# Supplementary material for: Development of novel parameters for pathogen identification in clinical metagenomic next-generation sequencing
Source: Front Genet. 2023 Nov 17;14:1266990. doi: 10.3389/fgene.2023.1266990 (PMC10693447; doi:10.3389/fgene.2023.1266990)
Supplement: Supplementary file 1 [file Table2.XLSX]

## Sheet: sheet1
Kingdom	ScientificName	ZC22060160-DH	ZC22060161-DH	ZC22060162-DH	ZC22060163-DH	ZC22060164-DH	ZC22060165-DH	ZC22060166-DH	ZC22060167-DH	ZC22060168-DH	ZC22060169-DH	ZC22060170-DH	ZC22060171-DH	ZC22060172-DH	ZC22060173-DH	ZC22060174-DH	ZC22060175-DH	ZC22060176-DH	ZC22060177-DH	ZC22060178-DH	ZC22060179-DH	ZC22060180-DH	ZC22060181-DH	ZC22060182-DH	ZC22060183-DH	ZC22060184-DH	ZC22060185-DH	ZC22060186-DH	ZC22060187-DH	ZC22060188-DH	ZC22060189-DH	ZC22060190-DH	ZC22060191-DH	ZC22060192-DH	ZC22060193-DH	ZC22060194-DH	ZC22060195-DH	ZC22060196-DH	ZC22060197-DH	ZC22060198-DH	ZC22060199-DH	ZC22060200-DH	ZC22060201-DH	ZC22060202-DH	ZC22060203-DH	ZC22060204-DH	ZC22060205-DH	ZC22060206-DH	ZC22060207-DH
-	Raw Reads(M)	6.67	4.90	8.42	8.83	10.00	7.70	9.28	6.85	8.80	8.85	6.34	4.63	4.75	9.73	7.32	8.45	34.85	12.02	31.83	4.52	11.79	1.92	25.09	23.96	8.34	0.83	24.93	21.30	12.13	9.09	28.15	6.33	11.04	10.32	10.59	11.96	9.48	10.80	7.18	7.99	10.75	6.74	7.79	8.00	8.93	11.58	10.11	8.57
-	Host Rate	24.59%	49.42%	35.04%	51.84%	86.41%	94.36%	98.80%	98.83%	98.63%	93.51%	89.67%	93.81%	96.37%	15.80%	98.89%	99.08%	96.91%	91.83%	98.30%	38.29%	98.61%	95.83%	98.00%	98.43%	90.80%	23.61%	98.53%	88.95%	98.19%	83.60%	90.64%	84.99%	76.08%	98.73%	98.61%	35.06%	82.70%	75.08%	97.67%	98.68%	90.50%	97.65%	98.22%	42.14%	99.15%	99.09%	98.17%	98.59%
-	Classified_Rate	14.99%	6.29%	0.57%	32.65%	12.83%	5.42%	0.95%	0.99%	0.73%	5.98%	6.68%	5.92%	3.41%	56.83%	0.84%	0.70%	2.65%	4.52%	1.15%	8.91%	0.79%	2.58%	1.64%	1.22%	5.69%	20.09%	0.94%	9.94%	1.20%	13.47%	8.58%	4.66%	21.03%	0.82%	0.69%	40.14%	15.92%	23.62%	1.02%	0.66%	1.85%	1.73%	1.31%	55.63%	0.65%	0.68%	1.59%	1.17%
-	Type	DNA	DNA	DNA	DNA	DNA	DNA	DNA	DNA	DNA	DNA	DNA	DNA	DNA	DNA	DNA	DNA	DNA	DNA	DNA	DNA	DNA	DNA	DNA	DNA	DNA	DNA	DNA	DNA	DNA	DNA	DNA	DNA	DNA	DNA	DNA	DNA	DNA	DNA	DNA	DNA	DNA	DNA	DNA	DNA	DNA	DNA	DNA	DNA
Bacteria	Corynebacterium striatum	329	13	23	8	385	1911	6	14	29	463545	43	3	9	148	20	5	18	169	31	1048	16	0	41	14	15	41220	31	112373	64	2905	403766	21	2	26	12	26	1173938	12	229	104	5177	2	0	2	0	0	0	0
Bacteria	Bacillus cereus group	54	423	4	28	22	12	9	5	10	10	26	11	19	47	6	11	16	21	16	27	4	11	14	13	29	6093	16	11	13	13	18	23	23	7	10	147	16	11	16	4	14	6	6	84	11	5	11	18
Bacteria	Klebsiella pneumoniae	152	3652	22	131	303176	6	81	5	14	246	19	805	59	105	7	723	17	20	17	682	40	21	16	11	27	12017	10	19	18	17	19	34	8985	10300	11	19	31	1278018	505	63	431	3	0	9	0	4	7	0
Bacteria	Acinetobacter baumannii	684	8254	5	0	0	9075	635	0	0	38	0	0	91	53	2	5	2574	6	0	133	0	0	2	20	11	1667	3	12	6454	27	14	18	28	0	0	0	25	109	5	6	25	97	18	64	11	11	9	3
Bacteria	Stenotrophomonas maltophilia	357	25	10	20	5	7242	320	0	11	7	23	0	13	34	0	0	8	10	6	866	8	0	28	256	38	1476	27	364872	86	91	652	54	0	7	5	57	383	5	10	24	133	16351	4	40627	11	67	0	0
Bacteria	Pseudomonas aeruginosa	12384	1088	33	190	10256	5225	6	0	20	20	937	16	186169	3426	9	11	72408	13	10	2981	46	32	9	7	5499	1871	17	24727	412	50	154005	192	441611	17	32	16	12119	23	102	245	483	23	9	163	7	5	5	3
Bacteria	Haemophilus influenzae	143	5	3	14	2095	2	0	23896	0	4	4	285581	0	72	3	0	3	4	3	147	411	0	3	5	9	168	5	4	5	98	4	86	53584	1	0	430	2	13	9	16	7	339	12	33	11	12	11	3
Viruses	Human alphaherpesvirus 1 strain 17	0	9	0	0	0	261604	0	0	0	1337	0	0	30	0	0	0	3	0	0	0	0	0	0	3	3	0	0	0	0	27	0	0	14	0	0	0	9502	0	0	0	0	44	61	3395598	0	7	14	0
Bacteria	Escherichia coli	3428	14178	82	125385	77957	6	47	3	13	16	43	37	291	234	7	8	9313	27	12	4008	23	26	9	10	101	2459	22	2485	8	32	9002	157	307	18	25	103	57	5605	41	56	234	79	24	158	17	29	9912	32
Bacteria	Porphyromonas gingivalis	273	21	319	705145	255	3	13	12	20	17	2944	39	17	589455	88	9	16	96	25	775	458	11	29	16	437	1488	16	58	36	122	31	15	125	17	8	439615	13	17	21	76	54	9	27	2	0	0	9	0
Bacteria	Elizabethkingia meningoseptica	0	0	3	0	0	0	0	0	0	0	0	0	0	0	0	0	0	0	0	0	0	0	0	0	0	0	0	0	0	0	0	0	0	0	0	0	0	0	0	0	0	0	0	0	0	0	0	0
Bacteria	Porphyromonas endodontalis	516	0	231	503660	405	0	21	75	0	0	2231	0	26	962695	50	0	0	158	44	1679	1294	0	43	22	17095	3502	32	57	69	101	54	46	1407	43	27	2208415	24	18	38	193	162	23	30	0	0	0	0	0
Bacteria	Streptococcus oralis	45579	18552	0	530	1992	3	6	24	3	0	7	5003	255	180	67	2	200	3968	55	1063	162	78	85	3	1267	96	1	2	3	441	3	5	346	0	8	135	14	181	2580	9	18	2	293	5	0	1	26	13
Bacteria	Klebsiella aerogenes	9	43	2	79	188	0	15390	2	0	0	0	0	0	7	25	0	0	0	1	43	0	0	0	0	0	0	0	0	0	0	3	0	17	13	0	0	0	1009	0	0	8	0	0	0	0	0	0	0
Bacteria	Bacillus cereus	0	117	0	0	0	0	0	0	0	0	0	0	5	0	0	3	0	0	0	0	0	0	0	0	15	2123	0	0	0	0	0	15	0	0	0	0	0	0	0	0	0	0	0	0	0	0	0	0
Bacteria	Rothia mucilaginosa	21900	57204	514	1849	982	0	2	52	0	3	253	1332	898	0	100	83	2	5	197	118	662	148489	2	15	924	120	3	4	2	34321	4	5	8	0	75	56	0	59	1653	451	274	14	57699	9	2	0	0	34
Bacteria	Prevotella melaninogenica	145261	13	44	2204	425	12	26	446	18	12	117	13	11	376	106	2	7	45	728	4834	229	63	9	34	15788	696	9	20	17	597299	11	15	858	6	9	3289	6	7	1283	37	29	17	11	29	6	9	5	160
Bacteria	Stenotrophomonas pavanii	0	0	0	0	0	0	0	0	0	0	0	0	0	0	0	0	0	0	0	0	0	0	0	0	0	0	0	1447	0	0	0	0	0	0	0	0	0	0	0	0	16	0	0	0	0	0	0	0
Viruses	Human alphaherpesvirus 1 strain RH2	26	0	0	0	0	101531	0	0	0	649	0	0	30	0	0	0	3	0	0	74	0	0	0	0	0	0	0	3	0	0	0	0	0	0	0	0	3622	0	0	0	0	21	0	1384207	0	7	0	0
Eukaryota:Fungi	Penicillium citrinum	0	0	0	0	0	0	0	0	0	0	0	0	0	0	0	0	0	0	0	23	0	0	0	0	0	0	0	0	0	0	0	0	0	0	0	0	0	9	0	0	0	0	0	0	0	0	0	0
Bacteria	Staphylococcus aureus	74	9	5	24	11	0	7	3	6	4	12	0	0	35	0	48	32	8	10	131	6	32	10	10	7385	1162222	8	11	5	10	11041	5	27	6	5	51	101770	7817	14	18	6	2	0	0	0	4	7	0
Bacteria	Streptococcus salivarius	2534	132737	4	54	4711	0	0	24	3	0	5	469	2006	90	44	4	7	36	5	140	30	3990	0	0	546	192	0	5	1	177	2	7	49	1	8	56	0	3382	52	7	20	2	2167	0	2	4	2	3
Bacteria	Acinetobacter calcoaceticus/baumannii complex	803	9464	5	4	0	10102	723	0	0	41	0	0	108	65	2	9	3034	14	2	155	1	0	2	119	23	1907	3	12	7194	28	15	19	34	0	1	17	29	111	5	6	30	110	20	83	14	13	19	4
Bacteria	Bacillus thuringiensis	21	0	0	7	0	0	0	0	0	0	0	0	0	0	0	0	0	0	0	0	0	0	0	0	0	0	0	0	0	0	0	0	0	0	0	0	0	0	0	0	0	0	0	0	0	0	0	0
Eukaryota:Fungi	Cryptococcus neoformans	0	0	0	0	0	0	0	0	0	0	0	0	0	0	0	0	0	0	0	0	0	0	0	0	0	0	0	0	0	0	0	0	0	0	0	0	0	0	0	0	0	0	0	663	0	0	0	0
Bacteria	Streptococcus pneumoniae	1348	969	4	236	2743	0	0	31	4	0	49	238	3804	322	8513	2	941	97	18	264	117	110	31790	0	774	264	3	5	0	294	4	5	1936	2	8	0	12	126	258	11	16	2	892	2	0	0	9	1628
Bacteria	Streptococcus mitis	9880	4109	3	1197	33516	0	0	112	0	2	29	2219	72	80	114	9	3355	501	150	1451	1060	1460	378	2	6817	132	0	0	3	2345	3	0	184	0	47	132	103	973	1841	7	68	0	3018	17	0	0	18	31
Viruses	Human polyomavirus 4	0	0	0	0	0	0	0	0	0	0	0	0	0	0	0	0	0	0	0	0	0	0	0	0	0	0	0	0	0	0	0	0	0	0	0	0	0	0	0	0	0	0	0	0	0	0	0	0
Bacteria	Ralstonia mannitolilytica	251	0	0	0	0	0	0	0	0	0	0	0	0	0	0	0	0	0	0	740	5	21	0	0	0	264	2	0	0	8	0	62	0	0	0	0	11	0	7	0	62	0	2	22	0	0	0	0
Bacteria	Bacteroides pyogenes	198	0	0	0	282	0	0	0	0	0	34	5	15	760108	0	0	10	0	0	454	11	16	14	0	33	600	0	27	35	53	14	0	0	0	0	1159	0	0	0	32	23	2	0	0	0	0	0	0
Eukaryota:Fungi	Candida albicans	5	35	0	0	267	6	1753	0	0	4	4	59	9	4	0	0	12	0	0	0	2	6	0	0	0	12	0	0	0	0	9	0	20930	0	0	251	26	2133	342	17	0	84580	7	14	5	6	5	139
Viruses	Human alphaherpesvirus 1	0	0	2	0	6	0	5	0	4	0	2	3	0	3	3	11	0	5	4	0	0	6	2	0	0	120	2	0	1	0	3	7	0	1	3	11	0	1	0	18	6	0	0	0	9	0	0	3
Bacteria	Tannerella forsythia	93	15	423	921478	15	2	19	5	16	23	3993	22	7	15636	11	3	22	66	13	273	125	6	14	8	237	792	10	19	9	51	21	12	60	9	5	5322	0	11	20	42	27	29	9	0	0	0	0	0
SpecialPathogens	Treponema socranskii	41	3	14	38973	22	0	5	11	0	3	126660	33	3	36101	14	0	3	43	3	47	95	0	2	3	1188	84	0	2	0	37	5	4	10	0	0	9974	7	0	13	9	0	8	6	4	3	0	0	0
SpecialPathogens	Treponema denticola	177	5	10	789	320	0	22	0	20	3	52080	9	13	858649	46	10	17	76	20	468	183	11	18	10	160	756	8	10	46	92	15	7	0	10	7	11082	8	13	7	44	32	32	4	0	0	0	0	0
Bacteria	Streptococcus infantis	15344	21665	0	176	1057	0	0	122	0	0	0	305	302	0	46	0	0	92	34	3727	924	0	0	0	8746	0	0	0	0	5997	0	0	0	0	0	0	0	88	2446	0	80	0	115	0	0	0	0	9
Bacteria	Klebsiella quasivariicola	0	0	0	0	0	0	0	0	0	0	0	0	0	0	0	0	0	0	0	25	0	0	0	0	0	0	0	0	0	0	0	0	2	0	0	0	0	0	0	0	0	0	0	0	0	0	4	0
Eukaryota:Fungi	Candida parapsilosis	53	0	0	0	0	0	0	0	3	0	0	0	0	40	0	3	0	0	0	12	0	0	0	0	2	0	0	0	0	0	0	0	0	48	0	0	0	58	0	0	2	0	2	0	0	763	0	2
Bacteria	Parvimonas micra	63	3	43	94995	669	0	12	30	8	5	933	74	5	64748	7	2	8	10	6	162	93	6	7	6	752	228	8	713	7	16	6	4	695488	2	2	88286	0	5745	101	12	26	8	58	13	0	4	6	0
Bacteria	Prevotella oris	2093	5	0	1624	215	0	1637	17	0	2	21507	18	26	3995	29	0	13	62	11	884	49	21	2	2	10824	72	2	7	1	1972	54	5	87611	1	1	48714	4	17	225	6	7	0	2	8	0	0	0	4
Bacteria	Olsenella uli	60	0	0	5155	0	0	36	0	0	6	16	0	7	1291	11	0	0	278	0	20	8	0	0	0	2351	0	2	0	0	13	5	0	205	0	0	44	8	0	84	0	0	17	3	0	0	0	0	0
Bacteria	Granulicatella adiacens	1393	0	0	469	7839	0	0	17	0	0	0	853	0	0	18	643	0	0	35	0	108	297	0	0	584	0	0	0	0	178	0	0	3279	0	0	0	0	23626	557	0	7	0	29	0	0	0	0	20
Bacteria	Prevotella baroniae	150	0	0	0	256	0	6	18	10	0	284	7	17	542441	0	0	7	30	0	328	299	0	10	0	119	528	0	0	22	104	0	0	200	7	0	67191	0	0	28	31	22	0	0	0	0	0	0	0
Bacteria	Achromobacter xylosoxidans	258	11	9	0	4	0	0	0	4	0	13	0	0	333	0	3	3	6	5	802	0	11	11	0	27	444	14	156434	49	12	5	45	6	3	0	7	7	0	0	34	184	0	0	0	0	0	0	0
SpecialPathogens	Mycoplasma pneumoniae	0	0	0	0	0	0	0	0	0	0	0	0	0	0	0	0	0	0	0	0	0	0	0	0	0	0	0	0	0	0	0	0	0	0	0	0	0	0	0	0	0	0	0	0	0	0	0	0
Bacteria	Streptococcus parasanguinis	29576	1979	104	135	985	0	0	103	0	0	0	85	28	0	193	0	69	14	16	4285	186	52	0	1	1238	24	3	1	1	5318	0	0	81	0	19	50	0	136	189	4	31	2	258	3	0	0	0	125
Bacteria	Streptococcus intermedius	81	58	3	124	219	0	0	5	0	2	384	33	3	1857	3	4	2	6	6	45	15	16	8	0	150	96	1	2	0	42	3	7	8594	2	0	1946	0	84137	76	8	30	0	15	0	0	0	0	0
Bacteria	Prevotella intermedia	1155	0	9	5092	53	0	5	17	2	4	944	20	0	15901	14	0	2	20	58	1575	328	16	2	2	2930	108	1	5	0	1261	1	0	1562	1	0	17327	0	5	37	3	2	3	12	0	0	0	0	0
Bacteria	Xanthomonas campestris	488	19	20	10	9	4	6	0	3	13	5	0	7	0	3	4	0	8	4	625	11	58	3	3	153	744	4	110	8	68	0	37	18	1	25	0	16	6	19	385	78	832	9	135	4	1	2	4
Bacteria	Porphyromonas somerae	0	0	0	1655	454	0	0	220	0	0	0	439	0	0	0	0	0	0	55	0	63	0	0	0	1720	0	0	0	0	455	0	0	33	0	0	682	0	0	0	0	0	0	0	0	0	0	10025	0
Viruses	Human mastadenovirus B	0	0	0	0	0	0	0	0	0	0	0	0	0	0	0	0	0	0	0	0	0	0	0	0	0	0	0	0	0	0	0	0	0	0	0	0	0	0	0	0	0	0	0	0	0	0	0	0
Bacteria	Corynebacterium argentoratense	0	0	527	631	5	0	0	0	0	0	0	57	0	0	5	0	0	0	19	7	0	0	0	0	2508	0	0	0	0	2	10	0	0	0	0	0	7	0	0	0	0	0	67	0	0	0	0	0
Bacteria	Serratia marcescens	512	76	0	0	0	0	3	0	0	0	0	0	0	7	0	0	2944	0	0	169	0	0	0	0	0	84	0	0	0	9	0	7	0	0	0	0	0	0	0	0	14	0	2	8	0	0	9	0
Bacteria	Bacteroides heparinolyticus	81	0	8	167	161	2	13	0	4	6	926	3	11	398497	10	3	7	8	9	308	7	11	8	8	18	456	7	2967	12	181	13	5	118	3	4	129772	6	3	10	38	17	2	2	0	0	0	0	0
Bacteria	Delftia acidovorans	0	0	25	0	82	0	8	0	7	0	0	0	0	0	0	0	0	6	2	2268	8	32	0	7	82	1572	0	5884	0	30	0	136	0	0	10	0	0	2	0	0	197	0	0	0	0	0	2	3
Bacteria	Peptostreptococcus stomatis	135	0	0	30442	36	0	7	0	0	0	11342	0	0	48599	6	0	9	8	71	144	84	0	0	0	21871	0	5	68	5	704	0	0	841	0	0	63079	0	17	120	9	0	0	3	0	0	0	0	0
Bacteria	Prevotella histicola	336012	0	10	1240	7857	0	0	0	0	0	0	0	26	0	97	0	0	32	26	2680	28	26	0	7	1382	0	0	0	0	4088	0	10	576	0	1	3422	0	12	17	0	0	0	0	0	0	0	0	0
Bacteria	Porphyromonas pasteri	0	0	31	2136	370	0	0	202	0	0	59	508	0	0	0	0	0	0	62	0	86	0	0	0	2559	0	0	0	0	483	0	0	0	0	0	0	0	0	0	0	0	0	0	0	0	0	12359	0
SpecialPathogens	Mycoplasma salivarium	41	11	105	278200	2	2	11	0	0	4	15	11	0	36	3	0	7	5	5	87	6	0	7	5	6	108	3	135	6	7	5150	2	15102	2	1	138	57	3	5	23	9	205	0	0	0	0	0	0
Bacteria	Schaalia odontolytica	7837	5131	251	5166	310	0	0	63	0	2	18	139	127	0	100	2	3	3	120	707	138	4915	0	13	9794	36	0	2	0	3705	17	2	8788	0	2	0	0	1	2151	18	64	0	230	4	0	0	0	20
Bacteria	Prevotella jejuni	11396	5	269	153	98	0	6	341	4	3	76	3	0	62	156	0	2	10	352	288	219	16	2	0	2517	36	0	0	0	35804	2	2	203	0	0	464	2	12	66	6	4	2	0	0	0	0	0	8
Bacteria	Leuconostoc suionicum	0	0	0	0	0	0	0	0	0	0	0	0	0	0	0	0	0	0	0	0	0	0	0	0	0	0	0	0	0	0	0	0	0	0	0	0	0	0	0	0	0	0	0	0	0	0	0	0
SpecialPathogens	Chlamydia trachomatis	0	0	0	0	0	0	0	0	0	0	0	0	0	0	0	0	0	0	0	0	0	0	0	0	0	0	0	0	0	0	0	0	0	0	0	0	0	0	0	0	0	0	0	0	0	0	0	0
Bacteria	Streptococcus cristatus	525	204	0	72	61	0	2	31	0	0	8	318	3	0	35	0	11	21	31	47	125	0	0	0	0	0	0	0	0	62	0	0	58	0	0	17	0	68	313	0	0	0	43	0	0	0	664	4
Bacteria	Prevotella pallens	9279	0	16	463	941	2	0	250	0	0	149	72	0	748	144	0	0	7	847	1298	112	188	0	0	5064	0	0	0	0	80832	0	4	642	0	0	1855	0	0	37	0	10	0	0	0	0	0	0	31
Bacteria	Moraxella catarrhalis	53	0	10	16	231082	2	2	2	0	7	12	0	3	9	2	0	5	7	6	118	3	11	8	5	8	240	3	9	14608	12	5	5	0	4	1	4	2	32	3	18	10	5	0	0	0	0	0	0
Eukaryota:Fungi	[Candida] glabrata	38	49	6	3	3	0	0	3	8	7	12	0	7	6	0	2	6	223602	7	124	27	0	5	6	6	3011	7	8	10	7	7	8	2	2	0	75	0	4	12	12	24	3	0	3	0	0	2	0
Bacteria	Prevotella veroralis	3585	0	9	500	118	0	198	17	0	4	84	0	49	5554	70	0	0	31	175	1690	154	182	0	0	2851	0	0	0	3	12011	0	0	4421	0	0	1699	0	0	120	0	0	0	0	0	0	0	0	25
Bacteria	Streptococcus gordonii	461	84	3	3	36	0	3	8	0	0	5	29	72	0	18	0	10	8	2	9	23	26	2	1	26	0	0	0	0	26	0	0	270	1	0	16	0	394	126	0	0	0	92	0	0	0	12	4
Bacteria	Leuconostoc lactis	2	0	0	0	10	0	0	0	0	0	0	0	0	0	0	0	0	5	0	0	0	0	0	2	0	0	0	0	0	0	0	0	0	0	0	0	0	0	0	0	0	0	0	0	0	0	0	0
Bacteria	Streptococcus sanguinis	779	553	0	162	144	0	0	6	0	0	42	214	41	125	20	3	78	47	11	217	132	0	0	0	325	0	0	0	0	593	0	0	524	0	0	78	0	801	310	0	81	2	196	28	0	0	124	5
Bacteria	Sphingomonas echinoides	67253	217	944	277	28	46	269	40	320	352	556	18	38	32	84	164	0	749	34	166993	756	3086	48	7	5220	96111	163	217	343	1599	4	11901	484	627	938	26	1316	103	922	672	16162	925	550	9741	0	97	99	165
Bacteria	Neisseria subflava	21	7	0	80	250	0	0	52	0	0	4	320	0	0	32	0	5	0	64	9	83	0	1	0	6	0	12	0	0	11430	1	0	91	0	0	0	0	13	0	0	10	0	102	0	0	0	0	0
Bacteria	Pseudomonas moraviensis	0	0	0	0	0	0	0	0	0	0	0	0	0	0	0	0	0	0	0	0	0	0	0	0	0	0	0	0	0	0	0	0	0	0	0	0	0	0	0	0	0	0	0	0	0	0	0	0
Bacteria	Prevotella maculosa	273	0	0	297	27	0	101	0	0	0	224	0	11	1565	58	0	0	0	0	167	14	0	0	0	436	0	0	0	0	2343	0	0	1110	0	0	2582	0	0	24	0	0	0	0	0	0	0	0	0
Bacteria	Limosilactobacillus fermentum	2	0	0	0	4	0	4	0	0	0	0	0	0	0	0	0	0	104	0	7	0	0	1	0	0	0	0	0	0	2	0	27	4	0	0	0	0	4470	3	0	0	2	0	3	0	1	1	8
Bacteria	Abiotrophia defectiva	0	704	444	28	3	0	0	8	0	0	13	423	11	9	2	0	1	1	4	9	6	6	0	0	0	0	0	0	0	5	0	0	5	0	0	8	0	26	786	0	2	0	6	0	0	0	3	6
Bacteria	Neisseria mucosa	0	0	2	33	59	0	0	46	0	0	10	76	0	0	6	0	8	0	44	0	71	0	0	0	10	0	3	0	0	3933	0	0	100	0	0	0	0	6	0	0	8	5	81	0	0	0	0	0
Bacteria	Staphylococcus epidermidis	183	0	4	0	49	0	8	0	0	2	38	0	0	42	11	135	0	12	0	93	0	73	0	12	10	324	0	6	2	9	0	12	0	0	1	0	21	2	24	46	16	0	0	9	0	4	58	0
Bacteria	Actinomyces graevenitzii	7625	0	75	247	0	0	0	0	0	0	26	0	0	0	54	0	0	0	61	0	703	904	0	0	21916	0	3	0	5	174791	0	0	0	0	4	0	0	3	0	14	6	0	112	0	0	0	0	0
Bacteria	Filifactor alocis	77	9	2	145	62	2	2	2	5	4	803	7	7	171154	28	0	6	13	7	171	111	0	7	4	3601	324	4	8	13	30	10	4	1744	2	4	93857	4	553	10	14	12	0	4	0	0	0	0	0
Bacteria	Prevotella salivae	22122	0	16	579	447	0	22	37	0	0	281	18	0	0	295	0	1	139	33	4834	62	1356	0	3	9689	0	0	0	0	11744	0	0	839	0	0	2268	0	0	502	9	0	0	0	0	0	0	0	17
Bacteria	Streptococcus gwangjuense	275	139	0	67	1219	0	0	12	0	0	0	184	7	0	0	0	73	20	5	40	72	115	16	2	255	0	0	0	0	65	0	0	0	0	0	0	11	41	67	0	10	0	108	0	0	0	0	8
Bacteria	Comamonas testosteroni	792	13	12	4	0	0	0	0	7	0	0	0	0	0	0	0	0	14	0	2168	12	0	0	0	53	0	0	174	0	0	0	136	14	0	0	6	0	0	0	6	205	0	8	118	0	0	2	0
Bacteria	[Eubacterium] nodatum	30	0	0	0	69	0	12	0	0	0	135	0	5	157840	20	0	0	28	0	98	40	0	4	0	1096	0	0	0	12	0	16	0	2014	0	0	9628	0	0	12	8	0	21	18	0	0	0	0	0
Bacteria	Ralstonia pickettii	762	7	9	0	0	0	7	0	11	6	10	0	0	0	0	0	0	10	0	2250	10	21	0	0	54	1260	2	11	3	28	2	144	10	8	10	0	16	5	9	6	200	0	4	123	0	0	0	3
Bacteria	Pseudomonas kribbensis	0	0	0	0	0	0	0	0	0	0	0	0	0	0	0	0	0	0	0	0	0	0	0	0	0	0	0	0	0	0	0	0	0	0	0	0	0	0	0	0	0	0	0	0	0	0	0	0
Bacteria	Citrobacter freundii	17	29	0	14	13	0	9	0	0	0	0	0	0	0	0	4	0	0	0	40	0	0	0	0	0	0	0	0	0	0	0	0	0	0	0	0	0	0	0	0	3	3	0	5	0	3	3	2
Bacteria	Mogibacterium timidum	0	0	3	191	10	0	15	0	0	4	2133	18	0	2275	9	0	0	61	0	0	28	0	0	0	417	0	0	0	5	126	20	0	565	0	0	1187	0	47	62	0	0	8	16	0	0	0	0	0
Bacteria	Veillonella parvula	41055	0	43	192	472	0	20	25	5	3	24	1000	17	151	17	0	231	4517	14	149	31	193	1	8	751	72	2	3	0	10774	1755	0	2813	0	0	77	3	506	511	3	6	5	7	3	0	2	11	16
Bacteria	Morganella morganii	0	0	0	0	0	0	0	0	0	0	0	0	0	17	0	0	0	0	0	12	0	0	0	0	0	0	0	0	0	0	0	0	0	0	0	0	0	0	0	0	0	0	0	0	0	0	0	0
Bacteria	Enterococcus faecium	14	19	2	10	12	0	1648	0	0	34	10	0	0	66	0	0	0	0	1	20	0	0	2	18	22	67892	0	0	0	3	192	0	22	0	1	52	4	5	0	2	101	2	4	0	4	449	0	0
Bacteria	Prevotella denticola	3435	0	5	853	76	0	76	9	0	5	94	20	93	1240	317	0	1	347	28	204	18	6	2	0	2943	0	0	0	0	4223	0	0	559	0	0	3669	0	37	51	0	0	0	3	0	2	0	0	10
Bacteria	Prevotella scopos	9316	0	5	469	58	0	10	22	0	0	15	3	3	147	6	0	2	17	45	178	28	6	0	0	1263	60	0	0	0	24105	2	0	145	0	0	1031	0	3	74	0	3	2	2	2	0	0	0	8
Eukaryota:Parasite	Strongyloides stercoralis	0	0	0	0	0	0	0	0	0	0	0	0	0	0	0	0	0	0	0	0	0	0	0	0	0	0	0	0	0	0	0	0	0	0	0	0	0	0	0	0	0	0	0	0	0	0	0	0
Bacteria	Lactobacillus crispatus	11	0	2	0	0	0	0	0	0	0	0	0	0	0	7	0	0	280	0	5	0	0	0	0	0	0	0	0	0	0	1	0	0	0	1	0	0	12	0	0	5	0	0	0	0	1	0	0
Bacteria	Acinetobacter guillouiae	27	0	0	0	0	0	4	0	0	0	0	0	0	0	0	0	0	0	0	65	0	0	0	0	5	0	0	0	0	0	0	0	5	0	0	0	0	0	0	0	3	0	0	0	0	0	0	0
Bacteria	Streptococcus anginosus group	483	286	3	2001	651	0	11	11	3	2	1878	136	41	9843	5	4	11	20	14	71	119	21	25	1	1261	120	3	16	0	120	23	7	79347	5	0	10827	0	98503	179	17	36	2	26	0	2	0	3	4
SpecialPathogens	Treponema maltophilum	51	0	6	18678	46	0	9	0	0	0	6993	11	0	97557	0	0	0	30	3	0	0	0	0	0	1425	0	0	0	0	0	18	0	0	0	0	4526	0	0	12	0	0	0	0	0	0	0	0	0
Bacteria	Prevotella buccae	438	0	6	2008	68	0	5	0	0	2	0	16	3	112134	0	0	0	30	10	0	35	0	0	0	3581	0	0	0	0	1775	6	0	2375	0	0	4450	0	0	41	0	0	5	0	0	0	0	0	0
Bacteria	Burkholderia cepacia complex	1629	178	16	55	18	4	17	5	8	182	37	16	22	23	5	4	12	20	8	4756	23	52	6	5	118	1811	12	46	22	35	11	291	44	19	25	37	34	8	16	21	460	6	4	258	3	6	6	10
SpecialPathogens	Chlamydia psittaci	0	0	0	0	0	0	0	0	0	0	0	0	0	0	0	0	0	25	13	0	0	0	0	0	0	0	0	0	0	0	0	0	0	0	0	0	0	0	69	0	0	0	185	0	0	0	0	0
Bacteria	Burkholderia cenocepacia	137	0	0	0	0	0	5	0	0	0	0	0	0	4	0	0	0	0	0	384	0	0	0	0	0	0	0	0	0	0	0	0	0	0	0	0	0	0	0	7	0	0	0	0	0	0	0	0
Bacteria	Acinetobacter soli	11	0	0	0	0	0	0	0	0	0	0	0	0	0	0	0	0	9	0	0	0	0	0	0	2	0	0	0	0	0	0	0	0	0	0	0	0	0	0	0	0	0	2	0	0	0	0	0
Bacteria	Actinomyces israelii	275	0	0	0	84	0	9	6	0	0	0	50	0	0	133	0	0	29	0	0	0	0	0	0	0	0	0	21	0	19	2	0	106575	0	0	0	0	1	27	0	0	0	43	0	0	0	0	0
Bacteria	Corynebacterium matruchotii	29	0	2	51	11	0	0	2	0	0	0	100	0	0	364	0	0	3	2	29	1	0	0	1	0	0	0	0	0	5	0	0	4	0	0	0	0	0	17	0	0	3	3	8	0	0	0	0
Bacteria	Actinomyces bouchesdurhonensis	4095	0	0	416	0	0	0	0	0	0	84	0	0	0	495	0	0	0	48	319	0	0	0	0	6313	0	0	0	0	553	0	0	46	0	0	0	0	0	144	0	0	0	71	0	0	0	0	0
Eukaryota:Fungi	Candida metapsilosis	5	0	0	0	0	0	0	0	0	0	0	0	0	0	0	345	0	0	0	0	0	0	0	0	2	0	0	0	0	0	0	0	0	0	0	0	0	11	0	0	0	0	8	0	0	0	0	0
Bacteria	Burkholderia multivorans	266	143	4	0	0	0	0	0	0	165	0	0	3	0	0	0	5	0	0	740	8	0	0	0	29	360	3	6	6	5	0	46	0	2	0	12	0	0	0	0	85	0	0	34	0	0	0	0
Bacteria	Bacillus tropicus	0	0	0	0	0	0	0	0	0	0	0	0	0	0	0	0	0	0	0	0	0	0	0	0	0	0	0	0	0	0	0	0	0	0	0	17	0	0	0	0	0	0	0	0	0	0	0	0
Bacteria	Prevotella nanceiensis	779	0	24	271	51	0	0	22	0	0	42	0	0	282	0	0	0	0	52	105	60	0	0	0	463	0	0	0	0	1438	0	0	270	0	0	1078	0	0	24	0	24	0	0	0	0	0	0	0
Bacteria	Capnocytophaga leadbetteri	93	0	0	211	108	0	0	198	0	0	95	214	0	15	17	0	470	0	16	0	16	6	0	0	11	0	0	0	0	1045	4	4	120	0	0	24	15	2	359	3	0	0	12	0	0	0	0	4
Bacteria	Haemophilus parahaemolyticus	32	0	4	7	91988	0	0	147	0	2	8	333	0	16	24	0	2	2	1	49	0	0	2	1	3	60	2	3	0	865	2	4	35	1	0	93	0	3	7	4	5	3	54	0	0	0	0	0
Bacteria	Streptococcus koreensis	3814	149	12	36	31	0	0	12	0	0	7	39	5	3	7	0	1	6	8	51	67	0	3	0	44	0	1	0	0	7095	0	0	0	0	0	0	0	0	16	0	2	0	217	2	0	0	0	0
Bacteria	Campylobacter rectus	29	5	18	33887	44	0	22	6	3	0	40964	18	3	74901	17	0	4	9	14	74	73	0	3	2	21	144	3	39	3	101	5	2	405	2	0	37695	4	13	2	13	3	9	6	0	0	0	0	2
Bacteria	Actinomyces dentalis	26	0	0	0	0	0	13	0	0	0	0	0	0	0	211	0	0	81	0	0	0	52	0	0	33	0	0	0	0	0	0	0	255	0	0	0	0	0	37	0	0	8	48	0	0	0	0	0
Bacteria	Staphylococcus haemolyticus	0	0	0	0	5	0	0	0	0	13	0	0	0	0	0	1348	0	0	0	12	27	0	0	2	0	588	0	1	0	0	0	0	39	0	0	0	0	0	0	0	0	0	0	2	0	279	2	0
Eukaryota:Fungi	Aspergillus fumigatus	11	21	5	3	0	0	0	0	0	0	4	0	0	7	0	2	7	68356	6	120	0	6	7	11188	0	96	5	7	6	3	4	0	0	3103	0	73	0	9	7544	12	14	0	0	2	176	8895	0	0
Viruses	Human gammaherpesvirus 4	0	0	0	0	2	0	0	0	0	111	0	78	5	0	0	0	0	0	1	5	0	0	0	0	0	0	1	2	0	0	132	0	0	0	0	0	2	1	2	6	1	6	0	0	0	2	0	0
Eukaryota:Fungi	Candida orthopsilosis	6	0	0	0	0	0	0	0	0	0	0	0	0	0	0	6	0	0	0	0	0	0	0	0	0	0	0	0	0	0	0	0	0	0	0	0	0	0	0	0	0	0	0	0	0	0	0	0
Bacteria	Enterococcus faecalis	26	0	4	0	14	0	0	0	0	0	0	0	0	0	0	206	23	0	0	0	0	0	0	42	20	4978	0	0	0	0	6	13	366	0	0	0	14	10	0	0	0	6	4	10	0	1295	0	0
Bacteria	Capnocytophaga sputigena	8	0	0	145	9	0	4	6	0	0	18	238	3	13	13	0	21	2	5	18	12	42	0	0	40	0	0	0	0	589	32	0	8654	0	0	0	6	1	83	0	1	5	2	2	0	0	0	2
Bacteria	Rothia dentocariosa	13535	2771	0	5	0	2	2	6	2	0	0	5	47	0	77	0	4	5	16	18	16	136	0	3	322	24	0	0	0	36	0	0	11	0	0	3	0	9	30	0	12	2	75	0	0	0	0	3
Bacteria	Ligilactobacillus salivarius	8	13	0	12	151	0	0	0	0	0	12	0	0	0	9	0	0	233	0	0	0	0	0	0	0	0	0	0	0	0	0	0	8	0	0	0	0	34	2	0	0	0	0	0	0	0	2	0
Bacteria	Legionella pneumophila	0	0	0	0	0	0	0	0	0	0	0	0	0	0	0	0	0	0	0	0	0	0	0	0	0	0	0	0	0	0	0	8	0	0	0	0	0	0	0	0	0	0	0	0	0	2	0	0
Bacteria	Veillonella atypica	78379	3	25	56	1560	3	3	125	3	2	4	9	0	0	59	3	5	163	18	1925	104	73	3	4	11301	108	2	0	0	2407	10	4	24	3	0	37	0	8	41	7	6	2	0	0	0	0	12	15
SpecialPathogens	Treponema medium	0	0	0	0	0	0	0	12	0	0	77655	0	0	1687	69	0	0	32	0	0	314	26	0	0	927	0	0	0	0	0	0	0	0	0	0	30003	0	0	0	0	0	0	0	0	0	0	0	0
Bacteria	Streptococcus constellatus	54	31	0	0	16	0	0	0	0	0	535	0	0	2894	0	0	1	4	2	5	26	0	0	0	77	0	0	5	0	26	0	0	16967	1	0	3666	0	1238	20	2	0	0	0	0	0	0	0	0
Bacteria	Brevundimonas vesicularis	443	0	0	0	0	0	0	0	3	4	0	0	0	0	0	0	0	10	1	924	3	11	0	0	22	264	0	4	0	14	0	54	0	6	0	0	14	0	0	6	73	3	4	58	0	0	0	0
Bacteria	Phocaeicola abscessus	123	0	3	622	0	0	95	0	0	8	37	13	0	1069	0	0	12	123	0	0	14	0	0	0	1081	0	0	0	0	27	346	0	730	0	0	4780	153	0	7	0	0	17	0	0	0	0	0	0
Bacteria	Actinomyces oris	255	0	0	14	6	0	5	0	0	0	5	126	9	2	47	0	10	6	24	34	20	52	0	0	120	0	0	0	0	42	0	0	43	0	1	0	0	0	10	0	3	0	26	0	0	0	0	4
Bacteria	Kingella denitrificans	77	0	0	40	5	0	0	0	0	0	0	3	0	5	7	0	17	0	52	0	0	0	0	0	22	0	0	3	0	30	0	0	276	0	0	0	0	13	0	0	2	2	0	0	0	0	0	0
Bacteria	Corynebacterium propinquum	6388	0	0	5	13818	0	0	0	0	0	0	0	7	0	24	0	0	0	0	0	12	84	0	0	0	0	0	0	43	0	0	0	0	0	0	82	0	68	0	8	0	0	2	0	0	0	0	0
Bacteria	Neisseria perflava	0	0	0	0	0	0	0	0	0	0	0	0	0	0	0	0	0	0	0	0	0	0	0	0	0	0	4	0	0	3147	0	0	0	0	0	0	0	0	0	0	0	0	0	0	0	0	0	0
Bacteria	Haemophilus haemolyticus	138	0	0	14	1339	0	0	240	0	0	4	5269	0	252	0	0	0	0	2	0	25	0	0	0	10	0	0	0	0	103	0	0	787	0	0	0	0	27	0	0	0	0	26	0	0	1	2	0
Bacteria	Acinetobacter junii	939	19	2	0	0	0	2	0	2	2	0	0	0	0	0	0	0	1	0	93	1	6	0	67	2	36	0	0	0	0	0	16	1	0	4	0	26	0	0	0	4	2	0	14	0	1	12	0
Bacteria	Brucella intermedia	0	0	4	0	0	0	0	0	0	5	0	0	0	0	5	0	0	8	8	0	0	0	0	0	23	288	0	0	0	18	8	42	1	7	6	0	0	0	0	0	70	0	0	0	11	0	0	0
Bacteria	Prevotella enoeca	221	0	3	270	5	0	13	0	0	2	48	0	0	1096	0	0	0	10	7	25	18	6	0	0	222	0	0	0	0	234	1	0	409	0	0	1621	0	3	7	0	0	14	0	0	0	0	0	0
Bacteria	Solobacterium moorei	1192	0	9	5277	45	0	4	0	0	0	62	0	0	34166	13	0	2	0	53	193	140	37	4	0	67652	84	0	0	2	6549	35	0	1961	0	0	943	0	0	0	0	0	2	6	0	0	0	0	0
Bacteria	Granulicatella elegans	41	0	0	48	3406	0	0	8	0	0	0	0	0	0	0	55	0	0	0	113	0	0	0	0	0	0	0	0	0	0	0	0	0	0	0	0	0	183	0	0	13	0	0	0	0	0	0	0
Bacteria	Streptococcus chosunense	0	0	0	0	633	0	0	0	0	0	0	0	0	0	0	0	0	0	0	0	34	0	0	0	0	0	0	0	0	0	0	0	0	0	0	0	0	0	0	0	0	0	0	0	0	0	0	0
Bacteria	Neisseria sicca	45	0	0	72	169	0	2	18	0	0	0	85	0	26	6	0	23	0	15	100	23	63	0	0	0	0	5	4	0	740	0	0	338	0	0	0	0	38	9	0	10	0	93	0	0	0	0	0
Bacteria	Serratia ureilytica	0	0	0	0	0	0	0	0	0	0	0	0	0	0	0	0	17	0	0	0	0	0	0	0	0	0	0	0	0	0	0	0	0	0	0	0	0	0	0	0	0	0	0	0	0	0	0	0
SpecialPathogens	Treponema vincentii	0	0	0	160	0	0	0	0	0	0	32293	31	3	1859	59	0	0	38	0	0	146	0	2	0	346	0	0	0	0	63	0	0	0	0	0	63405	0	0	9	12	0	5	0	0	0	0	0	0
Bacteria	Alteribacter natronophilus	0	0	0	0	0	0	0	0	0	0	0	0	0	0	0	0	0	0	0	0	0	0	0	0	0	0	0	0	0	0	0	0	0	0	0	0	0	0	0	0	0	0	0	0	0	0	0	0
Bacteria	Neisseria flavescens	5	0	0	8	24	0	0	9	0	0	4	128	0	0	9	0	0	0	23	3	23	0	0	0	2	0	5	2	0	3825	0	0	20	0	0	0	0	0	0	0	2	0	25	0	0	0	3	0
SpecialPathogens	Treponema putidum	15	0	0	45	4	0	3	0	2	2	59794	0	3	4988	7	0	2	8	2	23	9	6	1	2	12	48	1	3	2	6	1	0	0	1	0	1086	0	1	0	2	0	0	0	0	0	0	0	0
Eukaryota:Fungi	Candida tropicalis	0	0	0	0	0	0	0	0	0	0	0	0	0	0	2	0	0	0	0	0	0	16	0	931	0	0	0	0	0	0	0	0	0	0	0	0	0	0	0	0	69	0	0	0	0	0	0	0
Bacteria	Paenibacillus azotifigens	0	0	0	0	0	0	0	0	0	0	0	0	0	0	0	0	0	852	0	0	0	0	0	0	0	0	0	0	0	0	0	0	0	0	0	0	0	0	0	0	0	0	0	0	0	0	0	0
Bacteria	Streptococcus pseudopneumoniae	659	243	0	68	1750	0	0	15	0	0	0	80	11	0	16	0	920	24	8	0	102	47	77	0	469	0	0	0	0	168	0	0	12	0	0	0	4	42	119	0	4	0	826	0	2	0	0	3
Bacteria	Streptococcus timonensis	0	0	0	0	0	0	0	18	0	0	0	0	0	0	0	0	0	0	0	0	151	0	0	0	180	0	0	0	0	335	0	0	0	0	0	0	0	0	62	0	0	0	0	0	0	0	0	0
Bacteria	Veillonella dispar	6681	0	5	24	388	2	0	0	0	0	7	24	0	2	2	0	4	321	2	89	29	120	0	0	512	0	1	0	0	18873	30	0	25	0	0	6	2	2	9	0	2	0	0	0	0	0	0	2
Bacteria	Pseudomonas carnis	0	0	0	0	0	0	0	0	0	0	0	0	0	0	0	0	0	0	0	0	0	0	0	0	0	0	0	0	0	0	0	0	0	0	0	0	0	0	0	0	0	0	0	0	0	0	0	0
Bacteria	Gemella haemolysans	3324	11	0	50	4559	0	0	76	0	0	7	63	0	174	0	0	2	0	77	12	40	6	0	0	263	0	0	0	0	131	0	0	1166	0	0	59	0	3770	44	2	7	0	564	4	0	0	0	0
Bacteria	Haemophilus parainfluenzae	2903	345	0	59	399	0	0	46	0	0	0	1058	9	93	0	0	0	0	46	9	79	0	0	0	202	48	1	0	2	4859	0	0	785	0	0	0	0	140	17	0	0	8	183	5	0	0	0	0
Bacteria	Megasphaera micronuciformis	18464	0	27	73	34	0	0	19	0	0	12	0	0	0	32	0	2	179	15	226	151	0	0	0	8157	0	0	0	0	727	0	0	0	0	0	0	0	0	27	0	0	0	0	0	0	0	0	6
Bacteria	Streptococcus vestibularis	167	2846	0	10	183	0	0	0	0	0	4	26	49	0	6	0	4	8	2	9	17	89	1	0	42	0	0	0	0	23	1	0	8	0	0	28	0	16170	17	0	5	0	53	0	0	0	4	0
Bacteria	Bacillus albus	0	0	0	0	0	0	0	0	0	0	0	0	0	0	0	0	0	0	0	0	0	0	0	0	0	0	0	0	0	0	0	0	0	0	0	0	0	0	0	0	0	0	0	0	0	0	0	0
Bacteria	Actinomyces viscosus	117	0	0	80	0	0	8	0	0	0	0	74	0	0	0	0	0	4	0	58	0	0	0	0	105	0	0	0	0	28	0	0	92	0	0	0	0	0	13	0	0	0	26	0	0	0	0	0
Bacteria	Pantoea Psp39-30	0	51133	0	0	0	0	0	0	0	0	0	0	946	0	0	0	0	0	0	0	0	0	0	0	0	60	0	0	0	0	0	0	0	0	0	0	0	0	0	0	0	0	0	0	0	0	0	0
Eukaryota:Parasite	Taenia solium	0	0	0	0	0	0	0	0	0	0	0	0	0	0	0	0	0	999	0	0	0	0	0	0	0	0	0	0	0	0	0	0	0	0	0	0	0	0	0	0	0	0	0	0	0	0	0	0
Bacteria	Corynebacterium durum	18	0	0	10	0	0	0	2	0	0	0	460	0	0	7	0	0	0	4	9	17	0	0	0	590	0	0	0	0	13	0	0	0	0	0	0	0	0	0	0	0	0	22	0	0	0	0	0
Bacteria	Enterobacter cloacae complex	83	827	2	13	29	2	86	0	3	0	0	0	11	7	2	0	11	6	2	226	2	6	2	2	10	0	4	3	0	4	3	12	10	2	1	16	3	930	3	3	12	3	2	18	3	4	3	0
Eukaryota:Fungi	Rhizopus oryzae	566	0	54	0	0	0	0	0	0	0	0	0	0	0	0	0	0	0	0	1276	0	0	0	0	107	888	0	0	0	0	0	378	0	0	44	150	0	0	0	0	309	180	53	162	0	83	85	0
Bacteria	Prevotella pleuritidis	228	0	0	0	0	0	0	0	0	0	0	16	5	1606	0	0	0	15	0	0	19	0	0	0	275	0	0	0	0	337	0	0	445	0	0	2430	0	0	0	0	0	5	0	0	0	0	0	0
Bacteria	[Eubacterium] sulci	119	0	0	210	0	0	0	19	0	2	13	0	0	925	11	0	1	3	2	14	213	0	1	0	14500	12	1	2	1	6102	0	2	11	0	0	0	0	6	6	2	0	0	2	0	0	0	0	0
Bacteria	[Eubacterium] brachy	3	0	0	57	0	0	35	0	0	0	0	67	3	551	0	0	0	21	11	0	332	0	0	0	0	0	0	0	0	0	0	0	0	0	0	548	0	4	0	0	1	3	20	0	0	0	0	0
Viruses	Human betaherpesvirus 5	5	3	2	0	4	0	0	0	0	341	4	26	5	0	0	19	0	0	1	3	0	0	1	4	0	12	2	1	0	2	0	0	0	1	14882	1	5	195	0	2	0	5	0	2	12	0	0	6
Bacteria	Prevotella shahii	819	0	0	1662	7	0	0	0	0	0	0	7	0	0	0	0	0	9	8	45	123	0	0	0	1310	0	0	0	0	0	0	0	140	0	0	0	0	107	0	0	0	2	0	0	0	0	0	0
Bacteria	Streptococcus halitosis	0	515	0	0	0	0	0	0	0	0	0	147	0	0	0	0	0	0	0	0	0	0	0	0	81	0	0	0	0	0	0	0	0	0	0	0	0	0	0	0	0	0	0	0	0	0	0	0
SpecialPathogens	Treponema lecithinolyticum	5	0	0	200	0	0	0	0	0	0	1501	0	0	2791	0	0	0	21	0	0	56	0	0	0	140	0	0	0	0	0	0	0	0	0	0	2525	0	0	0	0	0	12	0	0	0	0	0	0
Bacteria	Rothia aeria	717	182	6	76	7	0	0	5	2	2	0	20	7	3	10	0	0	10	11	3	123	120	1	0	160	36	0	0	0	48	2	0	0	0	0	4	0	3	0	0	19	5	65	3	0	0	0	0
Bacteria	Corynebacterium accolens	14887	0	0	0	12283	15	113	0	0	2588	19	180	0	25	704	0	0	107	0	0	32	0	0	0	0	0	0	485	76	0	2314	0	0	0	0	51	14163	0	59	0	107	0	0	0	0	0	49	0
Bacteria	Veillonella rogosae	2855	0	5	260	342	0	0	0	0	0	0	0	0	0	0	0	0	214	0	0	36	0	0	0	548	0	0	0	0	4636	11	0	0	0	0	0	0	0	0	0	0	0	0	0	0	0	0	0
Bacteria	[Eubacterium] saphenum	0	0	0	0	4	0	2	0	0	0	31047	54	0	10473	21	0	2	472	0	0	162	0	0	0	0	0	0	0	0	7	0	0	0	0	0	3568	0	0	20	2	0	8	30	0	0	0	0	0
Bacteria	Elizabethkingia anophelis	30	0	4	0	0	2	0	0	3	0	0	0	0	6	3	0	2	4	3	23	2	0	7	4	0	48	3	20602	10	4	7	0	2	0	1	10	0	0	0	4	2	3	0	4	0	1	0	0
Bacteria	Porphyromonas gingivicanis	0	0	0	0	0	0	0	0	0	0	0	0	0	4514	0	0	0	2	0	0	0	0	0	1	0	0	0	0	0	0	0	0	0	0	0	41141	0	0	0	0	0	0	0	0	0	0	0	0
Bacteria	Bacteroides fragilis	36	0	6	0	14	0	0	0	0	0	24	0	0	6469	0	0	0	6	0	56	0	0	0	0	63	0	0	0	2	29	0	0	37	0	0	1259	0	0	0	48	0	2	2	0	0	0	0	0
Bacteria	Prevotella nigrescens	1051	0	0	1357	51	0	40	12	0	0	152	24	0	2998	24	0	0	45	35	209	67	16	0	1	40967	0	0	0	0	2423	1	0	20331	0	0	7596	0	0	10	0	14	0	0	0	0	0	0	0
Bacteria	Prevotella conceptionensis	99	0	0	0	0	0	0	0	0	0	23	18	0	0	11	0	0	5	16	335	36	0	0	0	1089	0	0	0	0	1201	0	0	413	0	0	0	0	3099	24	0	0	0	0	0	0	0	0	0
Bacteria	Prevotella fusca	1429	0	5	624	37	0	6	12	0	0	646	0	0	902	3	0	0	8	14	91	13	11	0	0	552	12	0	2	0	7648	0	0	167	0	0	453	2	8	24	4	3	2	0	0	0	0	0	3
Bacteria	Olsenella phocaeensis	0	0	0	0	0	0	0	0	0	0	0	0	0	1130	0	0	0	36	0	0	0	0	0	0	22	0	0	0	0	0	0	0	0	0	0	0	0	0	87	0	0	2	0	0	0	0	0	0
Bacteria	Leuconostoc mesenteroides	3	0	3	0	3	0	0	0	0	0	0	0	0	0	0	0	0	0	0	0	0	0	0	0	0	0	0	0	0	0	0	0	0	0	0	0	0	0	0	0	0	0	0	0	0	0	0	0
Bacteria	Fusobacterium nucleatum	731	0	2	380	128	0	4	44	0	3	62	29	19	34901	9	3	4	15	3	184	64	21	3	3	14145	48	1	109	5	79	4	4	10267	0	2	20021	0	16	2	11	10	0	6	0	0	0	0	3
Bacteria	Citrobacter portucalensis	20	7	0	0	0	0	0	0	0	0	0	0	0	0	0	0	0	0	0	9	0	0	0	0	0	0	0	0	0	2	0	0	0	0	0	0	0	0	0	0	0	0	0	2	0	1	0	0
Bacteria	Corynebacterium diphtheriae	74	0	0	0	110	7	2	0	0	1211	0	0	0	0	6	0	0	1	1	7	0	0	0	0	12	144	0	193	0	7	647	0	0	0	0	0	3817	1	0	0	15	0	0	0	0	0	0	0
Bacteria	Gemella morbillorum	213	0	0	51	33	0	0	6	0	0	29	31	0	6033	6	0	0	1	1	7	123	0	0	1	83	36	0	0	0	481	0	0	35909	0	0	510	0	1277	0	2	11	3	11	3	0	0	0	0
Bacteria	Streptococcus anginosus	288	164	0	1319	358	0	5	3	2	0	223	50	30	2045	0	0	5	10	4	14	42	0	17	0	462	0	0	6	0	40	10	0	35043	0	0	1809	0	950	49	2	3	0	7	0	0	0	2	4
Eukaryota:Fungi	Penicillium decumbens	0	0	0	0	0	0	0	0	0	0	0	0	0	0	0	0	0	0	0	0	0	0	0	0	0	0	0	0	0	0	0	0	0	0	0	0	0	0	0	0	0	0	0	37	0	0	0	0
Bacteria	Streptococcus peroris	495	1074	0	0	0	0	0	0	0	0	0	0	0	0	0	0	0	0	0	102	13	0	0	0	267	0	0	0	0	201	0	0	0	0	71	0	0	0	0	0	0	0	0	0	0	0	0	0
Bacteria	Streptococcus rubneri	597	149	0	0	0	0	0	0	0	0	0	0	0	0	0	0	0	0	0	0	0	0	0	0	0	0	0	0	0	566	0	0	0	0	0	0	0	0	0	0	0	0	0	0	0	0	0	0
Bacteria	Prevotella oulorum	567	0	0	336	37	0	17	6	0	2	64	0	0	1633	148	0	0	67	6	93	23	245	0	0	659	0	0	0	0	617	4	0	33634	0	0	3195	0	0	66	0	0	0	0	0	0	0	0	13
Bacteria	Streptococcus sinensis	89	0	0	19	0	0	0	0	0	0	0	26	0	0	0	0	2	0	0	0	464	0	0	0	0	0	0	0	0	0	0	0	0	0	0	0	0	0	782	0	0	0	18	0	0	0	48	0
Bacteria	Veillonella infantium	6108	0	0	0	1225	0	0	0	0	0	0	0	0	0	0	0	0	610	0	0	0	0	0	0	1385	0	0	0	0	8175	9	0	0	0	0	0	0	0	0	0	0	0	0	0	0	0	0	0
Bacteria	Bacillus luti	0	0	0	0	0	0	0	0	0	0	0	0	0	0	0	0	0	0	0	0	0	0	0	0	0	0	0	0	0	0	0	0	0	0	0	2	0	0	0	0	0	0	0	0	0	0	0	0
Bacteria	Ralstonia insidiosa	230	0	4	0	0	0	0	0	0	0	0	0	0	0	0	0	0	2	0	0	0	11	0	0	20	372	0	0	0	0	0	0	0	0	0	0	13	0	0	0	63	0	0	27	0	0	0	0
Bacteria	Propionibacterium acidifaciens	1395	5	0	93	23	0	19	2	0	0	5	31	9	11	14	0	1	1435	2	25	0	0	0	0	0	0	0	0	0	0	4	0	0	0	0	0	4	0	9	0	5	0	0	0	0	0	0	6
Eukaryota:Parasite	Echinococcus canadensis	0	0	0	5	0	0	0	0	0	0	0	0	0	0	0	0	0	418	0	0	0	0	0	0	0	0	0	0	0	0	0	0	0	0	0	0	0	0	0	0	0	0	0	0	0	0	0	0
Bacteria	Gemella sanguinis	41	0	0	8	84	0	0	122	0	0	12	0	0	178	5	0	0	0	8	0	13	0	0	0	216	0	0	0	0	2298	0	2	799	0	0	67	0	51	0	0	3	0	47	0	0	0	0	0
Bacteria	Oribacterium sinus	0	0	0	0	0	0	0	60	0	0	35	18	0	0	9	0	0	0	22	56	14	47	0	0	1676	0	0	0	0	4699	0	0	0	0	0	0	0	0	0	0	3	0	7	0	0	0	0	50
Bacteria	Serratia nematodiphila	0	0	0	0	0	0	0	0	0	0	0	0	0	0	0	0	0	0	0	0	0	0	0	0	0	0	0	0	0	0	0	0	0	0	0	0	0	0	0	0	0	0	0	0	0	0	0	0
Bacteria	Mycobacterium tuberculosis complex	24	0	0	4	0	0	0	0	0	0	2	0	3	0	2	0	0	2	1	25	0	0	1	10	4	24	1	2	0	2	3	2	10	0	676	0	5	1	2	0	2	0	2	3	0	0	0	0
Bacteria	Fusobacterium periodonticum	18	0	0	75	39	0	0	47	0	0	10	0	0	21336	0	0	0	0	2	12	18	0	0	0	601	0	0	2	0	225	2	0	365	0	0	344	0	0	0	0	0	0	3	0	0	0	0	0
Bacteria	Eikenella corrodens	81	0	6	1860	2	0	2	0	0	0	0	33	3	150	3	0	286	0	9	0	5	0	0	0	6	0	0	502	0	514	0	0	24109	0	0	0	0	50	13	4	7	0	3	0	0	0	0	0
Bacteria	Corynebacterium simulans	3	0	0	0	14	7	0	0	0	1680	0	0	0	0	0	0	1	2	1	0	2	0	2	0	0	192	0	0	0	5	0	0	0	0	0	1	10533	0	0	3	28	0	0	0	0	0	0	0
Bacteria	Phocaeicola vulgatus	15	0	0	0	0	0	0	0	0	0	0	0	0	535	0	0	0	0	1	0	0	0	0	0	14	0	0	0	0	14	0	0	0	0	0	177	0	0	0	0	0	0	0	0	0	0	0	0
Bacteria	Campylobacter showae	101	0	6	8196	13	0	5	40	4	0	10523	24	0	18727	7	0	14	0	11	16	44	0	4	3	143	24	4	209	1	189	5	7	670	2	0	9610	0	11	6	4	1	2	7	0	0	0	0	0
Bacteria	Klebsiella variicola	0	49	0	0	350	0	8	0	0	0	0	0	0	0	0	0	0	0	1	0	0	0	1	0	0	0	0	0	0	3	1	0	0	15	0	0	0	3058	0	0	0	0	0	7	0	1	0	0
Bacteria	Bergeyella cardium	0	0	0	118	0	0	0	0	0	0	0	65	0	326	0	0	0	0	0	0	9	0	0	0	0	0	0	0	0	28	0	0	6	0	0	0	0	0	0	0	0	0	2	0	0	0	0	0
Bacteria	Streptococcus thermophilus	204	3266	0	5	156	0	0	3	0	0	0	5	62	0	0	0	0	7	0	20	6	26	2	0	20	0	0	0	0	35	0	0	0	0	0	12	0	2066	0	0	6	3	35	0	0	1	0	0
Bacteria	Bacteroides zoogleoformans	11	0	0	0	9	0	0	0	0	0	70	0	0	24596	2	0	0	0	0	25	2	0	0	1	8	48	1	124	2	20	2	0	21	0	1	7560	0	0	0	4	0	0	0	0	0	0	0	0
Bacteria	Slackia exigua	23	0	0	3849	0	0	167	11	0	0	463	0	0	24397	10	0	0	5	0	36	60	0	0	0	487	0	0	0	0	0	0	0	167	0	0	4514	0	0	88	0	0	18	2	0	0	0	0	0
Bacteria	Capnocytophaga granulosa	0	0	0	81	44	0	0	0	0	0	0	113	0	0	137	0	4	7	0	0	13	0	0	0	0	0	0	0	0	38	0	0	184	0	0	0	0	0	0	0	0	11	0	0	0	0	0	9
Bacteria	Yokenella regensburgei	0	13	0	0	0	0	0	0	0	0	0	0	0	0	0	0	0	0	0	0	0	0	0	0	0	0	0	0	0	0	0	0	0	0	0	0	0	0	0	0	0	0	0	0	0	0	0	0
Bacteria	Aggregatibacter segnis	12	0	0	3811	60	0	2	71	0	0	0	400	0	5526	2	0	1	0	4	7	50	0	1	0	870	0	0	1	0	18	1	0	6180	0	0	2	0	281	7	16	0	0	13	0	0	0	0	0
Bacteria	Leuconostoc garlicum	0	0	0	0	0	0	0	0	0	0	0	0	0	0	0	0	0	0	0	0	0	0	0	1	0	0	0	0	0	0	0	0	0	0	0	0	0	0	0	0	0	0	0	0	0	0	0	0
Bacteria	Campylobacter curvus	27	0	0	41	0	0	4	0	0	0	116	5	0	79	10	0	0	0	0	0	7	0	0	0	5	0	0	0	0	6	0	0	57	0	0	114	2	0	2	0	0	0	0	0	0	0	0	0
Bacteria	Neisseria meningitidis	11	0	0	22	347	0	2	15	0	0	0	52	0	12	2	0	10	0	9	0	17	0	0	0	9	0	3	3	0	1176	0	0	132	0	0	28	0	12	0	0	0	0	12	0	0	0	0	0
Bacteria	Achromobacter ruhlandii	0	0	0	0	0	0	0	0	0	0	0	0	0	0	0	0	0	0	0	0	0	0	0	0	0	0	0	371	0	0	0	0	0	0	0	0	0	0	0	0	0	0	0	0	0	0	0	0
SpecialPathogens	Mycoplasma hominis	11	3	2	11	0	0	0	2	2	3	4	0	3	6	0	0	2	3	2	49	1	0	2	2	0	132	3	4	1	4	23015	0	5	0	0	39	0	3	23	8	7	0	0	0	0	0	0	0
Bacteria	Corynebacterium aurimucosum	245	0	2	0	125	3	0	0	0	1635	0	0	0	0	3	0	0	2	0	25	2	6	0	0	0	0	0	223	0	19	1465	0	0	0	0	0	7354	0	3	0	22	0	0	2	0	0	0	0
Bacteria	Mogibacterium diversum	1976	0	0	6187	69	0	8	5	0	0	16	13	0	1555	22	0	0	14	9	16	114	21	0	0	3159	24	0	0	0	24	11	0	495	0	0	92	0	0	44	0	0	0	9	3	0	0	0	3
Bacteria	Enterobacter cloacae	27	139	0	0	0	0	0	0	0	0	0	0	0	0	0	0	0	0	0	0	0	0	0	0	0	0	1	0	0	0	0	0	2	0	0	12	0	850	0	0	0	0	0	0	0	0	0	0
Bacteria	Veillonella nakazawae	9669	0	8	28	932	0	0	6	2	0	0	16	0	0	5	0	3	598	1	85	12	219	0	1	1006	0	0	0	0	8987	9	4	16	0	0	11	0	0	5	3	2	0	0	0	0	0	3	2
Bacteria	Pseudomonas putida	189	0	0	0	7	0	0	0	0	0	0	0	0	0	0	0	11	0	0	578	5	0	0	0	22	252	0	0	0	0	13	38	111	0	7	0	9	9	0	0	0	0	0	39	7	0	0	0
Bacteria	Bordetella hinzii	323	0	0	0	2	0	0	0	0	0	0	0	0	0	0	0	2	0	0	939	0	0	0	2	36	600	1	12	0	12	0	0	18	0	0	0	0	0	0	0	96	0	4	72	0	0	0	0
Bacteria	Pasteurella multocida	0	0	0	14	39	0	0	0	0	0	7	13	0	48	0	0	0	0	0	0	0	0	0	0	8	0	0	0	0	8	0	0	30	0	0	16	0	4	0	0	0	0	0	0	0	0	0	0
Bacteria	Delftia tsuruhatensis	108	0	5	0	87	0	0	0	0	0	0	0	0	0	0	0	0	2	0	297	1	0	1	9	10	312	1	7353	3	5	0	21	0	1	0	0	0	0	0	0	29	0	0	15	0	0	0	0
Bacteria	Prevotella loescheii	0	0	0	0	5	0	0	0	0	0	46	182	0	245	10	0	0	0	7	74	0	0	0	0	21056	0	0	0	0	190	0	0	406	0	0	0	0	175	158	0	0	0	4	0	0	0	0	0
Bacteria	Streptococcus mutans	54	158	0	88	26	0	2	0	0	3	43	0	5	444	2	0	3	13	0	0	10	0	0	0	59	0	0	0	0	17	0	0	251	0	3	199	2	804	9	0	2	0	0	0	0	0	0	3
Bacteria	Neisseria elongata	41	0	0	261	154	0	0	2	0	0	4	316	0	31	5	0	23	0	77	43	16	0	0	0	4	0	28	7	0	242	0	0	392	0	0	0	2	10	37	0	5	0	22	2	0	0	1	2
Bacteria	Pseudomonas qingdaonensis	0	0	0	0	0	0	0	0	0	0	0	0	0	0	0	0	0	0	0	0	0	0	0	0	0	0	0	0	0	0	0	0	0	0	0	0	0	0	0	0	0	0	0	0	0	0	0	0
Bacteria	Brevundimonas diminuta	249	3	10	0	56	0	3	0	0	2	0	0	0	0	0	0	0	0	0	656	5	0	0	0	22	396	0	0	0	0	0	43	0	0	3	0	0	0	5	0	51	5	0	62	3	0	0	0
Bacteria	Schaalia meyeri	450	90	2	149	11	0	0	3	0	0	4	0	17	12	10	0	0	0	4	34	8	0	0	0	1412	0	0	0	0	68	0	0	27	0	0	0	0	0	46	6	32	0	12	0	0	0	0	0
Bacteria	Porphyromonas catoniae	0	0	0	876	120	0	0	0	0	0	0	19309	0	0	2	0	0	0	11	0	0	0	0	0	60	0	0	0	0	0	0	0	61	0	0	0	0	0	0	0	171	0	0	0	0	0	289	0
Bacteria	Acidovorax avenae	4459	0	60	0	7	0	25	5	0	66	49	0	0	0	0	10	0	70	0	12284	50	188	0	0	0	6201	0	51	0	102	6	850	45	0	57	0	99	7	74	0	1058	287	35	0	0	10	12	0
Bacteria	Ralstonia solanacearum	0	11	0	0	2	0	0	0	6	0	0	0	5	0	0	0	0	0	0	1712	0	0	0	0	39	780	0	0	0	12	0	75	14	0	16	0	0	0	0	0	165	0	0	99	4	0	0	0
Bacteria	Veillonella tobetsuensis	2700	0	0	49	0	0	0	98	0	0	0	0	0	0	0	0	0	0	3	98	115	0	0	0	2673	0	0	0	0	3133	0	0	0	0	0	0	0	0	0	0	0	0	0	0	0	0	0	0
Bacteria	Campylobacter gracilis	47	0	0	216	35	0	23	0	0	0	313	3	3	587	35	0	71	21	1	0	2	16	0	0	3	0	1	3	0	10	122	0	17735	0	0	262	17	187	5	2	0	18	2	0	0	0	0	3
Eukaryota:Fungi	Pichia kudriavzevii	6	5	0	0	0	0	55	0	0	2	0	0	5	0	0	0	2	17264	3	27	0	0	0	0	0	24	3	2	0	0	5	0	0	1	0	0	0	0	0	0	1	0	0	0	0	0	0	0
Bacteria	Actinomyces naeslundii	83	9	0	19	0	0	7	0	0	0	0	48	7	5	32	0	2	3	2	18	5	6	0	0	90	0	0	0	0	17	0	0	163	0	0	0	0	0	9	0	3	2	9	0	0	0	0	8
Bacteria	Limosilactobacillus vaginalis	3	0	0	2	0	0	0	0	0	0	0	0	5	12	33	0	0	115	0	0	0	0	0	0	0	0	0	0	0	0	0	0	0	0	0	0	0	385	0	0	0	0	0	0	0	0	0	0
Bacteria	Capnocytophaga gingivalis	84	0	0	421	15	0	0	21	0	0	7	978	5	40	28	0	8	0	8	23	11	0	0	0	20	24	0	0	0	283	5	0	6520	0	0	0	4	0	112	0	29	3	3	0	0	0	0	10
Bacteria	Pseudomonas fluorescens	231	27	5	0	0	0	0	0	0	0	0	0	0	0	0	0	13	0	0	0	0	0	0	0	20	300	0	0	0	6	14	42	34	0	0	0	0	0	0	0	0	0	0	39	0	0	0	0
Bacteria	Bacillus wiedmannii	0	0	0	0	0	0	0	0	0	0	0	0	0	0	0	0	0	0	0	0	0	0	0	0	0	0	0	0	0	0	0	0	0	0	0	0	0	0	0	0	0	0	0	0	0	0	0	0
Bacteria	Actinomyces johnsonii	60	0	0	0	0	0	0	0	0	0	0	0	0	0	0	0	0	0	0	0	0	0	0	0	56	0	0	0	0	19	0	0	0	0	0	0	0	0	0	0	0	0	0	0	0	0	0	0
Eukaryota:Fungi	Ochroconis constricta	0	0	0	0	0	0	0	0	0	0	0	0	0	0	0	0	0	0	0	0	0	0	0	0	0	0	0	0	0	0	0	7	0	0	0	0	0	0	0	0	0	0	0	0	0	0	0	0
Bacteria	Corynebacterium segmentosum	6149	0	4	0	4561	0	45	0	0	25	4	57	0	20	282	0	0	44	0	5	17	26	0	0	0	24	0	9	29	5	40	0	0	0	0	20	488	1	20	0	8	0	0	8	0	0	16	0
Bacteria	Streptococcus milleri	17	0	0	13	5	0	0	2	0	0	130	0	0	590	0	0	0	0	1	0	6	0	0	0	22	0	0	0	0	6	0	0	3145	0	0	896	0	89	6	0	0	0	0	0	0	0	0	0
Bacteria	Corynebacterium resistens	11	0	0	6	37	3	0	2	0	1121	0	5	0	0	0	0	0	1	0	0	0	0	0	0	0	24	0	22	0	5	123	0	7	0	0	0	1091	0	0	0	5	0	0	0	0	0	0	0
Bacteria	Stenotrophomonas bentonitica	0	0	0	0	0	0	0	0	0	0	0	0	0	0	0	0	0	0	0	93	0	0	0	0	0	0	0	0	0	0	0	0	0	0	0	0	0	0	0	0	0	0	0	0	0	0	0	0
Bacteria	Enterobacter asburiae	0	0	0	0	0	0	0	0	0	0	0	0	0	0	0	0	0	0	0	27	0	0	0	0	0	0	0	0	0	0	0	0	0	0	0	0	0	0	0	0	0	0	0	0	0	0	0	0
Bacteria	Pantoea vagans	9	14574	0	0	2	0	0	0	0	0	0	0	205	0	0	0	0	0	1	0	0	0	0	0	0	0	0	0	2	0	1	0	0	0	0	2	0	0	0	0	0	0	0	3	0	0	0	0
Viruses	Human herpesvirus 4 type 2	0	0	0	0	0	0	0	0	0	0	0	0	0	0	0	0	0	0	0	0	0	0	0	0	0	0	0	0	0	0	0	0	0	0	0	0	0	0	0	0	0	0	0	0	0	0	0	0
Bacteria	Corynebacterium pyruviciproducens	0	0	0	0	26	6	0	0	0	842	0	0	0	0	0	0	0	0	0	23	0	0	0	0	0	36	0	233	0	0	863	0	0	0	0	0	222	0	0	0	11	0	0	5	0	0	0	0
Bacteria	Mycobacteroides abscessus	168	0	0	0	0	0	0	0	0	0	0	0	0	0	0	0	0	0	0	0	0	0	0	0	0	0	0	0	0	0	0	0	7	0	0	5	0	0	0	0	0	0	0	0	0	0	0	0
Eukaryota:Fungi	Penicillium paxilli	0	0	0	0	0	0	0	0	0	0	0	0	0	0	0	0	0	0	0	0	0	0	0	0	0	0	0	0	0	0	0	0	0	0	0	0	0	0	0	0	0	0	0	0	0	0	0	0
Bacteria	Chryseobacterium indologenes	21	0	0	0	0	0	3	0	0	0	0	0	0	0	0	0	0	0	0	27	0	0	0	0	0	0	19	0	0	0	0	2	0	0	0	0	0	0	0	0	0	0	0	9	0	0	0	0
Bacteria	Streptococcus agalactiae	1599	227	0	324	71	0	3	0	0	0	53	0	5	481	0	0	0	35	0	0	24	0	0	0	228	36	0	0	0	631	2	0	2103	0	0	0	2	78	19	0	0	0	11	0	0	0	2	0
Bacteria	Lactobacillus paragasseri	0	0	0	0	0	0	0	0	0	0	0	0	3	0	6	0	0	6	0	0	0	0	0	0	0	0	0	0	0	0	0	0	1	0	0	11	0	1499	2	0	0	0	0	0	0	0	0	0
Bacteria	Schaalia cardiffensis	35	0	0	196	0	0	4	0	0	17	0	0	0	27	0	0	0	4	2	7	5	16	0	0	69	0	0	0	0	0	0	0	9	0	0	2	0	0	73	0	0	47	2	0	0	0	0	0
Bacteria	Corynebacterium pseudodiphtheriticum	534	0	0	0	353	0	0	0	0	0	0	0	0	0	268	0	0	0	0	0	2	0	0	0	0	0	0	0	0	0	0	0	0	0	0	10	0	26	0	0	0	0	0	0	0	0	0	0
Bacteria	Klebsiella quasipneumoniae	11	33	0	0	0	0	4	0	0	0	0	0	0	0	0	0	0	0	0	14	0	0	0	0	0	0	0	4	0	0	0	0	10	0	0	0	0	2144	0	0	0	0	0	3	0	0	0	0
Bacteria	Achromobacter dolens	0	0	0	0	0	0	0	0	0	0	0	0	0	0	0	0	0	0	0	0	0	0	0	0	0	0	0	617	0	0	0	0	0	0	0	0	0	0	0	0	0	0	0	0	0	0	0	0
Bacteria	Stenotrophomonas tumulicola	0	0	0	0	0	0	0	0	0	0	0	0	0	0	0	0	0	0	0	0	0	0	0	0	0	0	0	0	0	0	0	0	0	0	0	0	0	0	0	0	0	0	0	0	0	0	0	0
Bacteria	Haemophilus quentini	0	0	0	0	196	0	0	0	0	0	0	0	0	0	0	0	0	0	0	0	0	0	0	0	0	0	0	0	0	20	0	0	0	0	0	0	0	0	0	0	0	0	0	0	0	0	0	0
Bacteria	Porphyromonas uenonis	0	0	0	1014	0	0	0	0	0	0	0	0	0	0	0	0	0	0	0	0	0	0	0	0	0	0	0	0	0	12	87	0	0	0	0	5160	0	0	0	0	0	0	0	0	0	0	0	0
Bacteria	Capnocytophaga ochracea	89	0	0	29	57	0	6	8	0	0	32	0	0	8	88	0	400	0	2	3	0	26	0	0	21	0	0	0	0	301	284	0	900	0	0	0	0	0	56	0	2	5	0	2	0	0	0	0
Bacteria	Enterobacter kobei	0	107	0	0	0	0	0	0	0	0	0	0	3	0	0	0	2	0	0	0	0	0	0	0	0	0	0	0	0	0	0	0	0	0	0	0	0	0	0	0	0	0	0	0	0	0	0	0
Bacteria	Streptococcus suis	0	325	2	372	149	0	0	0	0	0	42	16	0	600	5	0	15	14	0	0	0	0	15	0	0	0	0	0	3	116	4	0	1068	0	0	517	0	0	0	0	0	0	13	0	0	0	4	0
Bacteria	Bacteroides uniformis	0	0	0	0	5	0	0	0	0	0	0	3	0	1976	0	0	0	0	0	12	0	0	0	0	0	0	0	0	0	0	0	0	0	0	0	401	0	0	0	0	0	0	0	0	0	0	0	0
Bacteria	Bacillus fungorum	0	0	0	0	0	0	0	0	0	0	0	0	0	0	0	0	0	0	0	0	0	0	0	0	0	0	0	0	0	0	0	0	0	0	0	0	0	0	0	0	0	0	0	0	0	0	0	0
Bacteria	Prevotella koreensis	0	0	0	192	22	0	0	0	0	0	1381	0	0	11100	0	0	0	166	0	27	96	0	0	0	108	0	0	0	0	0	0	0	154	0	0	2246	0	0	0	0	0	0	6	0	0	0	0	0
Bacteria	Streptococcus xiaochunlingii	648	0	0	0	0	0	0	0	0	0	0	91	0	0	0	0	0	0	0	0	0	0	0	0	0	0	0	0	0	820	0	0	0	0	0	0	0	0	0	0	0	0	0	0	0	0	0	0
Bacteria	Mycobacterium avium complex (MAC)	36	0	2	8	3	0	2	2	3	0	4	3	0	9	0	3	4	4	4	82	1	6	1	3	6	48	3	3	0	0	3	5	4	1	1	5	3	1	3	2	11	2	3	12	0	1	0	0
Bacteria	Bifidobacterium scardovii	0	0	4	0	0	0	0	0	0	0	0	0	0	0	0	0	0	0	0	0	0	0	0	0	11	0	0	0	0	0	0	0	0	0	0	0	0	0	0	0	0	0	0	0	0	0	0	0
Bacteria	Prevotella multiformis	1428	0	0	0	0	0	13	0	0	0	68	0	0	574	16	0	0	42	28	0	14	0	0	0	5160	0	0	0	0	861	0	0	135	0	0	1126	0	0	116	0	0	0	0	0	0	0	0	0
Bacteria	Fusobacterium pseudoperiodonticum	6	0	0	38	6	0	0	25	0	0	0	3	0	3100	0	0	0	0	0	0	7	0	0	0	160	0	0	0	0	146	0	0	68	0	1	52	0	0	0	0	0	0	0	0	0	0	0	0
Bacteria	Oribacterium parvum	0	0	0	0	0	0	0	0	0	0	0	0	0	413	9	0	0	2	24	0	114	0	0	0	408	0	0	0	0	442	0	0	0	0	0	0	0	0	0	0	0	0	3	0	0	0	0	0
Bacteria	Prevotella aurantiaca	2248	0	0	258	31	0	0	0	0	0	97	0	0	1344	7	0	0	0	0	0	11	0	0	0	441	0	0	0	0	8390	0	0	191	0	0	3581	0	0	0	0	0	0	0	0	0	0	0	0
Bacteria	Lachnospiraceae bacterium oral taxon 500	12	0	0	2833	3	0	2	0	0	0	179	3	0	10267	0	0	1	3	1	18	27	0	0	1	242	36	1	2	2	58	4	2	1123	0	0	4923	0	20	0	2	3	0	2	0	0	0	1	0
Bacteria	Streptococcus australis	446	251	3	8	53	0	0	8	0	0	0	24	3	0	3	0	0	2	2	36	6	26	0	0	30	0	0	0	0	713	0	2	5	0	0	0	0	10	17	0	0	0	22	0	0	0	0	2
Bacteria	Afipia broomeae	3314	21	48	21	0	3	13	0	15	0	32	0	0	0	0	14	0	33	4	8018	29	115	4	0	231	4246	11	8	19	72	0	447	22	28	44	0	61	0	0	31	604	30	17	345	0	0	6	0
Bacteria	Delftia lacustris	156	0	3	3	5	0	3	0	0	0	2	0	0	0	0	2	0	2	0	322	0	0	1	0	4	120	2	41	0	6	0	13	1	0	1	0	5	0	0	2	34	2	2	17	0	0	0	0
Bacteria	Salmonella enterica	330	808	0	199	308	0	0	0	0	0	13	0	0	58	0	0	58	0	0	844	11	0	0	0	36	360	8	19	8	17	22	56	0	9	0	0	0	4943	0	0	75	0	4	63	0	7	55	0
Bacteria	Tatlockia micdadei	0	0	0	0	0	0	0	0	0	0	0	0	0	0	0	0	0	0	0	0	0	0	0	0	0	0	0	0	0	0	0	0	0	0	0	0	0	0	0	0	0	0	0	0	0	0	0	0
Bacteria	Neisseria cinerea	5	0	0	21	2233	0	0	11	0	0	0	20	0	0	0	0	3	0	3	3	17	0	0	0	2	12	0	0	0	371	0	0	60	0	0	0	0	0	0	0	0	0	4	0	0	0	0	0
SpecialPathogens	Tropheryma whipplei	0	0	0	0	0	0	0	0	0	0	0	0	0	0	0	0	0	0	0	0	3	0	0	0	0	0	0	0	0	0	0	0	0	0	0	0	0	0	0	0	0	0	0	0	0	0	0	0
Bacteria	Capnocytophaga endodontalis	5	0	0	32	8	0	5	0	0	0	12	87	0	21	17	0	25	0	3	0	6	6	0	0	18	0	0	0	0	1505	79	0	761	1	0	55	3	0	38	0	0	0	0	0	0	0	0	0
Eukaryota:Fungi	Colletotrichum gloeosporioides	0	0	0	0	0	0	0	0	0	0	0	0	0	0	0	0	0	0	0	0	0	0	0	0	0	0	0	0	0	0	0	0	0	0	0	0	0	0	0	0	0	0	0	0	0	0	0	0
Bacteria	Porphyromonas gulae	0	0	3	3237	0	0	0	0	0	0	24	0	0	1997	0	0	0	0	0	0	0	0	0	0	21	0	0	0	0	0	0	0	0	0	0	909	0	0	0	0	0	0	0	0	0	0	0	0
Bacteria	Acinetobacter courvalinii	0	0	0	0	0	0	0	0	0	0	0	0	0	0	0	0	0	0	0	0	0	0	0	0	0	0	0	0	0	0	0	0	0	0	0	0	0	0	0	0	0	0	0	0	0	0	0	0
Bacteria	Pseudomonas lactis	0	0	0	0	0	0	0	0	0	0	0	0	0	0	0	0	0	0	0	0	0	0	0	0	0	0	0	0	0	0	0	0	0	0	0	0	2	0	0	0	0	0	0	0	0	0	0	0
Bacteria	Fusobacterium mortiferum	0	0	0	6	0	0	0	0	0	0	0	0	0	0	0	0	0	0	0	0	0	0	0	0	0	0	0	0	0	0	0	0	0	0	0	0	0	1	0	0	0	0	0	0	0	0	0	0
Bacteria	Oribacterium asaccharolyticum	0	0	0	195	0	0	0	0	0	0	0	0	0	432	10	0	0	0	14	0	22	0	0	0	491	0	0	0	0	1493	0	0	906	0	0	215	0	0	0	0	0	0	0	0	0	0	0	4
Bacteria	Lactobacillus delbrueckii	0	0	0	0	0	0	0	0	0	0	0	0	0	0	0	0	0	44	0	0	0	0	0	0	0	0	0	0	0	0	0	0	0	0	0	0	0	0	0	0	0	0	0	0	0	0	0	2
Bacteria	Campylobacter concisus	1381	0	3	298	159	0	0	37	0	0	417	18	0	581	22	0	2	6	4	16	32	162	0	1	492	0	3	6	0	8935	2	0	439	0	1	410	0	0	13	0	8	5	0	0	0	0	0	13
Bacteria	Neisseria macacae	0	0	0	0	0	0	0	0	0	0	0	0	0	0	0	0	11	0	0	0	0	0	0	0	0	0	0	0	0	0	0	0	59	0	0	0	0	0	0	0	0	0	0	0	0	0	0	0
Bacteria	[Lactobacillus] timonensis	0	0	0	0	0	0	0	0	0	0	0	0	0	0	0	0	0	0	0	0	0	0	0	0	0	0	0	0	0	0	0	0	0	0	0	0	0	0	0	0	0	0	0	0	0	0	0	0
Bacteria	Bacteroides nordii	0	0	0	0	0	0	0	0	0	0	0	0	0	0	0	0	0	0	0	0	0	0	0	0	0	0	0	0	0	0	0	0	0	0	0	507	0	0	0	0	0	0	0	0	0	0	0	0
Bacteria	Prevotella saccharolytica	0	0	0	524	0	0	0	0	0	0	35	0	0	895	6	0	0	0	0	0	0	0	0	0	0	0	0	0	0	214	0	0	371	0	0	2960	0	0	0	0	0	0	0	0	0	0	0	0
Bacteria	Comamonas granuli	0	0	0	0	0	0	0	0	0	0	0	0	0	0	0	0	0	0	0	0	0	0	0	0	0	0	0	0	0	0	0	0	0	0	0	0	0	0	0	0	0	0	0	0	0	0	0	0
Bacteria	Prevotella marshii	0	0	0	136	0	0	0	0	0	0	100	3	5	1942	0	0	0	0	4	0	0	0	0	0	155	0	0	0	0	84	0	0	145	0	0	661	0	0	0	0	0	0	0	0	0	0	0	0
Bacteria	Corynebacterium macginleyi	1035	0	0	0	1830	0	0	0	0	636	0	0	0	0	37	0	0	0	0	9	4	0	0	0	0	0	0	101	7	0	460	0	0	0	0	0	2026	6	10	0	0	0	0	7	0	0	0	0
Eukaryota:Fungi	Penicillium steckii	0	0	0	0	0	0	0	0	0	0	0	0	0	0	0	0	0	0	0	0	0	0	0	0	0	0	0	0	0	0	0	0	0	0	0	0	0	0	0	0	0	0	0	0	0	0	0	0
Bacteria	Leptotrichia buccalis	270	0	0	7	2	0	0	0	0	0	0	0	0	42	9	0	0	0	1	0	0	110	0	0	28	0	0	0	0	224	0	0	20	0	0	43	0	3	3	0	1	2	0	0	0	0	0	0
Bacteria	Corynebacterium sanguinis	20	0	0	0	11	0	0	0	0	613	0	0	0	3	0	0	0	0	0	0	0	0	0	0	0	0	0	124	0	0	382	0	0	0	0	0	161	0	0	0	9	0	0	4	0	0	0	0
Bacteria	Actinomyces massiliensis	117	0	0	0	0	0	0	0	0	0	0	0	0	0	51	0	0	0	0	5	0	0	0	0	303	0	0	0	0	152	0	0	514	0	0	0	0	0	0	0	0	0	13	0	0	0	0	0
Bacteria	Leptotrichia wadei	321	0	0	14	14	0	0	2	0	0	7	11	0	0	88	0	0	35	2	34	24	1528	0	0	216	24	0	0	0	3740	0	0	322	0	0	16	0	4	14	0	0	0	2	0	0	0	0	3
Bacteria	Corynebacterium pseudogenitalium	1063	0	0	0	416	0	0	0	0	1287	0	0	0	0	0	0	0	5	0	0	5	0	0	0	0	0	0	161	5	0	896	0	0	0	0	0	0	0	0	0	0	0	0	0	0	0	0	0
Bacteria	Schaalia georgiae	0	0	0	0	0	0	0	0	0	0	0	0	0	0	0	0	13	0	0	80	0	0	0	0	825	0	0	0	0	180	0	0	20	0	0	11	0	0	0	0	0	0	0	0	0	0	0	0
Eukaryota:Fungi	Penicillium brasilianum	0	0	0	0	0	0	0	0	0	0	0	0	0	0	0	0	0	0	0	0	0	0	0	0	0	0	0	0	0	0	0	0	0	0	0	0	0	0	0	0	0	0	0	0	0	0	0	0
Bacteria	Aggregatibacter aphrophilus	17	3	0	366	67	0	0	6	0	0	0	128	0	697	2	0	1	0	2	12	13	0	1	0	114	0	1	0	0	50	0	0	582	0	0	0	2	7026	3	4	3	0	2	0	0	0	0	0
Bacteria	Pseudomonas glycinae	0	0	0	0	0	0	0	0	0	0	0	0	0	0	0	0	0	0	0	0	0	0	0	0	0	0	0	0	0	0	0	0	0	0	0	0	0	0	0	0	0	0	0	0	0	0	0	0
Bacteria	Cupriavidus gilardii	591	0	0	0	0	0	0	0	0	0	0	0	0	0	0	5	0	0	0	2031	7	0	0	0	66	936	4	20	0	14	0	103	9	0	12	0	17	0	17	0	200	12	0	93	0	0	1	0
Eukaryota:Fungi	Penicillium polonicum	0	0	0	0	0	0	0	0	0	0	0	0	0	0	0	0	0	0	0	0	0	0	0	0	0	0	0	0	0	0	0	0	0	0	0	0	0	0	0	0	0	0	0	0	0	0	0	0
Bacteria	Corynebacterium jeikeium	27	0	3	0	1377	6	0	0	0	899	0	0	0	0	0	4	0	0	0	0	0	6	0	0	22	72	0	145	0	8	554	2	0	0	0	0	2636	0	0	0	153	0	0	10	0	0	0	0
Bacteria	Lactobacillus gasseri	0	0	0	0	0	0	0	0	0	0	0	0	0	6	0	0	0	5	0	0	0	0	0	0	0	0	0	0	0	0	0	0	0	0	0	0	0	622	0	0	0	0	0	0	0	0	0	0
Viruses	TT virus cyb/2019	0	0	0	0	0	6	0	0	0	0	0	0	0	0	0	0	0	0	0	0	0	0	0	0	0	0	0	0	0	0	0	0	0	0	0	0	0	38	0	0	11	0	0	0	31	0	0	0
Bacteria	Bacteroides xylanisolvens	0	0	0	0	0	0	0	0	0	0	0	0	0	0	0	0	0	0	0	0	0	0	0	0	3	0	0	0	0	0	0	0	0	0	0	0	0	0	0	0	0	0	0	0	0	0	0	0
Viruses	TT virus cyc/2019	0	0	0	0	17	0	0	0	0	0	0	0	0	0	0	0	0	0	0	0	0	0	0	0	0	0	0	0	0	0	0	0	0	0	0	0	0	0	0	0	0	0	0	0	31	0	0	0
Bacteria	Neisseria lactamica	9	0	0	17	130	0	0	0	0	0	0	31	0	0	5	0	3	0	6	5	6	0	0	0	3	0	2	0	0	323	0	0	100	0	0	0	0	0	0	0	2	0	4	0	0	0	0	0
Bacteria	Staphylococcus pettenkoferi	0	0	0	0	0	0	0	0	0	0	0	0	0	2	0	0	0	0	0	7	0	0	0	0	0	0	0	1	0	0	0	4	0	0	0	0	0	0	0	0	0	0	0	2	0	0	0	0
SpecialPathogens	Ureaplasma parvum	0	0	0	3	0	0	0	0	0	0	0	0	0	11	0	0	0	0	0	0	0	0	0	0	2	0	0	0	0	0	16	0	0	0	0	21	0	0	0	0	0	0	0	0	0	0	0	0
Bacteria	Pantoea endophytica	0	6434	0	0	0	0	0	0	0	0	0	0	0	0	0	0	0	0	0	0	0	0	0	0	0	0	0	0	0	0	0	0	0	0	0	0	0	3	0	0	0	0	0	0	0	0	0	0
Viruses	Human adenovirus 7	0	0	0	0	0	0	0	0	0	0	0	0	0	0	0	0	0	0	0	0	0	0	0	0	0	0	0	0	0	0	0	0	0	0	0	0	0	0	0	0	0	0	0	0	0	0	0	0
SpecialPathogens	Treponema pectinovorum	0	0	0	0	6	0	0	0	0	0	485	0	0	6426	0	0	0	0	0	0	0	0	0	0	0	0	0	0	0	0	0	0	0	0	0	3807	0	0	0	0	0	0	0	0	0	0	0	0
Bacteria	Corynebacterium minutissimum	161	0	0	2	114	3	3	0	0	278	0	0	0	0	0	0	0	0	0	0	0	0	0	0	5	60	0	58	0	4	219	0	0	0	0	1	1227	0	0	0	1	0	0	2	0	0	0	0
Bacteria	Sphingomonas glacialis	0	0	0	0	0	0	0	0	0	0	0	0	0	0	0	0	0	0	0	5133	0	0	0	0	155	0	0	0	0	0	0	335	0	0	0	0	0	0	0	0	0	39	0	0	0	0	0	0
Eukaryota:Fungi	Aspergillus chevalieri	0	0	0	0	0	0	0	0	0	0	0	0	0	0	0	0	0	0	0	0	0	0	0	0	0	0	0	0	0	0	0	0	0	0	0	0	0	0	0	0	0	0	0	0	0	0	0	0
Bacteria	Haemophilus paraphrohaemolyticus	0	0	0	0	6191	0	0	24	0	0	0	251	0	0	0	0	0	0	0	0	0	0	0	0	0	0	0	0	0	108	0	0	45	0	0	8	0	0	0	0	0	0	0	0	0	0	0	0
Bacteria	Prevotella disiens	1209	0	0	115	16	0	5	0	0	0	0	0	0	489	0	0	0	8	6	91	0	0	0	0	197	0	0	0	0	1187	0	0	167	0	0	1631	0	0	0	0	0	0	0	0	0	0	0	0
Bacteria	Corynebacterium tuberculostearicum	101	0	2	0	0	0	0	0	2	212	0	0	0	0	6	0	8	0	0	36	2	0	0	0	4	0	0	40	0	0	0	2	0	0	0	0	0	0	0	0	7	0	0	3	3	0	0	0
Bacteria	Porphyromonas asaccharolytica	0	0	2	1129	11	0	0	0	0	0	0	0	0	0	0	0	0	0	1	0	5	0	0	0	20	0	0	0	0	4	5	0	12	2	0	1322	0	0	2	0	0	0	0	0	0	0	3	0
Bacteria	Pseudomonas stutzeri	459	0	10	0	6026	0	0	0	0	0	16	0	0	0	0	9	17	0	0	995	0	0	0	0	45	708	0	0	0	0	0	0	117	0	0	0	8	0	13	0	106	0	0	69	0	0	3	0
Bacteria	Corynebacterium amycolatum	0	0	0	0	6	0	0	0	0	0	0	0	0	0	0	755	0	0	0	0	0	0	0	0	0	0	0	0	0	4	0	0	0	0	0	0	0	0	0	0	0	2	0	0	0	0	0	0
Bacteria	Pantoea rodasii	0	5971	0	0	0	0	0	0	0	0	0	0	0	0	0	0	0	0	0	0	0	0	0	0	0	0	0	0	0	0	0	0	0	0	0	0	0	0	0	0	0	0	0	0	0	0	0	0
Bacteria	Stenotrophomonas lactitubi	0	0	0	0	0	0	0	0	0	0	0	0	0	0	0	0	0	0	0	0	0	0	0	0	0	0	0	941	0	0	0	0	0	0	0	0	0	0	0	0	0	0	0	0	0	0	0	0
SpecialPathogens	Ureaplasma urealyticum	0	0	0	2	0	0	0	0	0	0	0	0	0	38	0	0	0	0	0	0	0	0	0	0	0	0	0	0	1	4	35	0	0	0	0	0	0	1	0	0	0	0	0	0	0	0	0	0
Bacteria	Cardiobacterium hominis	0	0	0	47	0	0	3	0	0	0	0	76	5	0	10	0	2	0	17	0	4	0	0	0	4	0	0	0	0	24	0	0	22	0	0	0	2	2	13	0	2	3	2	0	0	0	0	0
Bacteria	Prevotella dentalis	42	0	0	54	4	0	0	2	0	0	48	0	0	595	2	0	0	1	1	0	5	6	0	0	35	0	0	2	0	45	0	0	36	0	0	357	0	4	0	0	0	0	0	0	0	0	0	0
Bacteria	Staphylococcus hominis	33	17	3	0	0	0	5	0	0	0	0	0	0	2	0	6	0	5	0	93	3	0	0	0	5	108	0	5	0	7	0	4	5	3	0	0	4	0	0	0	0	0	0	5	0	7	0	0
Bacteria	Eikenella halliae	72	0	0	397	0	0	0	0	0	0	0	31	0	20	0	0	512	0	0	0	0	0	0	0	0	0	0	35	0	609	0	0	5601	0	0	0	0	77	0	0	0	0	0	0	0	0	0	0
Bacteria	Limosilactobacillus oris	0	0	0	0	0	0	0	0	0	0	0	0	7	0	0	0	0	134	0	0	0	0	0	0	0	0	0	0	0	0	0	0	0	0	0	10	0	55	0	0	0	0	0	0	0	0	0	0
Bacteria	Bacillus cytotoxicus	0	0	0	0	0	0	0	0	0	0	0	0	0	0	0	0	0	0	0	0	0	0	0	0	0	0	0	0	0	0	0	0	0	0	0	0	0	0	0	0	0	0	0	0	0	0	0	0
Bacteria	Prevotella bivia	2321	0	0	520	23	0	0	0	0	0	49	0	0	1731	0	0	0	0	0	116	13	0	0	0	327	0	0	0	0	582	0	0	241	0	0	2476	0	0	12	0	0	0	0	0	0	0	0	0
Bacteria	Mogibacterium pumilum	75	0	3	653	14	0	0	0	0	0	75	5	0	5380	3	0	0	2	2	0	16	0	0	0	1307	0	0	0	0	15	0	0	184	0	0	1025	0	5	7	2	0	6	3	0	0	0	0	0
Bacteria	Nocardia terpenica	0	0	0	0	0	0	0	0	0	0	0	0	0	0	0	0	0	0	0	0	0	0	0	0	0	0	0	0	0	0	0	0	0	0	0	0	0	0	0	0	0	0	0	0	0	0	0	0
Bacteria	Olsenella profusa	0	0	0	248	0	0	0	0	0	0	0	0	0	0	0	0	0	441	0	0	0	0	0	0	0	0	0	0	0	0	9	0	0	0	0	0	12	0	16	0	0	0	2	0	0	0	0	0
Bacteria	Serratia plymuthica	45	84	0	0	0	0	0	0	0	0	0	0	0	0	0	0	0	0	0	0	0	0	0	0	0	0	0	0	0	0	0	8	0	0	0	0	0	0	0	0	10	0	0	0	0	0	0	0
Bacteria	Prevotella timonensis	1470	7	0	222	25	0	0	5	0	0	0	0	0	867	0	0	0	0	0	113	0	0	0	0	231	0	0	0	0	2535	0	0	274	0	0	2971	0	0	0	0	7	0	0	0	0	0	0	0
Bacteria	Xanthomonas arboricola	113	0	0	0	0	0	0	0	0	0	0	0	0	0	0	0	0	0	0	0	0	0	0	0	0	216	0	0	0	0	0	0	0	0	0	0	0	0	0	0	27	0	0	0	0	0	0	0
Bacteria	Enterobacter hormaechei	0	78	0	7	0	0	0	0	0	0	0	0	3	0	0	0	3	0	0	40	0	0	0	0	0	0	0	0	0	0	1	5	0	0	0	0	0	23	0	0	0	0	0	10	0	1	0	0
Bacteria	Rothia nasimurium	21	9	0	0	7	0	0	0	0	0	0	0	0	0	0	0	0	0	0	0	0	0	0	0	8	0	0	0	0	0	0	0	0	0	0	0	0	0	0	0	0	0	4	0	0	0	0	0
Bacteria	Klebsiella michiganensis	6	0	0	0	27	0	0	0	0	0	0	0	0	0	0	2	1	0	0	0	0	0	0	0	0	0	0	0	0	0	0	0	0	0	0	0	0	0	0	0	0	0	0	0	0	0	0	0
Bacteria	Comamonas aquatica	1260	0	12	8	0	0	8	0	0	7	0	0	0	0	0	0	0	10	2	3220	0	42	0	0	86	1440	2	0	0	29	0	199	0	0	0	0	21	0	16	8	282	12	9	184	0	4	0	0
Bacteria	Xanthomonas euvesicatoria	17	0	0	0	0	0	0	0	0	0	0	0	0	0	0	0	12	0	0	27	0	0	0	0	0	72	0	6	0	0	0	0	0	0	0	0	0	0	0	0	0	0	0	0	0	0	0	0
Eukaryota:Fungi	Malassezia restricta	1943	3	15	3	58	0	4	0	4	0	10	76	0	11	3	4	0	306	1	527	20	1840	4	0	52	180	0	4	3	12	2	62	0	6	6	0	22	2	162	28	71	3	2	38	3	1	4	5
Bacteria	Hallella seregens	0	0	0	0	0	0	0	0	0	0	48	0	0	3433	0	0	0	0	0	0	0	0	0	0	160	0	0	0	0	0	0	0	58	0	0	1697	0	0	0	0	0	0	0	0	0	0	0	0
Bacteria	Porphyromonas crevioricanis	0	0	0	712	4	0	0	0	0	0	7	0	0	2243	0	0	0	0	0	5	6	0	0	0	30	0	0	0	0	3	0	0	10	0	0	1353	2	0	0	0	0	0	0	0	0	0	0	0
Bacteria	Corynebacterium glucuronolyticum	20	0	0	0	0	0	0	0	0	0	0	0	0	0	0	0	0	0	0	0	1	0	0	0	0	0	0	0	0	0	0	0	0	0	0	0	0	0	0	0	0	0	0	3	0	0	0	0
Bacteria	Peptostreptococcus anaerobius	0	0	0	2203	4	0	0	0	0	0	0	0	0	1368	0	0	0	0	0	0	2	0	0	0	518	0	0	0	0	51	0	0	428	0	0	1849	0	123	0	0	0	0	0	0	0	0	0	0
Bacteria	Pantoea coffeiphila	0	0	0	0	0	0	0	0	0	0	0	0	0	0	0	0	0	0	0	0	0	0	0	0	0	0	0	0	0	0	0	0	0	0	0	0	0	0	0	0	0	0	0	0	0	0	0	0
Bacteria	Comamonas serinivorans	1134	0	16	0	3	0	0	0	5	0	0	0	0	16	0	0	0	0	0	2996	13	42	0	0	88	1452	0	7	0	29	0	177	15	0	0	0	27	5	24	18	275	0	6	182	0	0	0	0
Eukaryota:Fungi	Aspergillus terreus	0	0	0	0	0	0	0	0	0	0	0	0	0	0	0	0	0	60	0	9	0	0	0	8	0	0	0	0	0	0	0	0	0	0	0	0	0	0	3	0	0	0	0	0	0	4	0	0
Bacteria	Enterococcus saigonensis	0	0	0	27	2	0	0	0	0	0	0	0	0	56	0	0	0	0	0	3	2	0	0	0	250	0	0	8	0	12	0	0	0	0	0	39	0	2	0	0	0	0	0	0	0	0	0	0
Bacteria	Mycobacterium intracellulare	0	0	0	0	0	0	0	0	0	0	0	0	0	0	0	0	0	0	0	0	0	0	0	0	4	0	0	0	0	0	0	0	0	0	0	0	0	0	0	0	0	0	0	0	0	0	0	0
Bacteria	Comamonas badia	1090	0	11	12	0	0	0	0	0	0	0	0	0	0	0	0	0	0	0	2903	15	0	0	0	0	1500	0	0	0	0	0	179	0	16	17	0	25	0	0	0	273	0	0	144	0	0	2	3
Eukaryota:Fungi	Pneumocystis jirovecii	0	0	0	0	0	0	0	0	0	2	0	0	0	0	0	0	0	0	0	0	0	0	0	0	3	0	0	0	0	0	0	0	0	0	0	0	0	1	0	0	0	0	0	0	0	0	0	0
Bacteria	Cutibacterium acnes	3044	27	35	45	19	6	12	2	18	93	32	3	3	0	5	3	2	19	4	1874	90	78	4	7	98	1727	5	3	10	38	4	218	6	3	18	4	18	8	10	28	111	17	2	354	0	5	3	11
Bacteria	Lacticaseibacillus rhamnosus	0	23	0	0	0	0	408	0	0	0	0	0	19	0	0	0	0	0	0	0	0	0	0	0	20	0	0	0	0	0	0	0	4440	0	0	0	0	18	0	0	0	0	0	0	0	0	0	0
Bacteria	Prevotella oralis	266	0	0	0	0	0	0	0	0	0	0	0	0	328	0	0	0	7	0	3	0	0	0	0	4414	0	0	0	0	0	0	0	90	0	0	1957	0	0	0	0	0	0	0	0	0	0	0	0
Bacteria	Brevibacterium luteolum	18	7	3	0	4389	0	0	0	0	0	0	18	0	0	0	0	0	0	0	40	0	0	0	0	8	0	0	0	0	2	0	0	0	0	0	0	0	0	0	3	5	0	0	0	0	0	0	0
Bacteria	Neisseria polysaccharea	0	0	0	8	116	0	0	0	0	0	0	3	0	0	0	0	4	0	3	0	0	0	0	0	0	0	0	0	0	228	0	0	27	0	0	0	0	0	0	0	0	0	7	0	0	0	0	0
Bacteria	Lactococcus lactis	5	0	0	0	6	0	0	0	0	0	0	0	0	13	0	0	0	0	0	0	0	0	0	0	4	0	0	0	0	0	3	0	0	0	0	0	0	4	0	0	0	38	0	0	0	0	0	0
Bacteria	Prevotella multisaccharivorax	192	0	0	0	0	0	0	0	0	0	0	0	28	0	17	0	0	1002	0	45	0	0	0	0	0	0	0	0	0	133	0	0	139	0	0	0	0	0	27	0	0	0	0	0	0	0	0	2
Bacteria	Corynebacterium epidermidicanis	8	0	0	0	0	2	0	0	0	106	0	0	0	0	0	0	0	0	0	0	0	0	0	0	0	0	0	17	0	0	66	0	1	0	0	0	139	0	0	0	0	0	0	0	0	0	0	0
Bacteria	Leuconostoc citreum	2	0	2	0	0	0	0	0	0	0	0	0	0	0	0	0	0	0	0	0	0	0	0	0	0	0	0	0	0	0	0	0	5	0	0	0	0	3	0	0	0	0	0	0	0	0	0	0
Bacteria	Pantoea rwandensis	0	4127	0	0	0	0	0	0	0	0	0	0	57	0	0	0	0	0	0	0	0	0	0	0	0	0	0	0	0	0	0	0	0	0	0	0	0	5	0	6	0	0	0	0	0	0	0	0
Bacteria	Leptotrichia hongkongensis	4110	0	0	20	0	0	4	0	0	0	2	5	0	0	6	0	2	0	2	14	0	473	2	0	34	0	0	0	0	1822	0	0	0	0	0	11	0	4	48	3	1	0	0	0	0	0	0	0
Bacteria	Enterobacter roggenkampii	15	278	0	0	0	0	0	0	0	0	0	0	7	0	0	0	0	0	0	36	0	0	0	0	0	0	0	0	0	0	0	0	3	0	0	0	0	20	0	0	0	0	0	0	0	1	0	0
Bacteria	Cardiobacterium valvarum	0	0	0	0	0	0	0	0	0	0	0	5	0	0	0	0	0	0	0	0	0	0	0	0	0	0	0	0	0	0	0	0	12	0	0	0	0	0	0	0	0	3	0	0	0	0	0	0
Bacteria	Bacillus paranthracis	0	0	0	0	0	0	0	0	0	0	0	0	0	0	0	0	0	0	0	0	0	0	0	0	0	36	0	0	0	0	0	0	0	0	0	0	0	0	0	0	0	0	0	0	0	0	0	0
Bacteria	Burkholderia contaminans	0	0	0	0	0	0	0	0	0	0	0	0	0	0	0	2	0	0	0	164	0	0	0	0	0	0	0	0	0	0	0	13	0	0	0	0	0	0	0	0	13	0	0	0	0	2	0	0
Eukaryota:Fungi	Saccharomyces cerevisiae	2	0	0	5	0	0	0	0	0	0	0	0	0	0	0	0	0	0	0	0	0	0	0	0	0	0	0	0	0	0	0	0	0	0	0	0	0	2	0	0	0	0	0	0	0	14	0	0
SpecialPathogens	Chlamydia abortus	0	0	0	0	0	0	0	0	0	0	0	0	0	0	0	0	0	4	0	0	0	0	0	0	0	0	0	0	0	0	0	0	0	0	0	0	0	0	5	0	0	0	0	0	0	0	0	0
Bacteria	Pseudomonas synxantha	0	0	0	0	0	0	0	0	0	0	0	0	0	0	0	0	0	0	0	0	0	0	0	0	0	0	0	0	0	0	0	0	0	0	0	0	0	0	0	0	0	0	0	0	0	0	0	0
Bacteria	Neisseria bergeri	0	0	0	0	51	0	0	0	0	0	0	0	0	0	0	0	0	0	3	0	0	0	0	0	0	0	0	0	0	0	0	0	0	0	0	0	0	0	0	0	0	0	0	0	0	0	0	0
Bacteria	Actinomyces gerencseriae	95	0	0	0	0	0	4	0	0	0	0	0	0	0	74	0	0	0	0	0	0	0	0	0	68	0	0	0	0	25	0	0	1590	0	0	0	0	0	0	0	0	0	0	0	0	0	0	0
Bacteria	Acinetobacter pittii	9	0	0	0	0	54	0	0	0	0	0	0	0	0	0	3	0	5	0	12	1	0	0	6	4	60	0	0	29	0	2	0	0	0	0	0	0	0	0	0	3	0	0	3	0	0	4	0
Bacteria	Actinomyces oricola	0	0	0	0	0	0	0	0	0	0	0	0	0	0	0	0	0	0	0	0	7	0	0	0	3916	0	0	0	0	28	0	0	0	0	0	0	0	0	0	0	0	0	0	0	0	0	0	0
Bacteria	Achromobacter insuavis	0	0	0	0	0	0	0	0	0	0	0	0	0	0	0	0	0	0	0	171	0	0	0	0	0	0	0	582	0	0	0	0	0	0	0	0	0	0	0	0	0	0	0	0	0	0	0	0
Bacteria	Escherichia albertii	0	0	0	111	0	0	0	0	0	0	0	0	0	0	0	0	0	0	0	0	0	0	0	0	0	0	0	0	0	2	15	0	0	0	0	0	0	0	0	0	0	0	0	2	0	0	45	0
Bacteria	Peptostreptococcaceae bacterium oral taxon 113	0	0	3	134	0	0	8	0	0	0	800	0	0	3219	0	0	0	4	0	0	12	0	0	0	190	0	0	0	0	39	0	0	0	0	0	3817	0	68	0	0	0	0	0	0	0	0	0	0
Bacteria	Bacteroides finegoldii	0	0	0	0	0	0	0	0	0	0	0	0	0	0	0	0	0	0	0	0	0	0	0	0	33	0	0	0	0	0	0	0	0	0	0	0	0	0	0	0	0	0	0	0	0	0	0	0
Bacteria	Prevotella falsenii	212	0	0	670	0	0	0	0	0	0	0	0	0	945	0	0	0	0	0	0	0	0	0	0	0	0	0	0	0	0	0	0	0	0	0	2319	0	0	0	0	0	0	0	0	0	0	0	0
Bacteria	Leuconostoc pseudomesenteroides	5	0	0	0	0	0	0	0	0	0	0	0	0	0	0	0	0	0	0	3	0	0	0	0	0	0	0	0	0	0	0	0	0	0	0	0	0	0	0	0	0	0	0	0	0	0	0	0
Bacteria	Acinetobacter calcoaceticus	0	0	0	0	0	0	0	0	0	0	0	0	0	0	0	0	0	0	0	0	0	0	0	0	4	0	0	0	15	0	0	0	0	0	0	0	0	0	0	0	0	0	0	0	0	0	0	0
Bacteria	Actinobacillus ureae	0	0	0	0	250	0	0	0	0	0	0	0	0	0	0	0	0	0	0	0	0	0	0	0	0	0	0	0	0	0	0	0	0	0	0	0	0	26	0	0	0	0	0	0	0	0	0	0
Bacteria	Stenotrophomonas cyclobalanopsidis	0	0	0	0	0	0	0	0	0	0	0	0	0	0	0	0	0	0	0	0	0	0	0	0	0	0	0	0	0	0	0	0	0	0	0	0	0	0	0	0	0	0	0	0	0	0	0	0
Bacteria	Finegoldia magna	24	0	0	50	69	0	4	3	0	0	21	0	0	126	0	0	0	0	0	3	0	0	3	0	32	0	0	0	0	23	0	4	0	0	0	0	0	0	0	3	22	0	0	0	0	0	3	0
Bacteria	Stenotrophomonas nitritireducens	0	0	0	0	0	0	0	0	0	0	0	0	0	0	0	0	0	0	0	0	0	0	0	0	0	0	0	0	0	0	0	0	0	0	0	0	0	0	0	0	0	0	0	0	0	0	0	0
Eukaryota:Fungi	Metarhizium rileyi	0	0	0	0	0	0	0	0	0	0	0	0	0	0	0	0	0	0	0	0	0	0	0	0	0	0	0	0	0	0	0	0	0	0	0	0	0	0	0	0	0	0	0	0	0	0	0	0
Bacteria	Stenotrophomonas acidaminiphila	32	0	0	0	0	0	0	0	2	0	0	0	0	0	0	0	0	0	0	102	0	11	0	0	0	0	0	131	0	0	0	4	8	0	0	0	2	1	0	0	7	5	0	0	0	0	0	2
Bacteria	Prevotella buccalis	758	0	0	1216	17	0	0	0	0	0	0	0	0	654	0	0	0	0	5	0	0	11	0	0	131	0	0	0	0	565	0	0	109	0	0	0	0	0	0	0	0	0	0	0	0	0	0	0
Eukaryota:Fungi	Colletotrichum siamense	0	0	0	0	0	0	0	0	0	0	0	0	0	0	0	0	0	0	0	0	0	0	0	0	0	0	0	0	0	0	0	0	0	0	0	0	0	0	0	0	0	0	0	0	0	0	0	0
Eukaryota:Fungi	Aspergillus oryzae	0	0	0	0	0	0	0	0	0	0	0	0	0	0	0	0	0	0	0	0	0	0	0	0	0	0	0	0	0	0	0	0	0	0	0	0	0	0	0	0	0	0	0	0	0	0	37	0
Bacteria	Neisseria gonorrhoeae	0	0	0	10	489	0	0	5	0	0	7	0	0	0	0	0	3	0	1	0	3	0	0	0	0	0	0	2	0	103	0	0	43	0	0	3	0	0	0	0	0	0	11	0	0	0	0	0
Bacteria	Enterobacter dykesii	0	0	0	0	0	0	0	0	0	0	0	0	0	0	0	0	0	0	0	0	0	0	0	0	0	0	0	0	0	0	0	0	0	0	0	0	0	0	0	0	0	0	0	0	0	0	0	0
Bacteria	Comamonas terrigena	827	0	0	0	3	0	7	0	0	0	0	0	0	0	0	0	0	10	1	2192	0	42	0	0	54	1152	0	70	0	20	0	133	4	0	0	24	0	0	0	7	188	0	0	0	0	0	0	0
Bacteria	Leptotrichia shahii	146	0	0	17	0	0	0	0	0	0	5	0	0	19	17	0	0	11	0	0	6	530	0	0	83	0	0	0	0	1100	0	0	39	0	0	0	0	0	0	0	0	0	0	0	0	1	0	0
Bacteria	Comamonas phosphati	885	0	0	0	0	0	0	0	0	0	0	0	0	0	0	0	0	0	0	2321	0	0	0	0	0	0	0	0	0	0	0	0	0	0	0	0	0	0	0	0	210	0	0	0	0	0	0	0
Eukaryota:Fungi	Colletotrichum aenigma	0	0	0	0	0	0	0	0	0	0	0	0	0	0	0	0	0	0	0	0	0	0	0	0	0	0	0	0	0	0	0	0	0	0	0	0	0	0	0	0	0	0	0	0	0	0	0	0
Bacteria	Comamonas terrae	779	0	0	0	0	0	0	0	0	0	0	0	0	0	0	0	0	0	0	2126	0	0	0	0	0	0	0	0	0	0	0	0	0	0	0	0	0	0	0	9	183	0	0	147	0	0	0	0
Eukaryota:Fungi	Colletotrichum sublineola	0	0	0	0	0	0	0	0	0	0	0	0	0	0	0	0	0	0	0	0	0	0	0	0	0	0	0	0	0	0	0	0	0	0	0	0	0	0	0	0	0	0	0	0	0	0	0	0
Bacteria	Prevotella amnii	1032	0	0	695	0	0	0	5	0	0	0	0	0	363	0	0	0	0	0	0	0	26	0	0	220	0	0	2	0	1210	0	0	0	0	0	1007	0	0	0	0	0	0	0	0	0	0	0	0
SpecialPathogens	Treponema pedis	3	0	0	67	0	0	0	0	0	0	1562	0	0	3108	0	0	0	0	0	0	10	0	0	0	21	12	0	0	0	68	2	0	9	0	0	2924	0	0	0	2	0	0	0	0	0	0	0	0
Bacteria	Streptococcus periodonticum	11	0	0	468	9	0	0	0	0	0	19	3	3	174	0	0	1	3	1	0	0	0	0	0	30	0	0	0	0	2	0	2	1169	0	0	80	0	0	5	0	0	0	15	0	0	0	0	0
Viruses	Human adenovirus 21	0	0	0	0	0	0	0	0	0	0	0	0	0	0	0	0	0	0	0	0	0	0	0	0	0	0	0	0	0	0	0	0	0	0	0	0	0	0	0	0	0	0	0	0	0	0	0	0
Bacteria	Pseudomonas koreensis	0	0	0	87	0	0	0	0	0	0	0	0	0	9	0	0	0	0	0	0	0	0	0	0	0	0	0	0	0	0	0	0	0	0	0	0	0	0	0	0	0	0	0	0	0	0	0	0
Bacteria	[Propionibacterium] humerusii	102	0	4	0	0	2	12	2	0	10	0	0	0	0	0	0	0	3	1	96	0	0	0	0	9	1272	0	0	0	0	0	8	0	0	1	0	0	0	0	2	11	5	0	7	0	0	0	20
Eukaryota:Fungi	Candida dubliniensis	0	0	0	0	0	0	9	0	0	0	0	0	0	0	0	0	1	0	0	0	0	0	0	0	0	0	0	0	0	0	0	0	86	0	0	0	0	9	3	0	0	296	0	0	0	0	0	0
Bacteria	Pseudomonas guguanensis	0	0	0	0	0	0	0	0	0	0	0	0	0	0	0	0	0	0	0	0	0	0	0	0	0	0	0	0	0	0	0	0	0	0	0	0	2	0	0	0	0	0	0	0	0	0	0	0
Bacteria	Corynebacterium phoceense	0	0	0	0	0	0	0	0	0	727	0	0	0	0	0	0	0	0	0	0	0	0	0	0	0	0	0	167	0	0	638	0	0	0	0	0	2733	0	0	0	0	0	0	0	0	0	0	0
Bacteria	Actinomyces timonensis	36	0	0	0	0	0	0	0	0	0	0	0	0	11	0	0	0	0	1	0	0	0	0	0	0	0	0	0	0	0	0	0	0	0	0	0	0	0	0	0	0	0	0	0	0	0	0	0
Viruses	Human alphaherpesvirus 2	0	0	0	0	0	0	0	0	0	0	0	0	0	0	0	0	0	0	0	0	0	0	0	0	0	0	0	0	0	0	0	0	0	0	0	0	0	0	0	0	0	0	0	0	0	0	0	0
Bacteria	Klebsiella oxytoca	0	45	0	0	242	0	0	0	0	0	0	0	0	0	0	0	4	0	0	0	0	0	0	0	0	72	0	0	0	0	0	0	5	0	0	0	0	0	0	0	0	0	0	0	0	0	0	0
Bacteria	Corynebacterium singulare	92	0	0	0	62	0	0	0	0	241	0	0	0	0	5	0	2	1	0	9	0	0	0	0	4	0	0	0	0	5	0	0	0	0	0	0	1320	0	0	0	4	2	0	12	0	0	0	2
Bacteria	Bordetella pseudohinzii	152	0	0	0	0	0	0	0	0	0	0	0	0	0	2	0	0	0	0	357	0	0	0	0	0	144	0	95	0	0	0	0	0	0	0	0	0	0	0	0	26	0	0	0	0	0	0	0
Eukaryota:Fungi	Colletotrichum fructicola	0	0	0	0	0	0	0	0	0	0	0	0	0	0	0	0	0	0	0	0	0	0	0	0	0	0	0	0	0	0	0	0	0	0	0	0	0	0	0	0	0	0	0	0	0	0	0	0
Bacteria	Limosilactobacillus mucosae	0	0	0	4	0	0	0	0	0	0	0	0	0	7	2	0	0	34	0	0	0	0	1	0	0	0	0	0	0	0	1	0	0	0	0	8	0	449	14	2	0	0	0	0	0	0	0	0
Bacteria	Corynebacterium camporealensis	15	0	0	0	19	0	0	0	0	111	0	0	0	0	0	0	0	0	0	7	0	0	0	0	0	0	0	0	0	0	0	0	0	0	0	0	250	0	0	3	0	0	0	0	0	0	0	0
Bacteria	Chryseobacterium mulctrae	0	0	0	0	0	0	0	0	0	0	0	0	0	0	0	0	0	0	0	0	0	0	0	0	0	0	0	0	0	0	0	0	0	0	0	0	0	0	0	0	0	0	0	0	0	0	0	0
Bacteria	Porphyromonas cangingivalis	0	0	0	519	11	0	0	0	0	0	8	5	0	926	0	0	0	0	0	9	0	0	0	0	36	0	0	0	0	14	0	0	0	0	0	2696	0	0	0	0	0	0	0	0	0	0	0	0
Bacteria	Cupriavidus basilensis	668	0	0	0	0	0	0	0	4	0	0	0	0	0	0	0	0	0	0	1944	0	0	0	0	0	0	2	30	0	15	0	84	0	4	0	0	0	0	0	0	175	11	9	118	0	0	0	0
Bacteria	Empedobacter brevis	0	0	0	0	0	0	0	0	0	0	0	0	0	0	0	0	0	0	0	0	0	0	0	0	2	0	0	0	0	0	0	0	0	0	0	0	0	0	0	0	0	0	0	0	0	0	0	0
Viruses	TT virus sle	0	0	0	0	17	0	0	0	0	0	0	0	0	0	0	64	0	0	0	0	0	0	0	0	0	0	0	2	0	0	0	0	0	0	0	0	0	19	0	0	88	0	0	0	93	0	0	0
Bacteria	Lactobacillus kitasatonis	0	0	0	0	0	0	0	0	0	0	0	0	0	0	0	0	0	0	0	0	0	0	0	0	0	0	0	0	0	0	0	0	0	0	0	0	0	0	0	0	0	0	0	0	0	0	0	0
Viruses	Human adenovirus 16	0	0	0	0	0	0	0	0	0	0	0	0	0	0	0	0	0	0	0	0	0	0	0	0	0	0	0	0	0	0	0	0	0	0	0	0	0	0	0	0	0	0	0	0	0	0	0	0
Bacteria	Bordetella genomosp. 6	0	0	0	0	0	0	0	0	0	0	0	0	0	0	0	0	0	0	0	0	0	0	0	0	0	0	0	0	0	0	0	2	0	0	0	0	0	0	0	0	0	0	0	0	0	0	0	0
Bacteria	Haemophilus sputorum	0	0	0	0	0	0	0	0	0	0	0	0	0	28	0	0	0	0	0	0	0	0	0	0	0	0	0	0	0	61	0	0	0	0	0	0	0	0	0	0	0	0	12	0	0	0	0	0
Bacteria	Pseudomonas paralactis	0	0	0	0	0	0	0	0	0	0	0	0	0	0	0	0	0	0	0	0	0	0	0	0	0	0	0	0	0	0	0	0	0	0	0	0	0	0	0	0	0	0	0	0	0	0	0	0
Bacteria	Haemophilus aegyptius	2	0	0	0	11	0	0	14	0	0	0	352	0	0	0	0	0	0	0	0	1	0	0	0	0	0	0	0	0	0	0	0	27	0	0	0	0	0	0	0	0	0	0	0	0	0	0	0
Bacteria	Fusobacterium necrophorum	0	0	0	125	5	0	0	0	0	0	108	0	0	2336	3	0	0	2	2	0	2	0	0	0	84	0	0	0	0	0	0	0	1379	0	0	1806	0	14	0	0	0	0	0	0	0	0	0	0
Bacteria	Leptotrichia hofstadii	1350	0	0	7	0	0	0	0	0	0	8	5	0	0	14	0	0	4	2	3	0	182	1	0	27	0	0	0	0	634	0	0	12	0	0	0	0	2	17	0	0	0	0	0	0	0	0	0
Bacteria	Stenotrophomonas rhizophila	0	9	0	0	0	0	0	0	0	0	0	0	0	0	0	0	0	0	0	0	0	0	0	0	0	0	0	360	0	0	0	0	0	0	0	0	0	0	0	0	0	0	0	0	0	0	0	0
Eukaryota:Fungi	Malassezia japonica	92	5	0	0	0	0	3	0	5	0	4	0	0	8	0	0	0	8	2	78	6	0	0	0	18	0	0	0	0	4	0	0	0	0	1	0	0	2	0	2	10	0	0	15	0	0	0	0
Eukaryota:Fungi	Aspergillus fischeri	0	0	0	0	0	0	0	0	0	3	0	0	0	0	0	0	0	318	0	0	0	11	2	73	0	0	0	494	0	0	0	0	0	15	0	0	0	0	19	0	0	14	0	0	0	30	0	0
Bacteria	Eikenella exigua	21	0	2	171	0	0	0	0	0	0	0	3	0	17	0	0	62	0	3	0	0	0	0	0	0	0	1	24	0	74	0	0	2375	0	0	4	0	9	2	2	0	5	0	2	0	0	0	0
Eukaryota:Fungi	Colletotrichum musae	0	0	0	0	0	0	0	0	0	0	0	0	0	0	0	0	0	0	0	0	0	0	0	0	0	0	0	0	0	0	0	0	0	0	0	0	0	0	0	0	0	0	0	0	0	0	0	0
Bacteria	Fusobacterium hwasookii	87	0	0	17	7	0	0	8	0	0	4	0	0	2333	0	0	0	0	1	0	4	0	0	0	277	0	0	0	0	26	1	0	572	0	0	396	0	0	0	0	0	0	2	0	0	0	0	0
Bacteria	Sphingomonas melonis	674	5	14	7	2	0	5	0	4	54	2	0	5	3	2	2	1	14	0	2440	9	47	5	0	68	1152	3	5	3	26	1	193	17	3	16	0	16	1	14	12	216	12	11	158	0	0	2	3
Bacteria	Corynebacterium kefirresidentii	195	0	0	0	0	0	0	0	0	0	8	0	0	0	0	0	28	0	0	20	0	32	0	0	0	0	0	0	0	0	0	0	0	0	0	0	0	0	0	0	8	0	0	0	0	0	0	0
Bacteria	Actinomyces culturomici	0	0	0	0	0	0	0	3	0	0	0	0	0	0	0	0	0	0	0	0	0	0	0	0	268	0	0	0	0	48	0	0	0	0	0	0	0	0	0	0	0	0	0	0	0	0	0	0
Bacteria	Comamonas koreensis	0	0	9	0	0	0	0	0	0	0	4	0	0	0	0	0	0	0	0	1659	0	0	0	0	45	1008	0	6	0	0	0	100	10	9	10	0	0	3	0	3	128	0	0	0	0	0	0	0
Bacteria	Leptotrichia trevisanii	734	0	0	4	0	0	0	0	0	0	12	9	9	134	14	0	0	1	0	5	5	219	0	0	98	0	0	0	0	481	0	0	33	0	0	89	0	1	6	0	0	0	0	0	0	0	0	0
Bacteria	Megasphaera elsdenii	0	0	0	0	0	0	0	0	0	0	0	0	0	91	0	0	0	10	0	0	0	0	0	0	11	0	0	0	0	0	0	0	132	0	0	0	0	0	0	0	0	0	0	3	0	0	0	0
Bacteria	Elizabethkingia miricola	0	0	0	0	0	0	0	0	0	0	0	0	0	0	0	0	0	0	0	0	0	0	0	0	0	0	0	240	0	0	0	0	0	0	0	0	0	0	0	0	0	0	0	0	0	0	0	0
Bacteria	Prevotella micans	596	0	0	0	17	0	2	0	0	0	0	0	0	0	5	0	0	0	0	0	0	0	0	0	230	0	0	0	0	0	0	0	220	0	0	429	0	0	0	0	0	0	0	0	0	0	0	0
Bacteria	Sphingomonas wittichii	749	0	18	0	0	0	3	2	3	5	10	0	0	0	2	0	0	13	0	2000	6	52	2	0	65	1116	4	8	5	15	0	158	5	10	10	0	13	0	0	7	181	9	6	128	0	5	2	3
Bacteria	Kosakonia radicincitans	21	49	0	7	0	0	3	0	0	0	0	0	0	0	0	0	0	0	0	0	0	0	0	0	0	0	0	0	0	0	0	0	0	0	0	0	0	0	0	0	0	0	0	0	0	0	0	0
Bacteria	Leptotrichia massiliensis	585	0	0	0	0	0	0	0	0	0	0	0	0	0	10	0	0	0	0	0	0	0	0	0	24	0	0	0	0	256	0	0	0	0	0	0	0	0	0	0	0	0	0	0	0	0	0	0
Bacteria	Leclercia adecarboxylata	0	39	0	0	8	0	0	0	0	0	0	0	0	0	0	0	0	0	0	0	0	0	0	0	0	0	0	0	0	0	0	0	0	0	0	0	0	2	0	0	0	0	0	0	0	0	0	0
Bacteria	Acinetobacter nosocomialis	6	31	0	0	0	0	3	0	0	0	0	0	0	2	0	0	13	0	0	7	0	0	0	24	0	0	0	0	11	0	0	0	0	0	0	0	4	0	0	0	0	0	0	0	0	0	0	0
Bacteria	Acinetobacter gerneri	0	0	0	0	0	0	0	0	0	0	0	0	0	0	0	0	0	0	0	0	0	0	0	0	0	0	0	0	0	0	0	0	0	0	0	0	0	0	0	0	0	0	0	0	0	0	0	0
Bacteria	Gleimia europaea	0	0	0	0	92	0	0	0	0	0	0	0	0	0	0	0	0	0	0	0	0	0	0	0	0	0	0	0	0	0	0	0	0	0	0	0	0	0	0	0	0	0	0	0	0	0	0	0
Bacteria	Cupriavidus malaysiensis	0	0	0	0	0	0	0	0	5	0	0	0	0	0	0	0	0	9	0	1471	9	0	0	0	57	0	4	7	0	0	0	97	8	0	0	0	0	0	0	7	0	0	0	73	0	0	0	0
Bacteria	Citrobacter youngae	0	0	0	0	0	0	0	0	0	0	0	0	0	0	0	0	4	0	0	0	0	0	0	0	0	0	0	0	0	0	0	0	0	0	0	0	0	0	0	0	0	0	0	0	0	0	0	0
Bacteria	Acinetobacter halotolerans	0	0	0	0	0	0	0	0	0	0	0	0	0	0	0	0	0	0	0	0	0	0	0	0	0	0	0	0	0	0	0	0	0	0	0	0	0	0	0	0	0	0	0	0	0	0	0	0
Bacteria	Prevotella bergensis	95	0	0	0	0	0	0	0	0	0	15	0	0	0	0	0	0	0	0	0	0	0	0	0	0	0	0	0	0	0	0	0	0	0	0	1226	0	0	0	0	0	0	0	0	0	0	0	0
SpecialPathogens	Mycoplasma hyopneumoniae	0	0	0	0	0	0	0	0	0	0	0	0	0	0	0	0	0	0	0	0	0	0	0	0	0	0	0	0	0	0	0	0	0	0	0	0	0	0	0	0	0	0	0	0	0	0	0	0
Bacteria	Pseudomonas oleovorans	117	0	0	3	0	0	0	0	0	0	0	0	0	0	0	0	37	0	0	264	0	11	0	1	6	48	0	0	0	5	0	23	64	0	0	0	4	0	13	0	20	0	0	22	0	0	0	0
Bacteria	Corynebacterium urealyticum	21	7	0	0	51	0	0	0	0	252	2	0	0	0	0	2	0	0	0	3	0	0	0	0	5	48	0	31	0	5	165	0	1	0	0	0	560	1	0	0	3	2	0	0	0	0	0	0
Bacteria	Pantoea sesami	0	0	0	0	0	0	0	0	0	0	0	0	0	0	0	0	0	0	0	0	0	0	0	0	0	0	0	0	0	0	0	0	0	0	0	0	0	0	0	0	0	0	0	0	0	0	0	0
Bacteria	Sphingomonas populi	0	0	0	0	0	0	0	0	0	0	0	0	0	0	0	0	0	0	0	0	0	0	0	0	0	0	0	0	0	0	0	0	0	0	0	0	0	0	0	0	207	0	0	0	0	0	0	0
Bacteria	Leuconostoc litchii	0	0	0	0	0	0	0	0	0	0	0	0	0	0	0	0	0	0	0	0	0	0	0	0	0	0	0	0	0	0	0	0	0	0	0	0	0	0	0	0	0	0	0	0	0	0	0	0
Bacteria	Acinetobacter dispersus	0	0	0	0	0	0	0	0	0	0	0	0	0	0	0	0	0	0	1	29	0	0	0	0	0	0	0	0	0	0	0	0	0	0	0	0	0	0	0	0	0	0	0	2	0	0	0	0
Bacteria	Serratia odorifera	0	29	0	0	0	0	0	0	0	0	0	0	0	0	0	0	0	0	0	0	0	0	0	0	0	0	0	0	0	0	0	0	0	0	0	0	0	0	0	0	0	0	0	0	0	0	0	0
Bacteria	Lactobacillus amylovorus	2	0	0	0	0	0	0	0	0	0	0	0	0	0	0	0	0	3	0	0	0	0	0	0	0	0	0	0	0	0	0	0	0	0	0	0	0	0	0	0	0	0	0	0	0	0	0	0
Bacteria	Elizabethkingia ursingii	0	0	0	0	0	0	0	0	0	0	0	0	0	0	0	0	0	0	0	0	0	0	0	0	0	0	0	53	0	0	0	0	0	0	0	0	0	0	0	0	0	0	0	0	0	0	0	0
Viruses	Torque teno virus 18	0	0	0	0	0	0	0	0	0	0	0	0	0	0	0	0	0	0	0	0	0	0	0	0	0	0	0	0	0	0	0	0	0	0	0	0	0	0	0	0	0	0	0	0	0	0	0	0
Bacteria	Limosilactobacillus reuteri	0	0	0	4	6	0	0	0	0	0	0	0	0	0	0	0	0	6	0	0	0	0	2	0	2	0	0	0	0	0	0	0	26	0	0	0	0	13	0	0	0	0	0	0	0	0	0	0
Bacteria	Achromobacter deleyi	104	0	0	0	0	0	0	0	0	0	0	0	0	0	0	0	0	0	0	0	0	0	0	0	3	0	0	181	0	0	0	0	0	0	0	0	0	0	0	0	28	0	0	18	0	0	0	0
Bacteria	Cupriavidus nantongensis	192	0	8	5	0	0	0	0	0	2	0	0	0	0	0	0	0	4	0	401	6	0	0	0	18	264	0	20	2	0	0	21	3	0	3	0	0	0	2	0	32	0	0	22	0	0	0	0
Bacteria	Xanthomonas retroflexus	0	0	0	0	0	0	0	0	0	0	0	0	0	0	0	0	0	0	0	0	0	0	0	0	0	0	0	1238	0	0	0	0	0	0	0	0	0	0	0	0	0	0	0	0	0	0	0	0
Bacteria	Neisseria bacilliformis	378	0	0	100	0	0	0	0	0	0	10	7	0	0	20	0	2103	0	1	0	2	0	0	0	0	0	0	3	0	45	0	0	68	0	0	0	7	0	0	0	0	0	0	0	0	0	0	2
Bacteria	Shigella flexneri	5	84	0	75	46	0	0	0	0	0	0	0	3	0	0	0	6	0	0	3	0	0	0	0	2	24	0	4	0	0	7	0	0	0	0	0	0	61	2	0	3	2	0	0	0	0	37	0
Bacteria	Enterobacter vonholyi	0	0	0	0	0	0	0	0	0	0	0	0	0	0	0	0	0	0	0	0	0	0	0	0	0	0	0	0	0	0	0	0	0	0	0	0	0	0	0	0	0	0	0	0	0	0	0	0
Bacteria	Brevundimonas vancanneytii	32	0	0	0	0	0	0	0	0	0	0	0	0	0	0	0	0	0	0	51	0	0	0	0	0	0	0	0	0	0	0	7	0	0	0	0	0	0	2	0	0	0	0	4	0	0	0	0
Bacteria	Leuconostoc holzapfelii	0	0	0	0	0	0	0	0	0	0	0	0	0	0	0	0	0	0	0	0	0	0	0	0	0	0	0	0	0	0	0	0	0	0	0	0	0	0	0	0	0	0	0	0	0	0	0	0
Bacteria	Enterococcus avium	0	0	3	0	7	0	0	0	0	0	0	0	0	0	0	0	0	0	0	14	0	0	0	0	2	564	0	0	0	0	2	19	0	0	0	0	0	3	0	0	0	2	0	0	0	0	0	0
Bacteria	Afipia clevelandensis	606	0	16	0	0	0	0	0	0	0	13	0	0	0	0	0	0	0	0	1462	0	37	0	0	0	0	0	0	0	0	0	89	0	0	7	0	18	0	0	0	106	0	0	0	0	0	0	0
Bacteria	Prevotella dentasini	0	0	0	0	0	0	0	0	0	0	0	0	0	0	0	0	0	0	0	0	0	0	0	0	0	0	0	0	0	0	0	0	0	0	0	2045	0	0	0	0	0	0	0	0	0	0	0	0
Bacteria	Chryseobacterium shandongense	3	0	0	0	0	0	0	0	0	0	2	0	0	0	0	0	0	0	0	0	0	0	0	0	0	0	0	0	0	2	0	21	0	0	0	0	0	0	0	0	0	0	0	0	0	0	0	0
Bacteria	Kingella oralis	359	0	0	0	5	0	0	0	0	0	0	0	0	0	7	0	30	0	2	0	2	21	0	0	9	0	0	0	0	67	0	0	14	0	0	0	0	0	2	0	0	0	0	0	0	0	0	0
Viruses	Torque teno virus	0	0	0	0	0	0	2	3	0	0	13	9	5	0	2	0	2	0	0	0	0	0	2	2	0	60	0	0	1	0	2	0	1	0	0	2	8	0	0	0	0	2	0	0	0	0	4	2
Bacteria	Lentilactobacillus hilgardii	0	0	0	0	0	0	0	0	0	0	0	0	0	0	0	0	0	0	0	0	0	0	0	0	0	0	0	0	0	0	0	0	0	0	0	0	0	0	0	0	0	0	0	0	0	0	0	0
Bacteria	Chryseobacterium nakagawai	0	0	0	0	0	0	0	0	0	0	0	0	0	0	0	0	0	0	0	0	0	0	0	0	0	0	0	0	0	0	0	0	1	0	0	0	0	0	0	0	0	0	0	0	0	0	0	0
Bacteria	Streptococcus pharyngis	0	0	0	0	0	0	0	0	0	0	0	0	0	0	0	0	0	0	0	0	0	0	0	0	0	0	0	0	0	0	0	0	0	0	0	0	0	0	0	0	0	0	0	0	0	0	0	0
Bacteria	Dermabacter hominis	0	0	0	0	47	0	0	0	0	517	0	0	0	0	0	0	0	0	0	0	0	0	0	0	0	0	0	0	0	0	0	0	0	0	0	0	0	0	0	0	0	0	0	0	0	0	0	0
Bacteria	Acinetobacter indicus	17	11	0	0	0	0	0	0	0	0	0	0	0	0	0	0	3	0	0	16	0	0	0	0	0	0	0	0	0	26	0	0	0	0	0	0	0	0	0	0	0	0	0	0	0	0	0	0
Bacteria	Corynebacterium jeddahense	0	0	0	0	0	0	0	0	0	0	0	0	0	0	0	0	0	0	0	0	0	0	0	0	0	0	0	0	0	0	0	0	0	0	0	0	0	0	0	0	0	0	0	0	0	0	0	0
Bacteria	Pseudomonas syringae group genomosp. 3	0	0	0	0	0	0	0	0	0	0	0	0	0	0	0	0	0	0	0	0	0	0	0	0	0	24	0	0	0	0	0	0	0	0	0	0	0	0	0	0	0	0	0	0	0	0	0	0
Bacteria	Lactiplantibacillus pentosus	0	0	0	0	0	0	0	0	0	0	0	0	0	0	0	0	0	0	0	0	0	0	0	0	0	0	0	0	0	0	0	0	0	0	0	0	0	0	0	0	0	0	0	0	0	0	0	0
Bacteria	Cupriavidus metallidurans	378	0	0	0	0	0	0	0	7	3	0	0	0	0	0	0	0	5	0	1174	6	26	0	0	34	600	0	9	3	0	0	75	0	3	0	0	13	0	9	9	128	0	0	88	0	0	0	0
Bacteria	Porphyromonas loveana	0	0	0	0	0	0	0	0	0	0	0	0	0	0	0	0	0	0	0	0	0	0	0	0	0	0	0	0	0	0	0	0	0	0	0	0	0	0	0	0	0	0	0	0	0	0	0	0
Bacteria	Pseudomonas fragi	81	0	0	0	0	0	0	0	0	0	0	3	0	0	0	0	0	0	0	109	0	0	0	0	0	0	0	0	0	3	4	7	0	0	0	0	0	0	0	0	14	0	0	0	0	0	0	0
Bacteria	Roseomonas mucosa	75	0	0	0	0	0	0	0	0	0	4	0	0	0	0	0	0	7	0	200	0	0	0	0	0	84	0	0	0	0	0	8	0	0	0	0	0	0	0	0	0	0	0	24	0	0	0	0
Bacteria	Bordetella trematum	0	0	0	0	0	0	0	0	0	0	0	0	0	0	0	5	0	0	0	0	0	0	0	0	0	0	0	48	0	0	0	42	0	0	0	0	0	0	0	0	0	0	0	0	0	0	0	0
Bacteria	Mycobacterium tuberculosis	0	0	0	0	0	0	0	0	0	0	0	0	0	0	0	0	0	0	0	0	0	0	0	0	0	0	0	0	0	0	3	0	5	0	46	0	5	0	0	0	0	0	0	0	0	0	0	0
Bacteria	Xanthomonas citri	116	0	4	0	0	0	0	0	0	0	0	0	0	0	0	0	9	0	0	262	0	0	0	0	0	156	0	0	0	0	0	16	0	0	0	0	7	0	0	0	40	3	0	0	0	0	0	0
Bacteria	Lactococcus chungangensis	6	0	0	0	0	0	0	0	0	0	0	0	0	0	0	0	0	0	0	0	1	0	0	0	0	0	0	0	0	0	0	0	0	0	0	0	0	0	0	0	0	0	0	0	0	0	0	0
Bacteria	Cupriavidus pauculus	0	0	0	0	0	0	0	0	0	0	0	0	0	0	0	0	0	0	0	0	0	0	0	0	10	0	0	0	0	0	0	38	0	0	0	0	0	0	0	0	60	0	0	0	0	0	0	0
Bacteria	Escherichia fergusonii	0	62	0	42	0	0	0	0	0	0	0	0	0	0	0	0	0	0	0	0	0	0	0	0	0	0	0	3	0	0	3	0	0	0	0	31	2	0	0	0	0	0	0	0	0	0	17	0
Bacteria	Comamonas piscis	500	0	0	0	0	0	0	0	5	0	0	0	0	0	0	2	0	0	0	1194	5	26	0	0	41	0	0	0	0	0	0	68	6	4	0	0	0	1	0	0	0	0	0	67	0	0	0	0
Bacteria	Pseudomonas capeferrum	0	0	0	0	0	0	0	0	0	0	0	0	0	0	0	0	0	0	0	0	0	0	0	0	0	0	0	0	0	0	0	0	0	0	0	0	0	0	0	0	0	0	0	0	0	0	0	0
Bacteria	Methylobacterium aquaticum	348	0	4	0	0	0	3	0	0	0	0	0	0	0	0	0	0	7	0	434	1	0	0	1	21	156	2	2	0	0	0	34	0	0	0	0	0	0	0	0	35	9	0	84	0	0	0	0
Bacteria	Rothia terrae	9	11	0	0	3	0	0	0	0	0	0	0	0	0	0	0	0	0	0	0	0	0	0	0	0	0	0	0	0	0	2	0	0	0	0	0	0	0	0	0	0	0	0	3	0	0	0	0
Bacteria	Pseudomonas monteilii	11	0	0	0	0	0	0	0	0	0	0	0	0	4	0	0	0	0	0	38	0	0	0	0	0	0	0	0	0	0	0	0	157	0	0	0	0	0	0	0	4	0	0	0	0	0	0	0
Bacteria	Afipia massiliensis	603	0	0	0	0	0	0	0	0	0	0	0	0	0	0	0	0	0	0	1196	0	0	0	0	36	732	0	0	0	0	0	0	0	0	0	0	0	0	0	0	110	0	4	83	0	0	0	0
Bacteria	Sphingomonas aquatilis	450	0	0	0	0	0	0	0	0	0	0	0	0	0	0	0	0	0	0	1770	0	0	0	0	46	816	0	0	0	0	0	0	0	0	14	0	0	0	0	0	0	0	0	0	0	0	0	0
Bacteria	Limosilactobacillus panis	0	0	0	0	0	0	0	0	0	0	0	0	0	0	0	0	0	22	0	0	0	0	0	0	0	0	0	0	0	0	0	0	0	0	0	0	0	0	0	0	0	0	0	0	0	0	0	0
Bacteria	Cupriavidus necator	0	0	0	0	3	0	0	0	0	0	0	0	0	31	0	0	0	12	0	1612	7	0	0	0	0	816	0	9	0	17	0	0	0	0	0	0	0	0	0	0	151	17	0	0	0	0	0	0
Bacteria	Hungatella hathewayi	0	0	0	0	0	0	0	0	0	0	0	3	0	413	0	0	0	0	0	0	0	0	0	0	40	0	0	0	0	0	0	0	39	0	0	149	0	0	0	0	0	0	0	0	0	0	0	0
Bacteria	Afipia birgiae	503	0	0	0	0	0	0	0	0	0	0	0	0	0	0	0	0	0	0	1491	0	0	0	0	0	0	0	0	0	0	0	0	0	0	0	0	0	0	0	0	0	0	0	60	0	0	0	0
Bacteria	Prevotella copri	68	0	0	16	0	0	0	0	0	0	0	0	0	281	0	0	0	4	0	43	6	0	0	0	0	0	0	0	0	93	0	0	31	0	0	0	0	0	0	0	0	0	0	0	0	0	0	0
Bacteria	Chryseobacterium ureilyticum	0	0	0	0	0	0	0	0	0	0	0	0	0	0	0	0	0	0	0	0	0	0	0	0	0	0	0	0	0	0	0	0	0	0	0	0	0	0	0	0	0	0	0	0	0	0	0	0
Bacteria	Porphyromonas bennonis	0	0	0	0	18	0	0	0	0	0	0	0	0	0	0	0	0	1	0	0	0	0	0	0	0	0	0	0	0	0	0	0	22	0	0	0	0	0	0	0	0	0	0	0	0	0	0	0
Bacteria	Enterococcus raffinosus	0	0	0	0	0	0	0	0	0	0	0	0	0	0	0	0	0	0	0	0	0	0	0	0	0	0	0	0	0	0	0	0	0	0	0	0	0	0	0	0	0	0	0	0	0	0	0	0
Bacteria	Burkholderia gladioli	365	11	0	8	0	0	0	0	0	0	0	0	0	0	0	0	0	9	0	1074	0	0	0	0	0	480	2	0	0	0	0	68	0	0	4	0	6	5	6	0	0	0	0	97	0	0	0	0
Bacteria	Corynebacterium endometrii	21	0	0	0	36	0	0	0	0	0	0	0	0	0	0	0	0	0	0	0	1	0	0	0	0	0	0	0	0	0	0	0	0	0	0	0	1716	0	0	0	0	0	0	0	0	0	0	0
Bacteria	Aggregatibacter kilianii	0	0	0	162	0	0	0	0	0	0	0	0	0	301	0	0	0	0	0	0	0	0	0	0	0	0	0	0	0	0	0	0	318	0	0	0	0	1703	0	0	0	0	0	0	0	0	0	0
Bacteria	Thermophilibacter provencensis	0	0	0	0	0	0	0	0	0	0	0	0	0	0	0	0	0	0	0	0	0	0	0	0	0	0	0	0	0	0	0	0	0	0	0	0	0	0	0	0	0	0	0	0	0	0	0	0
Eukaryota:Fungi	Cryptococcus gattii VGI	0	0	0	0	0	0	0	0	0	0	0	0	0	0	0	0	0	0	0	0	0	0	0	0	0	0	0	0	0	0	0	0	0	0	0	0	0	0	0	0	0	0	0	0	0	0	0	0
Bacteria	Streptococcus equi	35	0	2	498	60	0	0	0	0	0	60	0	0	908	3	0	0	4	0	0	3	0	0	0	90	0	0	0	0	0	2	0	730	0	0	673	0	26	0	0	0	0	0	0	0	0	3	0
Bacteria	Prevotella corporis	482	0	0	0	0	0	0	0	0	0	0	0	0	0	0	0	0	0	0	0	4	0	0	0	132	0	0	3	0	408	0	0	0	0	0	0	0	0	0	0	0	0	0	0	0	0	0	0
Bacteria	Porphyromonas macacae	0	0	0	427	0	0	0	0	0	0	0	0	0	1014	0	0	0	0	0	0	0	0	0	0	0	0	0	0	0	0	0	0	0	0	0	538	0	0	0	0	0	0	0	0	0	0	0	0
Bacteria	Parafannyhessea umbonata	0	0	0	335	0	0	0	0	0	0	4	0	0	111	0	0	0	8	0	0	0	0	0	0	0	0	0	0	0	0	0	0	54	0	0	0	0	0	0	0	0	0	0	0	0	0	0	0
Eukaryota:Fungi	Trichosporon asahii	0	0	0	0	0	0	0	0	0	0	0	0	0	0	0	0	0	0	0	0	0	0	0	0	0	588	0	0	0	0	0	0	0	0	0	0	0	0	0	0	0	0	0	0	0	0	0	0
Bacteria	Serratia surfactantfaciens	0	0	0	0	0	0	0	0	0	0	0	0	0	0	0	0	17	0	0	0	0	0	0	0	0	0	0	0	0	0	0	0	0	0	0	0	0	0	0	0	0	0	0	0	0	0	0	0
Bacteria	Sphingomonas panacis	522	0	10	0	0	0	0	0	0	4	5	0	0	0	0	0	0	5	0	1294	6	16	2	0	29	636	2	0	7	13	0	87	5	9	6	0	8	0	9	8	119	5	3	74	0	0	0	3
Bacteria	Acinetobacter vivianii	0	0	0	0	0	0	0	0	0	0	0	0	0	0	0	0	0	0	0	0	0	0	0	0	0	0	0	0	0	0	0	0	0	0	0	0	0	0	0	0	1	0	0	0	0	0	0	0
Viruses	Human adenovirus 68	0	0	0	0	0	0	0	0	0	0	0	0	0	0	0	0	0	0	0	0	0	0	0	0	0	0	0	0	0	0	0	0	0	0	0	0	0	0	0	0	0	0	0	0	0	0	0	0
Bacteria	Raoultella ornithinolytica	17	66	0	0	95	0	0	0	0	0	0	0	0	0	0	0	1	0	0	47	0	0	0	0	0	0	0	0	0	2	0	0	24	0	0	0	0	1239	0	0	0	0	0	0	0	0	0	0
Bacteria	Olsenella urininfantis	0	0	0	148	0	0	0	0	0	0	0	0	0	0	0	0	0	3	0	0	0	0	0	0	0	0	0	0	0	0	0	0	0	0	0	0	0	0	0	0	0	0	0	0	0	0	0	0
Eukaryota:Fungi	Talaromyces marneffei	0	0	0	0	0	0	0	0	0	0	0	0	0	0	0	0	0	0	0	0	0	0	0	0	0	0	0	0	0	0	0	0	0	0	0	0	0	3	0	0	0	0	0	0	0	0	0	0
Viruses	Human alphaherpesvirus 3	0	0	0	0	0	0	0	0	0	0	0	0	0	0	0	0	0	0	0	0	0	0	0	0	0	0	0	0	0	0	0	0	0	0	0	0	0	0	0	0	0	0	0	0	0	0	0	0
Bacteria	Enterocloster clostridioformis	0	0	0	0	0	0	0	0	0	0	32	0	0	0	0	0	0	0	0	0	0	0	0	0	14	0	0	0	0	18	0	0	0	0	0	48	0	0	0	0	0	0	0	0	0	0	0	0
Bacteria	Fusobacterium naviforme	0	0	0	0	0	0	0	0	0	0	0	0	0	384	0	0	0	0	0	0	3	0	0	0	32	0	0	0	0	63	0	0	58	0	0	98	0	0	0	0	0	0	0	0	0	0	0	0
Bacteria	Pseudomonas helmanticensis	0	0	0	0	0	0	0	0	0	0	0	0	0	0	0	0	0	0	0	0	0	0	0	0	0	0	0	0	0	0	0	0	0	0	0	0	0	0	0	0	0	0	0	0	0	0	0	0
Bacteria	Chryseobacterium oranimense	0	0	0	0	0	0	0	0	0	0	0	0	0	0	0	0	0	0	0	0	0	0	0	0	0	0	0	0	0	0	0	0	0	0	0	0	0	0	0	0	0	0	0	0	0	0	0	0
Bacteria	Achromobacter pulmonis	0	0	0	0	0	0	0	0	0	0	0	0	0	0	0	0	0	0	0	0	0	0	0	0	0	0	0	0	0	0	0	0	0	0	0	0	0	0	0	0	0	0	0	0	0	0	0	0
Bacteria	Pseudomonas taiwanensis	0	0	0	0	0	0	0	0	0	0	0	0	0	0	0	0	0	0	0	0	0	0	0	0	0	0	0	0	0	0	0	0	0	0	0	0	0	0	0	0	0	0	0	0	0	0	0	0
Viruses	Torque teno virus 16	0	0	0	0	0	0	0	0	0	0	0	0	0	0	0	0	0	0	0	0	0	0	0	0	0	0	0	0	0	0	0	0	0	0	0	0	0	1	0	0	1	0	0	0	0	0	0	0
Bacteria	Erysipelatoclostridium ramosum	0	0	0	0	0	0	0	0	0	0	0	0	0	0	0	0	0	0	0	0	0	0	0	0	5	0	0	0	0	0	0	0	0	0	0	0	0	0	0	0	0	0	0	0	0	0	0	0
Bacteria	Prevotella colorans	0	0	0	0	0	0	0	0	0	0	0	0	0	0	0	0	0	0	4	9	0	0	0	0	0	0	0	0	0	0	0	0	342	0	0	0	0	0	0	0	0	0	0	0	0	0	0	0
Bacteria	Acinetobacter seifertii	0	11	0	0	0	0	0	0	0	0	0	0	0	0	0	0	2	0	0	0	0	0	0	0	0	0	0	0	7	0	0	0	0	0	0	0	0	1	0	0	0	0	0	0	0	0	0	0
Bacteria	Pseudomonas simiae	0	0	0	0	2	0	0	2	0	0	0	0	0	0	0	0	0	0	0	0	0	0	0	0	3	0	0	0	0	0	0	5	0	0	0	0	0	0	0	0	0	2	2	0	0	0	0	0
Bacteria	Klebsiella huaxiensis	2	0	0	0	0	0	0	0	0	0	0	0	0	0	0	0	0	0	0	0	1	0	0	0	3	0	0	0	0	0	0	0	0	0	0	0	0	0	0	0	0	0	0	0	0	0	0	0
Eukaryota:Fungi	Scedosporium apiospermum	0	0	0	0	0	0	0	0	0	0	0	0	0	0	0	0	0	0	0	0	0	0	0	0	0	0	0	0	0	0	0	0	0	0	0	0	0	0	0	0	0	0	0	0	0	0	0	0
Bacteria	Streptococcus massiliensis	0	0	0	24	0	0	0	0	0	0	0	0	0	201	0	0	0	0	0	0	0	0	0	0	117	0	0	0	0	0	0	0	835	0	0	0	0	0	0	0	0	0	0	0	0	0	0	0
Bacteria	Pseudomonas chlororaphis	141	9	0	0	0	0	0	0	0	0	4	0	0	0	0	0	0	0	0	0	0	0	0	0	0	0	0	0	0	0	0	24	0	0	0	0	0	0	0	3	32	3	0	0	0	0	0	0
Bacteria	Methylobacterium mesophilicum	537	0	5	0	0	0	5	2	4	0	12	0	0	0	0	0	0	14	0	1435	1	0	0	0	32	540	2	4	5	9	0	117	5	5	6	0	8	2	10	9	95	9	3	102	0	1	0	2
Bacteria	Sphingomonas yabuuchiae	470	0	5	0	2	0	0	0	0	6	4	0	0	0	0	0	0	0	0	1150	0	0	0	0	40	684	0	0	0	24	0	73	0	0	0	0	10	0	0	0	116	6	0	45	0	0	0	0
Viruses	Simian adenovirus 21	0	0	0	0	0	0	0	0	0	0	0	0	0	0	0	0	0	0	0	0	0	0	0	0	0	0	0	0	0	0	0	0	0	0	0	0	0	0	0	0	0	0	0	0	0	0	0	0
Bacteria	Comamonas kerstersii	387	0	8	3	0	0	0	0	5	0	0	0	0	0	0	0	0	0	0	904	5	0	1	0	28	336	0	0	5	0	0	62	6	0	0	0	0	0	6	0	84	0	3	60	0	0	0	4
Bacteria	Sphingomonas hengshuiensis	530	0	11	5	0	0	5	0	6	6	0	0	3	0	0	0	0	0	0	1174	7	0	0	0	41	684	2	3	4	17	0	95	2	3	12	0	16	4	3	8	123	0	7	69	2	0	1	0
Bacteria	Edwardsiella tarda	0	0	0	0	0	0	0	0	0	0	0	0	0	0	0	0	0	0	0	18	0	0	0	0	0	0	0	0	0	0	0	0	0	0	0	0	0	0	0	0	0	0	0	0	0	0	0	0
Bacteria	Serratia grimesii	0	0	0	0	0	0	0	0	0	0	2	0	0	0	0	0	0	0	0	0	0	0	0	0	0	0	0	0	0	0	0	0	0	0	0	0	0	0	0	0	0	0	0	0	0	0	0	0
Bacteria	Fannyhessea vaginae	30	0	0	0	0	0	0	0	0	0	2	0	0	5	0	0	0	1	0	9	0	0	0	0	0	0	0	0	0	14	0	5	0	0	0	0	0	0	0	0	0	0	0	0	0	0	0	0
Eukaryota:Fungi	Penicillium janthinellum	0	0	0	0	0	0	0	0	0	0	0	0	0	0	0	0	0	0	0	0	0	0	0	0	0	0	0	0	0	0	0	0	0	0	0	0	0	0	0	0	0	0	0	0	0	0	0	0
Bacteria	Acinetobacter bereziniae	11	0	0	0	0	0	0	0	0	0	0	0	0	0	0	0	0	0	0	0	0	0	0	0	0	0	0	0	0	0	0	0	0	1	0	0	0	0	0	0	0	0	0	4	0	0	0	0
Bacteria	Pseudomonas parafulva	0	0	0	0	0	0	0	0	0	0	0	0	0	0	0	0	0	0	0	0	0	0	0	0	0	0	0	0	0	0	0	0	0	0	0	0	0	0	0	0	0	0	0	0	0	0	0	0
Bacteria	Pseudomonas balearica	74	0	0	0	20	0	0	0	0	2	2	0	0	9	0	0	0	0	0	153	0	0	0	0	0	0	0	0	0	0	0	19	0	0	0	55	0	0	0	0	22	0	0	9	0	0	0	0
Bacteria	Burkholderia seminalis	0	0	0	2	0	0	0	0	3	0	0	0	0	0	0	0	0	0	0	151	0	0	0	0	8	48	2	0	5	2	0	0	0	0	4	0	0	0	0	0	0	0	0	14	0	0	0	0
Bacteria	Agrobacterium tumefaciens	467	0	8	12	0	2	4	2	3	0	12	0	0	0	0	0	5	0	4	992	7	0	0	0	32	528	2	8	4	24	3	78	0	0	6	0	10	0	6	0	102	0	0	88	0	0	3	0
Bacteria	Helicobacter pylori	0	0	0	0	0	0	0	0	0	0	0	0	0	0	0	0	0	0	0	0	0	0	0	0	6	0	0	0	0	0	0	0	0	0	0	109	0	0	0	0	0	0	0	0	0	0	0	0
Bacteria	Winkia neuii	0	0	0	0	0	0	0	0	0	480	0	0	0	0	0	0	0	0	0	0	0	0	0	0	18	0	0	0	0	0	0	0	0	0	0	0	0	0	0	0	0	0	0	0	0	0	0	0
Bacteria	Prevotella brunnea	203	0	0	0	0	0	0	0	0	0	0	0	0	0	0	0	0	5	0	0	0	0	0	0	0	0	0	0	0	0	0	0	0	0	0	0	0	0	0	0	0	0	0	0	0	0	0	0
Bacteria	Fusobacterium canifelinum	32	0	0	7	0	0	0	0	0	0	0	0	0	1327	0	0	0	0	0	0	3	0	0	0	69	0	0	0	0	0	0	0	0	0	0	321	0	0	0	0	0	0	0	0	0	0	0	0
Bacteria	Elizabethkingia bruuniana	0	0	0	0	0	0	0	0	0	0	0	0	0	0	0	0	0	0	0	0	0	0	0	0	0	0	0	54	0	0	0	0	0	0	0	1	0	0	0	0	0	0	0	0	0	0	0	0
Bacteria	Sphingomonas ursincola	0	0	0	0	0	0	0	0	0	0	0	0	0	0	0	0	0	0	0	0	0	0	2	0	0	372	0	0	0	0	0	0	0	0	0	0	0	0	0	0	32	0	0	39	0	0	0	0
Bacteria	Citrobacter werkmanii	0	0	0	0	0	0	0	0	0	0	0	0	0	3	0	0	0	0	0	0	0	0	0	0	0	0	0	0	0	5	0	0	0	0	0	0	0	0	0	0	0	0	0	0	0	0	0	0
Bacteria	Acinetobacter gyllenbergii	0	0	0	0	0	0	0	0	0	0	0	0	0	0	0	0	0	0	0	0	0	0	0	0	0	0	0	0	0	0	0	0	0	0	0	0	0	0	0	0	0	0	0	0	0	0	0	0
Viruses	Porcine type-C oncovirus	0	0	0	0	0	0	0	0	0	0	0	0	0	0	0	0	0	0	0	0	0	0	0	0	0	0	0	0	0	0	0	0	0	0	0	0	0	0	0	0	0	0	0	0	0	0	0	0
Bacteria	Sphingomonas alpina	611	0	12	0	0	0	4	0	4	0	0	0	0	0	0	3	1	6	0	1322	6	32	0	0	57	816	4	2	4	18	0	97	0	4	6	0	0	0	6	7	0	6	0	80	0	0	2	0
Bacteria	Leuconostoc kimchii	0	0	0	3	0	0	0	0	0	0	0	0	0	0	0	0	0	0	0	0	0	0	0	0	0	0	0	0	0	0	0	0	0	0	0	2	0	0	0	0	0	0	0	0	0	0	0	0
Bacteria	Enterobacter bugandensis	0	0	0	0	0	0	0	0	0	0	0	0	0	0	0	0	0	0	0	18	0	0	0	0	0	0	0	0	0	0	0	0	0	0	0	0	0	0	0	0	0	0	0	0	0	0	0	0
Bacteria	Eggerthella lenta	0	0	0	0	0	0	0	0	0	0	0	0	0	0	0	0	0	4	0	0	0	0	0	0	0	0	0	74	0	4	0	0	0	0	0	0	0	0	0	0	0	0	0	0	0	0	0	0
Eukaryota:Fungi	Talaromyces amestolkiae	0	0	0	0	0	0	0	0	0	0	0	0	0	0	0	0	0	0	0	0	0	0	0	0	0	0	0	0	0	0	0	0	0	30	0	0	0	0	0	0	25	0	0	0	0	0	0	0
Bacteria	Corynebacterium tuscaniense	0	0	0	0	0	0	0	0	0	262	0	0	0	0	0	0	0	0	0	0	0	0	0	0	0	0	0	69	0	0	251	0	0	0	0	0	0	0	0	0	0	0	0	0	0	0	0	0
Eukaryota:Fungi	Malassezia slooffiae	0	0	0	0	0	0	0	0	0	0	0	0	0	10	0	0	0	0	0	0	0	0	0	0	0	0	0	0	0	0	0	0	0	0	0	0	0	0	0	0	0	0	0	0	0	0	0	0
Bacteria	Nocardia cyriacigeorgica	0	0	0	0	0	0	0	0	0	0	0	0	0	0	0	0	0	0	0	0	0	0	0	0	0	0	0	0	0	0	0	0	0	0	0	0	0	5	0	0	0	0	0	0	0	0	0	0
Bacteria	Acinetobacter proteolyticus	0	0	0	0	0	0	0	0	0	0	0	0	0	0	0	0	0	0	0	0	0	0	0	0	0	0	0	0	0	0	0	0	0	0	0	0	0	0	0	0	0	0	0	0	0	0	0	0
Bacteria	Prevotella ihumii	861	0	0	139	0	0	0	0	0	0	0	0	0	493	0	0	0	0	0	0	0	0	0	0	0	0	0	0	0	0	0	0	0	0	0	0	0	0	0	0	0	0	0	0	0	0	0	0
Eukaryota:Fungi	Penicillium antarcticum	0	0	0	0	0	0	0	0	0	0	0	0	0	0	0	0	0	0	0	0	0	0	0	0	0	0	0	0	0	0	0	0	0	0	0	0	0	0	0	0	0	0	0	0	0	0	0	0
Bacteria	Moraxella osloensis	284	56	5	4	3	0	3	0	3	2	2	0	0	0	0	5	0	5	1	384	13	26	0	0	10	180	2	7	6	12	0	86	0	1	7	0	2	0	5	4	46	2	0	44	2	0	0	2
Bacteria	Porphyromonas circumdentaria	0	0	0	0	0	0	0	0	0	0	0	0	0	0	0	0	0	0	0	0	0	0	0	0	0	0	0	0	0	0	0	0	0	0	0	0	0	0	0	0	0	0	0	0	0	0	0	0
Bacteria	Aeromonas veronii	14	0	0	0	0	0	0	0	0	0	0	0	0	0	0	0	0	0	0	0	0	0	0	0	0	0	0	0	0	0	0	0	0	0	0	0	0	0	0	0	0	0	0	0	0	0	0	0
Bacteria	Sphingomonas abaci	336	0	6	0	0	0	5	0	2	0	0	0	0	0	2	0	0	0	0	1170	6	0	0	0	24	396	0	0	0	0	0	81	3	0	6	0	0	0	0	0	107	0	0	72	0	0	0	0
Bacteria	Streptococcus pyogenes	21	29	0	245	0	0	0	0	0	0	0	0	0	166	0	0	0	0	0	0	0	0	4	0	44	0	0	5	0	0	2	0	353	0	0	200	0	0	0	0	0	0	0	0	0	0	0	0
Bacteria	Bordetella bronchiseptica	0	0	0	0	0	0	0	0	0	0	0	0	0	0	0	0	23	0	0	299	0	0	1	0	0	0	0	271	0	7	0	26	3	0	0	0	0	0	0	0	16	0	0	0	0	0	0	0
Bacteria	Burkholderia lata	0	0	0	0	0	0	0	0	0	0	0	0	0	0	0	0	0	0	0	0	0	0	0	0	0	0	0	0	0	0	0	0	0	0	0	0	0	0	0	0	0	0	0	0	0	0	0	0
Bacteria	Pseudomonas toyotomiensis	0	0	0	0	0	0	0	0	0	0	0	0	0	0	0	0	0	0	0	0	0	0	0	0	0	0	0	0	0	0	0	0	0	0	0	0	0	0	0	0	0	0	0	0	0	0	0	0
Bacteria	Streptococcus ferus	0	0	0	0	0	0	0	0	0	0	0	0	0	0	0	0	0	4	1	0	0	0	0	0	0	0	0	0	0	0	0	0	0	0	0	0	0	11	0	0	0	0	0	0	0	1	0	0
Bacteria	Pseudomonas entomophila	0	0	0	89	0	0	0	0	0	0	0	0	0	11	0	0	0	0	0	0	0	0	0	0	0	0	0	0	0	0	0	0	0	0	0	0	0	0	0	0	7	0	0	9	0	0	0	0
Bacteria	Sphingomonas sanguinis	398	0	9	0	0	0	0	0	0	0	0	0	0	0	0	0	0	5	0	806	5	42	0	0	28	564	0	1	0	13	0	61	0	0	8	0	8	3	0	7	81	3	0	68	0	1	0	0
Bacteria	Pseudomonas mosselii	0	0	0	0	0	0	0	0	0	0	0	0	0	0	0	0	2	0	0	0	0	0	0	0	0	48	0	0	0	0	0	0	0	0	0	0	0	0	0	0	0	0	0	0	0	0	0	0
Bacteria	Agrobacterium vitis	0	0	0	0	0	2	0	6	0	0	0	0	0	0	0	0	0	0	2	736	0	0	0	0	0	348	0	0	0	0	4	51	4	5	0	0	0	0	2	0	0	0	0	53	0	0	0	0
Bacteria	Streptococcus henryi	0	0	0	0	0	0	0	0	0	0	0	0	0	0	0	0	0	0	0	0	0	0	0	0	0	0	0	0	0	0	0	0	0	0	0	0	0	0	0	0	0	0	0	0	0	0	0	0
Bacteria	Acinetobacter parvus	195	0	0	0	4	0	0	0	0	0	0	0	0	0	0	0	0	0	0	0	0	0	0	0	0	36	0	220	0	0	0	0	0	0	0	0	0	0	0	0	0	0	0	0	0	0	0	0
Bacteria	Lacticaseibacillus paracasei	0	0	0	0	0	0	0	0	0	0	0	0	0	0	0	0	0	3	0	65	0	6	0	0	9	180	0	0	0	0	2	0	9	0	0	0	4	697	0	0	0	0	0	0	0	0	0	2
SpecialPathogens	Mycoplasma orale	0	0	0	107	0	0	0	2	0	0	0	0	0	6	0	0	0	0	0	0	2	0	0	0	0	0	0	0	0	0	0	0	0	0	0	96	0	0	0	0	11	76	0	0	0	0	0	0
Bacteria	Corynebacterium kroppenstedtii	23	7	0	0	19	0	0	0	0	50	0	3	0	18	20	0	0	0	0	16	0	0	0	0	0	0	0	0	0	0	0	0	0	0	0	0	0	0	0	0	0	0	0	0	0	0	0	0
Bacteria	Streptomyces cinereus	203	0	0	0	0	0	0	0	0	0	0	0	0	0	0	0	0	0	0	211	6	0	0	0	8	0	0	0	0	9	0	64	0	0	0	0	0	0	0	0	29	0	0	22	0	0	0	0
Bacteria	Acidaminococcus provencensis	0	0	0	0	0	0	0	0	0	0	0	0	0	0	0	0	0	0	0	0	0	0	0	0	0	0	0	0	0	0	0	0	0	0	0	0	0	0	0	0	0	0	0	0	0	0	0	0
Eukaryota:Fungi	Penicillium subrubescens	0	0	0	0	0	0	0	0	0	0	0	0	0	0	0	0	0	0	0	0	0	0	0	0	0	0	0	0	0	0	0	0	0	0	0	0	0	0	0	0	0	0	0	0	0	0	0	0
Bacteria	Pantoea dispersa	0	0	4	0	0	0	0	0	3	0	0	0	0	4	0	0	0	1	0	0	0	0	0	0	0	0	0	0	0	0	0	0	0	0	0	0	0	0	0	0	0	0	4	0	0	0	0	0
Bacteria	Clostridium perfringens	0	0	0	23	0	0	0	0	0	0	0	0	0	82	0	0	0	0	0	0	0	0	0	0	3	264	0	0	0	13	0	0	12	0	0	0	0	10	0	0	0	0	0	0	0	0	0	0
Bacteria	Bacteroides thetaiotaomicron	0	0	0	0	3	0	0	0	0	0	0	0	0	101	0	0	0	0	0	12	0	0	0	0	0	0	0	0	0	5	0	0	0	2	0	351	0	0	0	0	0	0	0	0	0	0	0	0
Bacteria	Staphylococcus caprae	3	0	0	0	0	0	0	0	0	0	0	0	0	0	0	2	0	0	0	0	0	0	0	0	4	0	0	0	0	0	0	0	0	0	0	5	0	0	0	0	0	0	0	0	0	0	0	0
Bacteria	Neisseria chenwenguii	12	0	0	0	0	0	0	0	0	0	0	0	0	6	0	0	5	0	0	49	0	0	0	0	0	0	0	0	0	0	0	0	11	0	0	0	0	0	0	2	2	0	0	0	0	0	0	0
Eukaryota:Fungi	Chrysosporium queenslandicum	0	0	0	0	0	0	0	0	0	0	0	0	0	0	0	0	0	0	0	0	0	0	0	0	0	0	0	0	0	0	0	0	0	0	0	0	0	0	0	0	0	0	0	0	0	0	0	0
Bacteria	Haemophilus pittmaniae	27	0	0	0	25	0	0	0	0	0	0	80	0	31	0	0	0	0	2	0	0	0	0	0	0	0	0	0	0	27	0	0	24	0	0	1	0	11	0	0	0	0	2	0	0	0	0	0
Bacteria	Comamonas thiooxydans	216	0	8	0	0	0	0	0	0	0	0	0	0	0	0	0	0	2	0	0	0	16	0	0	0	168	0	0	0	0	0	0	0	0	5	0	5	0	0	0	59	6	0	25	0	0	0	0
Bacteria	Phocaeicola dorei	8	0	0	21	0	0	0	3	0	0	0	0	0	232	0	0	0	0	0	0	0	0	0	0	0	0	0	0	0	4	0	0	0	0	0	167	0	0	0	0	0	0	0	0	0	0	10	0
Bacteria	Sphingomonas pituitosa	344	0	0	0	0	0	0	0	0	0	0	0	0	0	0	0	0	0	0	682	0	0	0	0	0	528	0	0	0	0	0	0	0	0	0	0	10	0	0	0	95	0	0	48	0	0	0	0
SpecialPathogens	Treponema succinifaciens	0	0	0	0	3	0	0	0	0	0	163	0	0	491	0	0	0	0	0	3	4	0	0	0	0	0	0	4	0	0	0	0	0	0	0	995	0	0	0	0	0	0	0	0	0	0	0	0
Bacteria	Bacteroides ovatus	0	0	0	0	0	0	0	0	0	0	0	0	0	461	0	0	0	0	0	0	0	0	0	0	4	0	0	0	0	0	0	0	0	0	0	87	0	0	0	0	0	0	0	0	0	0	0	0
Bacteria	Pseudoleptotrichia goodfellowii	6	0	0	14	0	0	0	0	0	0	0	3	0	0	3	0	0	0	0	0	2	0	0	0	51	0	0	0	0	30	0	0	40	0	0	46	0	28	0	0	0	0	0	0	0	0	0	0
Bacteria	Aggregatibacter actinomycetemcomitans	6	0	0	139	80	0	0	0	0	0	0	50	0	187	0	0	0	0	0	0	5	0	0	0	35	0	0	0	0	15	0	0	151	0	0	0	0	84	0	0	0	0	0	0	0	0	0	0
Bacteria	Afipia felis	0	0	0	0	0	0	0	0	0	0	0	0	0	0	0	0	0	0	0	764	0	0	0	0	0	0	0	0	0	0	0	48	0	0	4	0	0	0	0	0	0	0	0	0	0	0	0	0
Bacteria	Methylobacterium fujisawaense	149	0	0	0	0	0	0	0	0	0	0	0	0	0	0	0	0	0	0	970	0	0	0	0	0	0	0	0	0	0	0	31	0	0	0	0	0	0	0	0	0	0	0	0	0	0	0	0
Bacteria	Bordetella petrii	225	0	0	6	0	0	2	0	0	0	0	0	0	0	0	0	7	0	0	581	0	0	0	0	11	288	0	0	0	0	0	42	0	0	0	0	0	0	0	0	64	5	0	30	0	0	0	2
Bacteria	Prevotella ruminicola	0	0	0	105	0	0	0	0	0	0	0	0	0	225	0	0	0	0	0	0	4	0	0	0	16	0	0	0	0	65	0	0	23	0	0	953	0	0	3	0	0	0	0	0	0	0	0	0
Bacteria	Cupriavidus campinensis	0	0	0	0	0	0	0	0	3	2	0	0	0	0	0	0	0	0	0	948	0	0	0	0	0	504	0	0	0	0	0	0	0	0	0	0	8	0	0	0	0	0	0	0	0	0	0	0
Bacteria	Streptococcus macacae	0	0	0	0	0	0	0	0	0	0	0	0	0	0	0	0	0	0	0	0	0	0	0	0	0	0	0	0	0	0	0	0	0	0	0	0	0	0	0	0	0	0	0	0	0	0	0	0
Bacteria	Sphingomonas koreensis	354	0	0	0	0	0	0	0	0	6	4	0	0	9	0	0	0	7	0	762	5	21	0	0	30	396	3	3	4	0	0	78	0	0	0	0	7	0	3	3	83	0	0	55	0	1	0	0
Bacteria	Proteus mirabilis	0	7	0	0	0	0	0	0	0	0	0	7	0	0	0	0	0	0	0	0	0	0	0	0	0	0	0	0	0	0	0	5	0	0	0	0	0	6	0	0	0	14	0	0	0	0	0	0
Bacteria	Myroides indicus	0	0	0	0	0	0	0	0	0	0	0	0	0	0	0	0	0	0	0	0	0	0	0	0	0	0	0	0	0	0	0	0	0	0	0	0	0	0	0	0	0	0	0	0	0	0	0	0
Bacteria	Pseudomonas libanensis	15	0	0	0	0	0	0	0	0	0	0	0	0	0	0	0	0	0	0	20	0	0	0	0	0	0	0	0	0	0	0	0	0	0	0	0	0	0	0	0	0	0	0	0	0	0	0	0
Bacteria	Streptococcus bovimastitidis	0	0	0	0	0	0	0	0	0	0	0	0	0	135	0	0	0	0	0	0	0	0	0	0	0	0	0	0	0	0	0	0	0	0	0	0	0	0	0	0	0	0	0	0	0	0	0	0
Bacteria	Enterobacter mori	51	0	0	0	0	0	0	0	0	0	0	0	0	0	0	0	0	0	0	0	0	0	0	0	0	0	0	0	0	0	0	0	0	0	0	0	0	0	0	0	0	0	0	0	0	0	0	0
Bacteria	Methylobacterium brachiatum	342	3	3	7	2	0	2	0	0	3	0	0	0	0	0	0	0	8	0	908	0	16	0	0	27	252	1	0	0	8	0	43	4	2	8	4	6	2	5	2	55	0	0	44	0	0	0	0
Bacteria	Leuconostoc gelidum	0	0	0	0	0	0	0	0	0	0	0	0	0	0	0	0	0	0	0	0	0	0	0	0	0	0	0	0	0	0	0	0	0	0	0	0	0	0	0	0	0	0	0	0	0	0	0	0
Bacteria	Pseudomonas vancouverensis	0	0	0	0	0	0	0	0	0	0	0	0	0	0	0	0	0	0	0	54	0	0	0	0	0	0	0	0	0	0	0	0	1	0	0	0	0	0	0	0	0	0	0	0	0	0	0	0
Bacteria	Prevotella bryantii	0	0	0	0	0	0	0	0	0	0	0	0	0	904	0	0	0	10	0	0	0	0	0	0	0	0	0	0	0	0	0	0	0	0	0	0	0	0	0	0	0	0	0	0	0	0	0	0
Bacteria	Porphyromonas canoris	0	0	0	0	0	0	0	0	0	0	0	0	0	0	0	0	0	0	0	0	0	0	0	0	0	0	0	0	0	0	0	0	0	0	0	0	0	0	0	0	0	0	0	0	0	0	0	0
Bacteria	Pandoraea pulmonicola	230	0	0	0	0	0	0	0	0	0	0	0	0	0	0	0	0	0	0	835	4	0	0	0	0	0	0	0	0	0	0	49	0	0	0	0	0	0	0	0	0	0	0	0	0	0	0	0
Eukaryota:Fungi	Aspergillus sydowii	24	0	0	0	0	0	0	0	0	0	0	0	0	0	0	0	0	0	0	0	0	0	0	0	0	0	0	0	0	0	0	0	0	0	0	0	0	0	0	0	0	0	0	0	0	0	0	0
Bacteria	Streptococcus sobrinus	47	88	0	14	11	0	0	0	0	0	5	5	0	17	2	0	0	68	0	0	0	0	3	0	10	0	0	0	0	21	0	0	30	0	0	0	0	0	5	0	4	0	0	0	0	0	0	0
SpecialPathogens	Treponema phagedenis	0	0	0	11	0	0	0	0	0	0	308	0	0	431	0	0	0	0	0	3	0	6	0	0	11	0	0	0	0	6	0	0	7	0	0	896	0	0	2	0	0	0	0	0	0	0	0	0
Bacteria	Chryseobacterium bernardetii	0	0	0	0	0	0	0	0	0	0	0	0	0	0	0	0	0	0	0	3	0	0	0	0	0	0	0	0	0	0	0	0	0	0	0	0	0	0	0	0	0	0	0	0	0	0	0	0
Bacteria	Clostridioides difficile	6	0	0	0	9	0	0	0	0	0	27	0	0	885	0	0	0	5	0	0	0	0	0	0	52	0	0	0	0	0	3	0	392	0	0	240	0	0	0	0	0	0	0	0	0	0	0	0
Bacteria	Citrobacter amalonaticus	0	39	0	0	0	0	0	0	0	0	0	0	3	0	0	0	0	0	0	0	0	0	0	0	0	0	0	0	0	0	0	0	0	0	0	0	0	0	0	0	0	0	0	0	0	0	0	0
Bacteria	Leuconostoc carnosum	0	0	0	0	0	0	0	0	0	0	0	0	0	0	0	0	0	0	0	0	0	0	0	0	0	0	0	0	0	0	0	0	0	0	0	0	0	0	0	0	0	0	0	0	0	0	0	0
Bacteria	Acinetobacter lwoffii	77	0	0	0	4	0	0	0	0	0	0	0	0	0	0	0	19	4	0	51	0	0	0	0	0	36	0	0	5	12	0	8	0	0	0	0	0	0	0	2	8	0	2	8	0	1	0	0
Bacteria	Streptococcus caballi	0	0	0	0	0	0	0	0	0	0	0	0	0	0	0	0	0	0	0	0	0	0	0	0	0	0	0	0	0	0	0	0	0	0	0	0	0	0	0	0	0	0	0	0	0	0	0	0
Bacteria	Pseudomonas resinovorans	0	0	0	0	0	0	0	0	0	0	0	0	0	0	0	0	0	5	0	0	0	0	0	0	0	0	0	0	0	0	0	0	0	0	0	0	0	0	0	0	0	0	0	0	0	0	0	0
Bacteria	Bordetella genomosp. 8	159	0	0	0	0	0	0	0	0	0	0	0	0	0	0	0	0	0	0	0	0	0	0	0	0	0	0	0	0	0	0	0	0	0	0	0	0	0	0	0	0	0	0	0	0	0	0	0
Bacteria	Acinetobacter lactucae	3	0	0	0	0	0	0	0	0	0	0	0	0	0	0	0	0	0	0	0	0	0	0	0	0	0	0	0	10	0	0	0	0	0	0	0	0	0	0	0	0	0	0	0	0	0	0	0
Bacteria	Enterobacter chuandaensis	0	0	0	0	0	0	0	0	0	0	0	0	0	0	0	0	0	0	0	0	0	0	0	0	0	0	0	0	0	0	0	0	0	0	0	0	0	0	0	0	0	0	0	0	0	0	0	0
Bacteria	Methylobacterium phyllostachyos	0	0	0	0	0	0	0	0	0	0	0	0	0	0	0	0	0	0	0	849	0	0	0	0	0	0	0	0	0	0	0	0	0	0	0	0	0	0	0	0	0	0	0	0	0	0	0	0
Bacteria	Rothia amarae	113	0	0	0	2	0	0	0	0	0	2	3	0	0	0	0	0	0	0	38	0	0	0	0	0	0	0	0	0	0	2	0	0	0	0	0	0	0	0	0	0	0	0	0	0	0	0	0
Bacteria	Sphingomonas sanxanigenens	285	5	3	0	0	0	0	0	0	4	4	0	0	7	0	0	0	4	0	550	3	16	0	0	28	420	3	3	3	14	0	32	0	3	5	0	4	0	9	3	75	0	4	47	0	0	3	4
Bacteria	Bordetella flabilis	177	0	0	0	0	0	0	0	0	0	0	0	0	0	0	0	0	0	0	0	0	0	0	0	0	204	0	0	0	0	0	0	0	0	0	0	0	0	0	0	0	0	0	0	0	0	0	0
Bacteria	Chryseobacterium manosquense	63	0	5	0	0	0	0	3	2	0	0	0	0	0	0	0	0	0	0	29	0	0	0	0	2	12	0	1	0	0	0	0	0	0	2	0	0	0	0	2	0	0	0	0	0	0	0	0
Bacteria	Acinetobacter baylyi	0	0	0	0	0	0	0	0	0	0	0	0	0	0	0	0	0	0	0	0	0	0	0	0	0	0	0	0	0	0	0	0	0	0	0	0	0	0	0	0	0	0	0	0	0	0	0	0
Bacteria	Xanthomonas translucens	93	15	0	0	0	0	0	0	0	0	0	0	0	0	0	0	0	2	0	0	0	0	0	0	0	0	0	0	0	0	0	0	0	0	0	0	0	0	0	0	38	0	0	0	0	0	0	0
Bacteria	Streptococcus dysgalactiae	33	0	0	0	12	0	0	2	0	0	4	0	0	0	0	0	0	6	0	0	0	0	0	0	30	0	0	0	0	0	0	0	22	0	0	336	0	0	0	0	0	0	0	0	0	0	0	0
Bacteria	Peptoniphilus pacaensis	0	0	0	0	0	0	0	0	0	0	0	0	0	0	0	0	0	0	0	0	0	0	0	0	0	0	0	0	0	0	0	0	822	0	0	0	0	0	0	0	0	0	0	0	0	0	0	0
Bacteria	Sphingomonas elodea	0	0	0	0	0	0	0	0	0	0	0	0	0	0	0	0	0	0	0	0	0	0	0	0	0	0	0	0	0	0	0	108	0	0	0	0	0	0	0	0	0	0	0	0	0	0	0	0
Bacteria	Methylobacterium phyllosphaerae	140	0	3	3	0	0	2	0	0	0	2	0	0	0	2	0	0	1	0	804	2	11	0	0	6	228	0	2	2	4	0	26	3	5	4	0	12	0	3	4	26	2	0	30	0	0	0	0
Bacteria	Methylobacterium oryzae	177	0	0	0	0	2	0	0	0	3	5	0	0	0	0	0	0	3	1	800	0	0	0	0	12	168	0	0	1	6	0	35	0	4	0	0	5	0	0	7	30	0	0	19	2	1	0	0
Bacteria	Bacillus obstructivus	191	0	0	0	0	0	0	0	0	0	0	0	0	0	0	0	0	0	0	523	0	0	0	0	0	312	0	0	0	0	0	42	0	2	0	2	0	0	3	0	65	0	2	37	0	0	0	0
Bacteria	Actinomyces slackii	0	0	0	14	0	0	0	0	0	0	0	0	0	0	7	0	0	3	0	0	0	0	0	0	21	0	0	0	0	0	0	0	33	0	0	0	0	0	2	0	0	0	0	0	0	0	0	0
Bacteria	Staphylococcus argensis	0	0	0	0	0	0	0	0	0	0	0	0	0	0	0	0	0	0	0	0	0	0	0	0	0	0	0	0	0	0	0	0	0	0	0	0	0	0	0	0	0	0	0	0	0	0	0	0
Bacteria	Pseudomonas syringae	0	0	0	0	0	0	0	0	0	0	0	0	0	0	0	0	0	0	0	0	0	0	0	0	0	0	0	0	0	0	0	0	0	0	3	0	0	0	0	0	0	0	0	0	0	0	0	0
Bacteria	Bacteroides coprosuis	0	0	0	0	0	0	0	0	0	0	0	0	0	0	0	0	0	0	0	0	0	0	0	0	0	0	0	0	0	0	0	0	0	0	0	0	0	0	0	0	0	0	0	0	0	0	0	0
Eukaryota:Fungi	Kwoniella shandongensis	0	0	0	0	0	0	0	0	0	0	0	0	0	0	0	0	0	0	0	0	0	0	0	0	0	0	0	0	0	0	0	0	0	0	0	0	0	0	0	0	0	0	0	0	0	0	0	0
Bacteria	Xanthomonas hortorum	0	3	0	0	0	0	0	0	0	0	0	0	0	6	0	0	0	0	0	204	0	0	0	0	0	0	0	0	0	0	0	0	0	0	0	0	0	0	0	0	0	0	0	0	0	0	0	0
Bacteria	Sphingomonas aerolata	222	0	0	0	0	0	0	0	0	0	0	0	0	0	0	0	0	0	0	0	0	0	0	0	0	0	0	0	0	0	0	0	0	0	0	0	0	0	0	0	81	0	0	35	0	0	0	0
Bacteria	Capnocytophaga felis	0	0	0	0	0	0	0	0	0	0	0	0	0	762	0	0	0	0	0	0	0	0	0	0	0	0	0	0	0	0	0	0	0	0	0	0	0	0	0	0	0	0	0	0	0	0	0	0
Bacteria	Sphingomonas ginsenosidimutans	288	0	0	5	0	0	0	0	0	0	0	0	0	0	0	0	0	0	0	725	0	0	1	0	12	504	3	3	0	0	0	46	2	0	0	0	0	0	0	0	69	6	0	48	0	0	0	0
Bacteria	Pseudomonas haemolytica	0	0	0	0	0	0	0	0	0	0	0	0	0	0	0	0	0	0	0	0	0	0	0	0	0	0	0	0	0	0	0	0	0	0	0	0	0	0	0	0	0	0	0	0	0	0	0	0
Eukaryota:Fungi	Penicillium paneum	0	0	0	0	0	0	0	0	0	0	0	0	0	0	0	0	0	0	0	0	0	0	0	0	0	0	0	0	0	0	0	0	0	0	0	0	0	0	0	0	0	0	0	0	0	0	0	0
Bacteria	Pseudomonas alcaligenes	140	0	0	0	0	0	2	0	0	0	0	0	0	12	0	0	0	0	0	477	0	0	0	0	0	300	0	0	0	0	0	37	49	0	0	0	0	0	0	0	0	0	0	33	0	0	7	0
Viruses	Suid alphaherpesvirus 1	0	0	0	0	0	0	0	0	0	0	0	0	0	0	0	0	0	0	0	0	0	0	0	0	0	0	0	0	0	0	0	0	0	0	0	0	0	0	0	0	0	0	0	0	0	0	0	0
Bacteria	Pseudomonas cremoricolorata	0	0	0	0	0	0	0	0	0	0	0	0	0	0	0	0	0	0	0	0	0	0	0	0	0	0	0	0	0	3	0	0	0	0	0	0	0	0	3	0	0	0	0	0	0	0	0	0
Bacteria	Sphingomonas zeae	254	0	0	0	0	0	0	0	0	11	0	0	0	0	0	0	0	0	0	523	3	0	0	0	14	348	0	0	0	0	0	37	3	0	0	0	0	0	0	0	0	0	0	0	0	0	0	0
Bacteria	Schaalia turicensis	0	0	0	0	0	0	0	0	0	0	0	0	0	0	0	0	0	0	0	0	0	0	0	0	100	0	0	0	0	0	0	0	0	0	0	0	0	0	0	3	0	0	0	0	0	0	0	0
Bacteria	Streptococcus respiraculi	0	0	0	0	0	0	0	0	0	0	0	0	0	61	0	0	0	0	0	0	0	0	0	0	0	0	0	0	0	0	0	0	0	0	0	79	0	0	0	0	0	0	0	0	0	0	0	0
Bacteria	Pseudomonas marincola	42	0	0	0	0	0	0	0	0	0	0	0	0	0	0	0	0	0	0	69	0	0	0	0	0	0	0	0	0	0	0	0	0	0	0	0	0	0	5	0	0	0	0	0	0	0	0	0
Bacteria	Streptococcus equinus	0	25	0	0	16	0	0	0	0	0	0	0	0	0	0	0	3	0	0	0	0	0	0	0	0	0	0	0	0	0	0	0	0	0	0	6	0	0	5	0	0	0	0	0	0	0	0	0
Bacteria	Kosakonia pseudosacchari	0	0	0	0	0	0	0	0	0	0	0	0	0	2	0	0	0	0	0	0	0	0	0	0	0	0	0	0	0	0	0	0	0	0	0	0	0	7	0	0	0	0	0	0	0	0	0	0
Bacteria	Fusobacterium massiliense	0	0	0	0	0	0	0	0	0	0	0	0	0	536	0	0	0	0	0	0	0	0	0	0	101	0	0	0	0	0	0	0	0	0	0	131	0	0	0	0	0	0	0	0	0	0	0	0
Bacteria	Peptoniphilus mikwangii	0	0	0	0	0	0	0	0	0	0	0	0	0	506	0	0	0	0	0	0	0	0	0	0	28	0	0	0	0	0	0	0	0	0	0	731	0	0	0	0	0	0	0	0	0	0	0	0
Bacteria	Pandoraea apista	0	0	0	0	0	0	0	0	0	0	0	0	0	0	0	0	0	0	0	0	0	0	0	0	0	0	0	0	0	0	0	0	0	0	0	0	0	0	0	0	0	0	0	0	0	0	0	0
Bacteria	Agrobacterium larrymoorei	206	0	0	0	0	0	0	0	0	0	0	0	0	104	0	0	0	0	0	0	0	0	0	0	0	0	0	0	0	0	0	0	0	0	2	0	0	0	0	0	58	0	0	0	0	0	0	0
Eukaryota:Parasite	Ancylostoma duodenale	0	0	0	0	0	0	0	0	0	0	0	0	0	0	0	0	0	0	0	0	0	0	0	0	0	0	0	0	0	0	0	0	0	0	0	0	0	0	0	0	0	0	0	0	0	0	0	0
Bacteria	Pseudomonas inefficax	0	0	0	0	0	0	0	0	0	0	0	0	0	0	0	0	0	0	0	0	0	0	0	0	0	0	0	0	0	0	0	0	0	0	0	0	0	0	0	0	0	0	0	0	0	0	0	0
Bacteria	Serratia rubidaea	0	11	0	6	0	0	0	0	0	0	0	0	0	0	0	0	0	0	0	0	0	0	0	0	0	0	0	0	0	0	0	7	0	0	0	0	0	5	0	0	0	0	0	0	0	0	0	0
Bacteria	Citrobacter gillenii	0	0	0	0	0	0	0	0	0	0	0	0	0	0	0	0	0	0	0	0	0	0	0	0	0	0	0	0	0	0	0	0	0	0	0	0	0	0	0	0	0	0	0	0	0	0	0	0
Bacteria	Burkholderia glumae	168	0	0	0	0	0	0	0	0	0	0	0	0	0	0	0	0	0	0	563	0	0	0	0	0	0	0	0	0	0	0	0	0	0	0	0	0	0	0	0	0	0	0	0	0	0	0	0
Bacteria	Sphingomonas aurantiaca	261	0	0	0	0	0	0	0	0	0	0	0	0	0	0	0	0	0	0	0	0	0	0	0	0	0	0	0	0	0	0	0	0	0	0	0	0	0	0	0	0	0	0	0	0	0	0	0
Bacteria	Lactobacillus gallinarum	0	0	0	0	0	0	0	0	0	0	0	0	0	0	0	0	0	3	0	0	0	0	0	0	0	0	0	0	0	0	0	0	0	0	0	0	0	0	0	0	0	0	0	0	0	0	0	0
Bacteria	Rahnella woolbedingensis	0	0	0	0	0	0	0	0	0	0	0	0	0	0	0	0	0	0	0	0	0	0	0	0	0	0	0	0	0	0	0	0	0	0	0	0	0	0	0	0	0	0	0	0	0	0	0	0
Bacteria	Sphingomonas taxi	227	0	8	0	0	0	0	0	0	2	2	0	0	0	0	2	0	0	0	534	2	26	0	0	18	0	0	0	0	7	0	42	0	0	5	0	6	0	0	0	62	2	0	99	0	0	0	0
Bacteria	Brucella daejeonensis	0	0	0	0	0	0	0	0	0	0	0	0	0	0	0	0	0	0	0	0	0	0	0	0	33	0	0	0	0	0	0	0	0	0	0	0	0	0	0	0	0	0	0	0	0	0	0	0
Bacteria	Veillonella rodentium	260	0	2	0	17	0	2	0	0	0	0	3	0	0	0	0	1	39	0	0	0	11	0	0	18	0	0	0	0	157	4	0	18	0	0	0	0	2	5	0	0	0	0	0	0	0	0	0
Viruses	SEN virus	0	0	0	0	0	0	0	0	0	0	0	0	0	0	0	11	0	0	0	0	0	0	0	0	0	0	0	0	0	0	0	0	0	0	0	0	0	1	0	0	10	2	0	0	3	0	0	2
Bacteria	Neisseria zalophi	0	0	0	0	0	0	0	0	0	0	0	0	0	0	0	0	0	0	0	0	0	0	0	0	0	0	0	0	0	0	0	0	0	0	0	0	0	0	0	0	0	0	0	0	0	0	0	0
Bacteria	Sphingomonas trueperi	221	0	0	0	0	0	0	0	0	0	0	0	0	0	0	0	0	0	0	576	0	0	0	0	0	0	0	0	0	0	0	0	0	0	0	0	0	0	0	0	58	0	0	0	0	0	0	0
Eukaryota:Parasite	Angiostrongylus cantonensis	0	0	0	0	0	0	0	0	0	0	0	0	0	0	0	0	0	0	0	510	0	0	0	0	0	0	0	0	0	0	0	0	0	0	0	0	0	0	0	0	0	0	0	0	0	0	0	0
Bacteria	Lactobacillus equicursoris	0	0	0	0	0	0	0	0	0	0	0	0	0	0	0	0	0	0	0	0	0	0	0	0	0	0	0	0	0	0	0	0	0	0	0	0	4	0	0	0	0	0	0	0	0	0	0	0
Bacteria	Legionella maceachernii	0	0	0	0	0	0	0	0	0	0	0	0	0	0	0	0	0	0	0	0	0	0	0	0	0	0	0	0	0	0	0	0	0	0	0	0	0	0	0	0	0	0	0	0	0	0	0	0
Bacteria	Slackia heliotrinireducens	0	0	0	109	0	0	0	0	0	0	4	0	0	116	0	0	0	0	0	0	0	0	0	0	0	0	0	0	0	3	0	0	0	0	0	17	0	0	0	0	0	0	0	0	0	0	0	0
Bacteria	Sphingomonas pokkalii	0	0	0	0	0	0	0	0	0	0	0	0	0	0	0	0	0	0	0	0	0	0	0	0	0	348	0	0	0	0	0	0	0	0	0	0	0	0	0	0	51	0	0	0	0	0	0	0
Bacteria	Achromobacter insolitus	0	0	0	0	0	0	0	0	0	0	0	0	0	5	0	0	0	3	0	0	0	0	0	0	0	0	0	59	0	0	1	0	0	0	0	0	0	0	0	0	37	0	0	0	0	0	0	0
Bacteria	Alkalicoccus luteus	0	0	0	0	0	0	0	0	0	0	0	0	0	0	0	0	0	0	0	0	0	0	0	0	0	0	0	0	0	0	0	0	0	0	0	0	0	0	0	0	0	0	0	0	0	0	0	0
Bacteria	Xanthomonas oryzae	0	0	3	0	0	0	0	0	0	0	4	0	0	0	0	0	0	2	0	381	3	0	2	0	0	132	1	54	0	5	0	21	0	0	6	0	0	0	0	2	0	3	3	24	0	0	0	0
Bacteria	Actinomyces howellii	0	0	0	0	0	0	0	0	0	0	0	0	0	0	0	0	0	3	0	0	0	0	0	0	33	0	0	0	0	0	0	8	42	0	0	0	0	0	0	0	0	0	0	0	0	0	0	0
Bacteria	Peptoniphilus obesi	0	0	0	0	9	0	0	0	0	0	0	0	0	87	0	0	0	0	0	0	0	0	0	0	0	0	0	0	0	0	0	0	655	0	0	0	0	0	0	0	0	0	0	0	0	0	0	0
Bacteria	Capnocytophaga canimorsus	2	0	2	654	0	0	0	0	0	0	0	29	0	5	0	0	0	0	0	3	0	0	0	0	0	0	0	0	0	0	0	0	0	0	0	0	0	0	0	0	0	0	0	0	0	0	0	0
Bacteria	Sphingomonas hankookensis	228	0	0	0	0	0	0	0	0	0	0	0	0	0	0	0	0	0	0	0	0	0	0	0	0	300	0	0	0	0	0	0	0	0	0	0	0	0	0	0	0	0	0	0	0	0	0	0
Bacteria	Shigella dysenteriae	12	47	0	252	35	0	0	0	2	0	0	0	0	0	0	0	7	0	1	3	0	0	1	0	0	36	1	1	0	0	3	2	0	0	0	0	0	0	0	0	0	0	0	0	0	0	34	0
Bacteria	Shigella boydii	12	19	0	25	18	0	0	0	0	0	0	0	0	0	0	0	3	0	0	16	0	0	0	0	2	0	0	0	0	0	3	0	4	0	0	0	0	0	0	0	1	0	3	0	0	0	10	0
Bacteria	Acinetobacter venetianus	26	7	0	0	0	0	0	0	0	0	0	0	0	0	0	0	5	0	0	0	0	0	0	1	0	0	0	0	0	0	0	0	0	0	0	0	0	0	0	0	0	0	0	0	0	0	0	0
Bacteria	Xanthomonas fragariae	15	0	0	0	0	0	0	0	0	0	0	0	0	0	0	0	0	0	0	0	0	0	0	0	0	0	0	0	0	0	0	0	0	0	0	0	2	0	0	0	8	0	0	0	0	0	0	0
Bacteria	Burkholderia stagnalis	162	0	3	0	0	2	0	0	0	2	4	0	0	0	0	0	0	3	0	443	5	11	0	0	12	360	2	0	0	3	0	43	3	2	2	3	4	0	2	2	41	0	0	25	0	0	0	2
Bacteria	Cupriavidus pinatubonensis	0	0	3	0	0	0	0	0	0	0	0	0	0	0	0	0	0	0	0	536	0	0	0	0	0	0	0	0	0	0	0	0	0	0	0	0	0	0	0	0	0	0	0	0	0	0	0	0
Bacteria	Eikenella longinqua	0	0	0	0	0	0	0	0	0	0	0	0	0	0	0	0	0	0	0	0	0	0	0	0	0	0	0	0	0	0	0	0	635	0	0	0	0	0	0	0	0	0	0	0	0	0	0	0
Bacteria	Actinomyces mediterranea	0	0	0	0	0	0	0	0	0	0	0	7	0	0	0	0	0	0	0	0	0	0	0	0	0	0	0	0	0	0	0	0	0	0	0	0	0	0	0	0	0	0	0	0	0	0	0	0
Bacteria	Chryseobacterium timonianum	0	0	0	0	0	0	0	0	0	0	0	0	0	0	0	0	0	0	0	0	0	0	0	0	0	0	0	0	0	0	0	0	0	0	0	0	0	0	0	0	0	0	0	0	0	0	0	0
Bacteria	Corynebacterium efficiens	0	0	0	0	0	0	0	0	0	0	0	0	0	0	0	0	0	0	0	0	0	0	0	0	0	0	0	0	0	0	0	0	3	0	0	0	0	0	0	0	0	0	0	0	0	0	0	0
Bacteria	Xanthomonas euroxanthea	18	5	0	0	0	0	0	0	0	0	0	0	0	0	0	0	0	0	0	45	0	0	0	0	0	0	0	0	0	0	0	8	0	0	0	0	0	0	0	0	8	0	0	0	0	0	0	0
Bacteria	Pseudomonas plecoglossicida	0	0	0	0	0	0	0	0	0	0	0	0	0	0	0	0	0	3	0	0	0	0	0	0	0	0	0	0	0	0	0	0	0	0	0	0	0	0	0	0	0	0	0	0	0	0	0	0
Eukaryota:Fungi	Penicillium arizonense	0	0	0	0	0	0	0	0	0	0	0	0	0	0	0	0	0	0	0	0	0	0	0	0	0	0	0	0	0	0	0	0	0	0	0	0	0	0	0	0	0	0	0	0	0	0	0	0
Eukaryota:Fungi	Aspergillus turcosus	0	0	0	0	0	0	0	0	0	0	0	0	0	0	0	0	0	585	0	0	0	0	0	64	0	0	0	0	0	0	0	0	0	0	0	0	0	0	0	0	0	0	0	0	0	57	0	0
Bacteria	Leuconostoc fallax	0	0	0	0	0	0	0	0	0	0	0	0	0	0	0	0	0	0	0	0	0	0	0	0	0	0	0	0	0	0	0	0	0	0	0	0	0	0	0	0	0	0	0	0	0	0	0	0
Bacteria	Veillonella denticariosi	0	0	0	0	0	0	0	0	0	0	0	0	0	0	0	0	0	0	0	0	0	0	0	0	0	0	0	0	0	0	0	0	16	0	0	0	0	0	0	0	0	0	0	0	0	0	0	0
Bacteria	Pseudomonas fulva	42	0	0	0	0	0	0	0	0	0	0	0	0	0	0	0	2	0	0	0	0	0	0	0	0	0	0	0	0	0	0	0	0	0	0	0	0	2	0	0	0	0	0	0	0	0	0	0
Bacteria	Sphingomonas insulae	198	0	0	0	0	0	0	0	0	0	0	0	0	0	0	0	0	0	0	461	2	0	0	0	23	180	2	0	0	0	0	40	0	0	0	0	0	1	5	2	35	0	2	42	0	0	1	0
Bacteria	Brucella rhizosphaerae	167	0	0	0	0	0	0	0	0	0	0	0	0	0	0	0	0	0	0	328	0	0	0	0	0	0	0	0	0	0	0	0	0	0	0	0	0	0	0	0	0	0	0	32	0	0	0	0
Bacteria	Pseudomonas juntendi	0	0	0	0	0	0	0	0	0	0	0	0	0	0	0	0	0	0	0	0	0	0	0	0	0	0	0	0	0	0	0	0	0	0	0	0	0	0	0	0	0	0	0	0	0	0	0	0
Bacteria	Lactobacillus taiwanensis	0	0	0	0	0	0	0	0	0	0	0	0	0	0	0	0	0	0	0	0	0	0	0	0	0	0	0	0	0	0	0	0	0	0	0	0	0	79	2	0	0	0	0	0	0	0	0	0
Bacteria	Clostridium indicum	0	0	0	0	0	0	0	0	0	0	0	0	0	0	0	0	0	0	0	0	0	0	0	0	0	0	0	0	0	0	0	0	0	0	0	0	0	0	0	0	0	0	0	0	0	0	0	0
Bacteria	Pantoea cypripedii	0	588	0	0	0	0	0	0	0	0	0	0	0	0	0	0	0	0	0	0	0	0	0	0	0	0	0	0	0	0	0	0	0	0	0	0	0	0	0	0	0	0	0	0	0	0	0	0
Eukaryota:Fungi	Penicillium capsulatum	0	0	0	0	0	0	0	0	0	0	0	0	0	0	0	0	0	0	0	0	0	0	0	0	0	0	0	0	0	0	0	0	0	0	0	0	0	0	0	0	0	0	0	0	0	0	0	0
Bacteria	Xanthomonas vesicatoria	15	0	0	0	0	0	0	0	0	0	0	0	0	0	0	0	36	0	0	0	0	0	0	0	0	0	0	0	0	0	0	0	0	0	0	0	0	0	0	0	5	0	0	13	0	0	0	0
Bacteria	Brucella pseudogrignonensis	125	0	0	0	0	0	0	0	0	0	0	0	0	0	0	0	1	3	2	0	0	0	0	1	0	0	0	0	0	8	0	0	0	0	3	0	0	0	0	0	0	0	0	0	0	0	1	0
Bacteria	Methylorubrum extorquens	179	0	8	0	0	0	0	0	3	0	0	0	0	0	0	0	0	11	0	463	0	11	0	0	10	228	0	0	0	7	0	37	0	0	0	0	4	0	6	0	42	0	0	39	0	0	3	0
Bacteria	Citrobacter braakii	0	0	0	0	0	0	0	0	0	0	0	0	0	0	0	2	0	0	0	0	0	0	0	0	0	0	0	0	0	0	0	0	0	0	0	0	0	0	0	0	0	0	0	0	0	0	0	0
Bacteria	Pandoraea pnomenusa	390	0	0	0	0	0	0	0	0	0	0	0	0	0	0	0	0	0	0	0	0	0	0	0	0	0	0	0	0	0	0	0	0	8	0	0	0	0	0	0	95	0	0	60	0	0	0	0
Bacteria	Lactobacillus johnsonii	0	0	0	7	0	0	0	0	0	0	0	0	0	0	0	0	0	0	0	0	0	0	0	0	0	0	0	0	0	3	0	0	0	0	0	0	0	107	0	0	0	0	0	0	0	0	0	0
Bacteria	Mannheimia haemolytica	0	0	0	0	0	0	0	0	0	0	0	0	0	16	0	0	0	0	0	0	0	0	0	0	3	0	0	0	0	0	0	0	0	0	0	21	0	0	0	0	0	0	0	0	0	0	0	0
Bacteria	Chryseobacterium gleum	0	0	0	0	0	0	0	0	0	0	0	0	0	0	0	0	0	0	0	0	0	0	0	0	0	0	0	0	0	0	0	0	0	0	0	0	3	0	0	0	0	0	0	0	0	0	0	0
Bacteria	Sphingomonas formosensis	0	0	0	0	0	0	0	0	0	0	0	0	0	0	0	0	0	0	0	370	0	0	0	0	0	0	0	0	0	0	0	0	0	0	0	0	0	0	0	0	0	0	0	0	0	0	0	0
Bacteria	Burkholderia pseudomultivorans	42	0	0	0	0	0	0	0	0	0	0	0	0	0	0	0	0	0	0	0	0	0	0	0	0	0	0	0	0	0	0	0	0	0	0	0	0	0	0	0	0	0	0	0	0	0	0	0
Bacteria	Parabacteroides distasonis	0	0	0	0	3	0	0	0	0	0	0	0	0	0	0	0	0	0	0	0	0	0	0	0	3	0	0	8	0	5	0	0	0	0	0	131	0	0	0	0	0	0	0	0	0	0	0	0
Bacteria	Sphingomonas histidinilytica	173	0	4	0	0	0	0	0	0	0	0	0	0	0	0	0	0	4	0	366	3	0	0	0	0	0	0	0	0	0	0	40	2	1	0	0	0	0	3	0	27	0	0	25	0	0	0	0
Eukaryota:Fungi	Purpureocillium lilacinum	23	0	11	169	0	0	0	2	4	0	0	0	0	21	0	0	0	0	8	80	0	0	0	0	0	96	0	0	0	0	0	13	0	0	0	0	3	0	0	0	22	0	3	44	0	0	0	5
Bacteria	Gemella massiliensis	0	0	0	119	0	0	0	0	0	0	0	0	0	553	0	0	0	0	0	0	0	0	0	0	0	0	0	0	0	0	0	0	0	0	0	392	0	0	0	0	0	0	0	0	0	0	0	0
Bacteria	Enterobacter ludwigii	0	0	0	0	0	0	76	0	0	0	0	0	0	0	0	0	5	0	0	0	0	0	0	0	0	0	0	0	0	0	0	0	0	0	0	0	0	0	0	0	0	0	0	0	0	0	0	0
Bacteria	Staphylococcus capitis	48	9	3	0	0	0	2	0	0	0	0	0	0	7	0	0	0	0	0	102	0	6	0	0	39	0	0	1	0	0	0	4	0	0	0	4	5	0	2	0	2	0	0	5	0	0	0	0
Bacteria	Actinomyces qiguomingii	0	0	0	0	0	0	0	0	0	0	5	0	0	0	0	0	0	0	0	0	0	0	0	0	21	0	0	0	0	6	0	0	0	0	0	0	0	0	0	0	0	0	0	0	0	0	0	0
Bacteria	Cupriavidus oxalaticus	0	3	5	3	0	0	0	0	0	0	0	0	0	0	0	0	0	5	0	0	5	0	0	0	23	540	3	0	0	8	0	56	0	6	0	0	0	0	0	0	91	5	0	0	0	0	3	0
Bacteria	Mycobacteroides chelonae	540	0	0	0	0	0	0	0	0	0	0	0	0	0	0	0	0	0	0	0	0	0	0	0	0	0	0	0	0	0	0	0	2	0	0	0	0	0	0	0	0	0	0	0	0	0	0	0
Eukaryota:Fungi	Aspergillus sojae	0	0	0	0	0	0	0	0	0	0	0	0	0	0	0	0	0	10	0	0	0	0	0	0	0	0	0	0	0	0	0	0	0	0	0	0	0	0	0	0	0	0	0	0	0	0	3	0
Bacteria	Enterocloster bolteae	0	0	0	93	0	0	0	0	0	0	16	0	0	109	0	0	0	0	0	0	0	0	0	0	34	0	0	0	0	6	0	0	0	0	0	113	0	0	0	0	0	0	0	0	0	0	0	0
Bacteria	Acinetobacter haemolyticus	0	0	0	0	0	0	0	0	0	0	0	0	0	0	0	0	2	0	0	18	0	0	0	0	0	0	0	0	0	14	0	0	0	0	0	0	0	0	0	0	0	0	0	0	0	0	0	0
Bacteria	Pseudomonas soli	0	0	0	0	0	0	0	0	0	0	0	0	0	0	0	0	9	0	0	0	0	0	0	0	0	0	0	0	0	0	0	0	0	0	0	0	0	0	0	0	0	0	0	0	0	0	0	0
Bacteria	Pseudomonas granadensis	0	0	0	0	0	0	0	0	0	0	0	0	0	0	0	0	0	0	0	0	0	0	0	0	0	0	0	0	0	0	0	0	0	0	0	0	0	0	0	0	0	0	0	0	0	0	0	0
Bacteria	Achromobacter denitrificans	108	0	0	0	0	0	0	0	0	0	0	0	0	0	0	0	0	0	0	337	0	0	0	0	0	0	0	58	0	0	0	0	0	0	1	0	0	0	0	0	29	0	0	20	0	0	0	0
Bacteria	Prevotella lascolaii	0	0	0	0	0	0	0	0	0	0	0	0	0	0	0	0	0	0	0	0	0	0	0	0	0	0	0	0	0	0	0	0	0	0	0	0	0	0	0	0	0	0	0	0	0	0	0	0
Eukaryota:Fungi	Aspergillus nidulans	6	5	0	0	0	0	0	0	0	0	0	0	0	0	0	0	0	0	0	0	0	0	0	0	0	0	0	0	0	0	0	0	0	3	0	0	0	2	0	0	0	0	0	0	0	7	0	0
Bacteria	Alcaligenes faecalis	0	0	0	0	0	0	0	0	0	0	0	0	0	5	0	0	0	2	0	0	3	0	0	0	0	0	5	0	0	0	0	21	7	0	0	21	0	0	0	0	0	0	0	15	0	0	0	0
Bacteria	Enterobacter cancerogenus	9	0	0	0	0	0	0	0	0	0	0	0	0	0	0	0	0	0	0	0	0	0	0	0	0	0	0	0	0	0	0	0	0	0	0	0	0	0	0	0	0	0	0	0	0	0	0	0
Bacteria	Sphingomonas pseudosanguinis	215	0	0	0	0	0	0	0	0	0	0	0	0	0	0	0	0	7	0	514	0	0	0	0	0	0	0	0	0	0	0	0	0	0	0	0	0	0	0	0	0	0	0	0	0	0	0	0
Bacteria	Streptococcus merionis	0	0	0	0	0	0	0	0	0	0	0	0	0	0	0	0	0	0	0	0	0	0	0	0	0	0	0	0	0	0	0	0	0	0	0	0	0	11	0	0	0	0	0	0	0	0	0	0
Bacteria	Rothia kristinae	29	0	0	0	0	0	0	0	0	0	0	0	0	0	0	0	0	0	0	36	0	0	0	0	10	0	0	0	0	0	0	0	0	0	0	0	0	0	0	0	0	0	0	12	0	0	0	0
Bacteria	Streptococcus pluranimalium	0	0	0	0	0	0	0	0	0	0	0	0	0	0	0	0	0	0	0	0	0	0	0	0	3	0	0	0	0	0	0	0	0	0	0	3	0	0	0	0	0	0	0	0	0	0	0	0
Bacteria	Christensenella hongkongensis	0	0	0	0	0	0	2	0	0	5	0	0	0	0	0	0	1	0	0	0	0	0	0	0	0	0	0	0	0	0	0	0	0	0	0	32	0	0	0	0	0	0	0	0	0	0	0	0
Bacteria	Limosilactobacillus coleohominis	0	0	0	0	0	0	0	0	0	0	0	0	0	0	0	0	0	0	0	0	0	0	0	0	0	0	0	0	0	0	0	0	0	0	0	0	0	0	0	0	0	0	0	0	0	0	0	0
Bacteria	Sphingomonas leidyi	195	0	0	0	0	0	0	0	0	0	0	0	0	0	0	0	0	0	0	501	0	0	0	0	0	312	0	0	0	0	0	0	0	0	0	0	0	0	0	0	37	0	0	0	0	0	0	0
Bacteria	Corynebacterium vitaeruminis	59	0	15	0	18	0	0	0	0	0	0	0	0	0	0	0	0	0	0	0	0	0	0	0	0	0	0	0	0	7	0	0	0	0	0	0	0	0	0	0	3	0	0	0	0	0	0	0
Bacteria	Brucella pseudintermedia	0	0	0	0	0	0	0	0	0	0	0	0	0	0	0	0	0	0	0	0	0	0	0	0	0	0	0	0	0	0	0	0	0	0	0	0	0	0	0	0	52	0	0	0	0	0	0	0
Bacteria	Corynebacterium freneyi	0	0	0	0	0	0	0	0	0	135	0	0	0	0	0	0	0	0	0	0	0	0	0	0	0	0	0	31	0	0	113	0	0	0	0	0	0	0	0	0	0	0	0	0	0	0	0	0
Bacteria	Porphyromonas levii	0	0	0	0	0	0	0	0	0	0	0	0	0	0	0	0	0	0	0	0	0	0	0	0	0	0	0	0	0	0	0	0	0	0	0	0	0	0	0	0	0	0	0	0	0	0	0	0
Bacteria	Capnocytophaga haemolytica	0	0	0	0	0	0	0	0	0	0	0	0	0	0	0	0	3	0	0	0	2	0	0	0	0	0	0	0	0	26	1	0	10	0	0	16	0	0	0	0	0	0	0	0	0	0	0	0
Bacteria	Burkholderia ambifaria	0	0	0	0	0	0	0	0	3	0	0	0	0	0	0	0	0	4	0	0	0	0	0	0	0	0	0	0	0	9	0	0	0	0	0	0	0	0	3	0	0	0	0	0	0	0	0	0
Bacteria	Burkholderia cepacia	0	0	0	0	0	0	0	0	0	0	5	0	0	0	0	0	0	0	0	0	0	0	0	0	0	0	0	0	0	0	0	0	0	3	0	0	7	0	0	0	23	0	0	22	0	0	0	0
Bacteria	Lactiplantibacillus plantarum	27	0	0	0	0	0	0	0	0	0	0	0	3	0	0	0	2	5	0	0	0	0	0	0	0	0	0	0	0	0	0	0	0	0	0	0	0	0	56	0	0	0	0	0	0	0	0	0
Bacteria	Sphingomonas paucimobilis	153	0	4	0	0	0	0	0	0	125	0	0	3	0	0	0	0	2	0	366	0	0	0	0	12	0	0	0	1	7	0	23	0	0	0	0	0	0	5	0	41	0	0	20	0	0	0	0
Bacteria	Methylobacterium nodulans	161	0	0	0	0	0	0	0	0	0	0	0	0	0	0	0	0	1	0	346	0	0	0	0	0	0	0	0	0	4	0	18	0	0	0	0	0	0	3	0	22	0	4	0	0	0	0	0
Bacteria	Schaalia radingae	0	0	0	6	16	0	0	0	0	0	0	0	0	0	0	0	0	0	0	0	0	0	0	0	30	0	0	0	0	19	0	0	0	0	0	0	0	0	0	0	0	0	0	0	0	0	0	0
Bacteria	Pseudomonas lini	0	0	0	0	0	0	0	0	0	0	0	0	0	0	0	0	0	0	0	23	0	0	0	0	0	0	0	0	0	0	0	0	0	0	0	0	0	0	0	0	0	0	0	0	0	0	0	0
Bacteria	Actinomyces haliotis	23	0	0	0	0	0	0	0	0	0	0	0	0	0	0	0	0	0	0	0	0	0	0	0	0	0	0	0	0	0	0	0	0	0	0	0	0	0	0	0	0	0	0	0	0	0	0	0
Bacteria	Mycobacterium lentiflavum	0	0	0	2	0	0	0	0	0	0	0	0	0	0	0	0	0	0	0	0	0	0	0	0	0	0	0	0	0	0	0	0	0	0	0	0	0	0	0	0	28	0	0	27	0	0	0	0
Bacteria	Xanthomonas hyacinthi	62	5	0	114	0	0	0	0	0	0	0	0	0	9	0	0	0	0	0	120	0	0	0	0	0	36	0	0	0	4	0	0	0	0	2	0	0	0	2	0	17	0	0	0	0	0	0	0
Bacteria	Yersinia pestis	6	5	0	4	14	0	0	0	0	0	0	0	0	0	0	0	3	0	0	0	0	0	0	0	0	12	1	0	0	0	1	2	2	0	0	0	0	464	0	0	0	0	0	0	0	0	0	0
Bacteria	Lactobacillus helveticus	0	0	0	0	0	0	0	0	0	0	0	0	0	0	0	0	0	0	0	0	0	0	0	0	0	0	0	0	0	0	0	0	0	0	0	0	0	6	0	0	0	0	0	0	0	0	0	0
Bacteria	Streptococcus thoraltensis	0	0	0	0	0	0	0	0	0	0	0	0	0	0	0	0	0	0	0	0	0	0	0	0	0	0	0	0	0	0	0	0	0	0	0	0	0	0	0	0	0	0	0	0	0	0	0	0
Bacteria	Brucella anthropi	84	0	0	0	0	0	0	0	3	2	0	0	0	0	0	0	0	0	0	149	3	0	0	0	0	0	0	0	0	6	0	10	0	0	0	0	0	0	0	0	20	0	4	14	0	0	1	0
Bacteria	Chryseobacterium camelliae	0	0	0	0	0	0	0	0	0	0	0	0	0	46	0	0	0	0	0	0	0	0	0	0	0	0	0	0	0	0	0	0	0	0	0	0	0	0	0	0	0	0	0	0	0	0	0	0
Bacteria	Acinetobacter johnsonii	177	3	3	0	0	0	0	0	0	0	0	0	0	0	0	0	3	0	2	211	0	0	1	0	2	192	0	1	0	8	3	16	0	0	0	0	0	2	0	3	14	6	0	15	0	0	0	2
Eukaryota:Fungi	Aspergillus arachidicola	0	0	0	0	0	0	0	0	0	0	0	0	0	0	0	0	0	0	0	0	0	0	0	0	0	0	0	0	0	0	0	0	0	0	0	0	0	0	0	0	0	0	0	0	0	0	0	0
Bacteria	Pseudomonas orientalis	0	0	0	0	0	0	0	0	0	0	0	0	0	0	0	0	0	0	0	0	0	0	0	0	0	0	0	0	0	0	0	0	0	0	0	0	0	0	0	0	0	0	0	0	0	0	0	0
Bacteria	Methylobacterium radiotolerans	177	0	2	0	0	0	2	0	0	0	0	0	5	0	0	0	0	0	0	430	4	0	0	0	9	216	0	2	0	0	0	24	0	2	3	0	0	0	5	2	39	3	0	17	0	0	0	0
Eukaryota:Fungi	Malassezia furfur	90	0	0	0	0	0	0	0	0	0	0	0	0	0	0	2	0	0	2	0	0	0	0	0	0	36	2	0	2	0	0	0	0	0	0	0	0	0	3	0	0	0	0	0	107	0	0	0
Bacteria	Pseudomonas tolaasii	0	0	0	0	0	0	0	0	0	0	0	0	0	0	0	0	0	0	0	0	0	0	0	0	0	0	0	0	0	0	0	0	0	0	0	0	5	0	0	0	0	0	0	0	0	0	0	0
Bacteria	Pseudomonas protegens	80	0	0	0	0	0	0	0	0	0	0	0	0	0	0	2	0	0	0	198	0	0	0	0	0	0	0	0	0	0	0	0	0	4	0	0	0	0	3	0	0	0	0	0	0	0	0	0
Bacteria	Sphingomonas turrisvirgatae	150	0	0	0	0	0	0	0	0	0	0	0	0	0	0	0	0	0	0	370	0	0	0	0	0	0	0	0	0	0	0	0	0	0	0	0	0	0	0	0	0	0	0	32	0	0	0	0
Bacteria	Limosilactobacillus ingluviei	0	0	0	0	0	0	0	0	0	0	0	0	0	0	0	0	0	0	0	0	0	0	0	0	0	0	0	0	0	0	0	0	0	0	0	0	0	0	0	0	0	0	0	0	0	0	0	0
Bacteria	Peptostreptococcus canis	0	0	0	0	0	0	0	0	0	0	0	0	0	381	0	0	0	0	0	0	0	0	0	0	0	0	0	0	0	0	0	0	0	0	0	447	0	0	0	0	0	0	0	0	0	0	0	0
Bacteria	Moraxella lincolnii	0	0	0	0	0	0	0	0	0	0	0	0	0	0	0	0	0	0	0	0	0	0	0	0	0	0	0	0	0	0	0	0	0	0	0	0	0	0	0	0	0	0	0	0	0	0	0	0
Bacteria	Sphingomonas olei	236	0	0	0	0	0	0	0	0	0	0	0	0	0	0	0	0	0	0	0	0	0	0	0	27	0	0	0	0	0	0	0	0	0	0	0	0	0	0	0	0	0	0	0	0	0	0	0
SpecialPathogens	Treponema brennaborense	0	0	0	0	0	0	0	0	0	0	103	0	0	172	0	0	0	0	0	0	0	0	0	0	3	0	0	0	0	0	0	0	0	0	0	445	0	0	0	0	0	0	0	0	0	0	0	0
Bacteria	Sphingomonas haloaromaticamans	0	0	0	0	0	0	0	0	0	0	0	0	0	0	0	0	0	0	0	0	0	0	0	0	0	0	0	0	0	0	0	0	0	0	0	0	0	0	0	0	0	0	0	19	0	0	0	0
Bacteria	[Clostridium] innocuum	0	0	0	17	0	0	0	0	0	0	5	0	0	142	0	0	0	0	0	3	0	0	0	0	3	0	0	0	0	3	0	0	31	0	0	38	0	0	0	0	0	0	0	0	0	0	0	0
Bacteria	Pseudomonas silesiensis	15	0	0	0	0	0	0	0	0	0	0	0	0	0	0	0	0	1	0	0	0	0	0	0	0	0	0	0	0	0	0	0	0	0	0	6	0	0	0	0	1	0	0	0	0	0	0	0
Bacteria	Sphingomonas solaris	0	0	0	0	0	0	0	0	0	0	0	0	0	0	0	0	0	0	0	0	0	0	0	0	0	432	0	0	0	0	0	0	0	0	0	0	0	0	0	0	0	0	0	0	0	0	0	0
Bacteria	Peptoniphilus lacrimalis	0	0	0	0	0	0	0	0	0	0	0	0	0	352	0	0	0	3	0	0	0	0	0	0	0	0	0	0	0	0	0	0	0	0	0	216	0	0	0	0	0	0	0	0	0	0	0	0
Bacteria	Pseudomonas fuscovaginae	71	0	0	0	0	0	0	0	0	0	0	0	0	0	0	0	0	0	0	167	0	0	0	0	0	0	0	0	0	0	0	0	0	0	0	0	0	0	0	0	0	0	0	0	0	0	0	0
Eukaryota:Fungi	Cladosporium cladosporioides	0	0	0	0	0	0	0	0	0	0	0	0	0	0	0	0	0	0	0	0	0	0	0	0	0	0	0	0	0	0	0	0	0	0	0	0	0	0	16	0	0	0	0	0	0	0	0	0
Bacteria	Methylobacterium symbioticum	162	0	0	0	0	0	0	0	3	0	0	0	0	0	0	0	0	0	0	428	0	0	0	0	0	0	0	0	0	0	0	45	0	0	0	0	0	0	0	0	42	0	0	29	0	0	0	0
Bacteria	Streptococcus marmotae	0	0	0	0	0	0	0	0	0	0	4	0	0	5	0	0	2	0	0	0	0	0	0	0	0	0	0	0	0	0	0	0	0	0	0	0	0	0	0	0	0	0	0	0	0	0	0	0
Bacteria	Streptococcus orisasini	0	0	0	0	0	0	0	0	0	0	0	0	0	0	0	0	0	0	0	0	0	0	0	0	0	0	0	0	0	0	0	0	0	0	0	0	0	0	0	0	0	0	0	0	0	0	0	0
Eukaryota:Fungi	Penicillium nalgiovense	0	0	0	0	0	0	0	0	0	0	0	0	0	0	0	0	0	0	0	0	0	0	0	0	0	0	0	0	0	0	0	0	0	0	0	0	0	0	0	0	0	0	0	0	0	0	0	0
Bacteria	Actinomyces radicidentis	44	0	2	0	3	0	0	0	0	0	0	0	0	0	7	0	3	2	0	0	0	0	0	0	26	0	0	0	0	0	0	0	18	0	0	0	0	0	0	0	0	0	0	0	0	0	0	0
Bacteria	Pseudarthrobacter phenanthrenivorans	0	0	0	0	0	0	0	0	0	0	0	0	0	11	0	0	0	0	0	0	0	0	0	0	0	0	0	0	0	0	0	0	0	0	0	0	0	0	0	0	0	0	0	0	0	0	0	0
Bacteria	Neisseria brasiliensis	0	0	0	6	0	0	0	0	0	0	0	5	0	0	0	0	1	0	0	0	0	0	0	0	0	0	0	2	0	0	0	0	0	0	0	0	0	0	0	0	0	0	0	0	0	0	0	0
Bacteria	Pseudomonas sichuanensis	0	0	0	0	0	0	0	0	0	0	0	0	0	0	0	0	0	0	0	0	0	0	0	0	0	0	0	0	0	0	0	0	0	0	0	0	0	0	0	0	0	0	0	0	0	0	0	0
Bacteria	Neisseria musculi	6	0	0	0	0	0	0	0	0	0	0	0	0	0	0	0	0	0	0	0	0	0	0	0	0	0	0	0	0	0	0	0	0	0	0	0	0	0	0	0	0	0	6	0	0	0	0	0
Bacteria	Phocaeicola salanitronis	5	0	3	0	0	0	0	0	0	0	0	0	0	97	0	0	0	0	0	0	0	0	0	0	6	0	0	1	0	0	0	0	0	0	0	216	0	0	0	0	0	0	0	0	0	0	0	0
Bacteria	Rhodococcus fascians	144	0	0	0	0	0	0	0	0	0	10	0	0	0	0	0	0	0	0	224	0	0	0	0	0	0	0	0	0	0	0	31	8	0	0	0	0	0	0	0	0	0	0	0	0	0	0	0
Bacteria	Lactococcus cremoris	0	0	0	0	0	0	0	0	0	0	0	0	0	0	0	0	0	0	0	0	0	0	0	0	0	0	0	0	0	0	0	0	0	0	0	0	0	0	0	0	0	0	0	0	0	0	0	0
Bacteria	Micrococcus flavus	26	0	0	0	0	0	0	0	0	0	0	0	0	0	0	0	0	0	0	410	0	0	0	0	0	0	0	0	0	0	0	0	0	0	0	0	0	0	0	0	12	0	0	0	0	0	0	0
Bacteria	Cupriavidus neocaledonicus	0	0	0	0	0	0	0	0	0	0	0	0	0	0	0	0	0	0	0	0	0	0	0	0	0	0	0	0	0	3	0	0	0	0	0	0	0	0	0	0	0	0	0	0	0	0	0	0
Bacteria	Gleimia hominis	0	0	0	0	0	0	0	0	0	408	0	0	0	0	0	0	0	0	0	0	0	0	0	0	0	0	0	0	0	0	0	0	0	0	0	0	0	0	0	0	0	0	0	0	0	0	0	0
Bacteria	Streptococcus uberis	0	0	0	0	0	0	0	0	0	0	0	0	0	0	0	2	0	0	0	0	0	0	0	0	0	0	0	0	0	0	0	0	0	0	0	7	0	16	0	0	0	0	0	0	0	0	0	0
Bacteria	Corynebacterium rouxii	0	0	0	0	0	0	0	0	0	68	0	0	0	0	0	0	0	0	0	0	0	0	0	0	8	0	0	16	0	0	39	0	0	0	0	0	404	0	0	0	0	0	0	0	0	0	0	0
Bacteria	Sphingomonas parapaucimobilis	117	0	0	0	0	0	0	0	0	0	0	0	0	0	0	0	0	0	0	277	0	0	0	0	10	156	0	0	0	0	0	124	0	0	0	0	0	0	0	0	22	0	0	17	0	0	0	0
Bacteria	Cutibacterium granulosum	24	0	2	0	2	0	0	0	0	0	7	0	0	0	0	0	0	3	1	36	6	6	0	0	0	0	0	0	0	2	0	2	0	0	0	0	0	0	0	0	1	2	0	8	0	0	0	0
Bacteria	Streptococcus infantarius	2	0	0	0	0	0	0	0	0	0	0	0	0	0	0	0	1	0	0	0	0	0	0	0	3	0	0	0	0	2	0	0	0	0	0	0	0	0	0	0	0	8	0	0	0	0	0	0
Bacteria	Tractidigestivibacter scatoligenes	0	0	0	0	0	0	0	0	0	0	0	0	0	0	0	0	0	0	0	0	0	0	0	0	0	0	0	0	0	0	0	0	0	0	0	0	0	0	0	0	0	0	0	0	0	0	0	0
SpecialPathogens	Treponema rectale	0	0	0	0	4	0	0	0	0	0	90	0	0	374	0	0	0	0	0	0	1	0	0	0	0	0	0	0	0	0	0	0	0	0	0	396	0	0	0	0	0	0	0	0	0	0	0	0
Bacteria	Cupriavidus taiwanensis	0	0	0	0	0	0	0	0	0	0	0	0	0	0	0	0	0	0	0	0	0	0	0	0	24	396	0	0	0	0	0	0	0	0	0	0	0	0	0	0	65	0	0	47	0	0	0	0
Bacteria	Streptococcus castoreus	0	0	0	0	0	0	0	0	0	0	0	0	0	0	0	0	0	0	0	0	0	0	0	0	0	0	0	0	0	0	0	0	0	0	0	0	0	0	0	0	0	0	0	0	0	0	0	0
Eukaryota:Fungi	Aspergillus aculeatus	0	0	0	0	0	0	0	0	0	0	0	0	0	0	0	0	0	0	0	0	0	0	0	0	0	0	0	0	0	0	0	0	0	0	0	0	0	0	0	0	0	0	0	0	0	0	0	0
Bacteria	Sphingomonas adhaesiva	132	0	0	0	0	0	0	0	0	0	0	0	0	0	0	0	0	0	0	388	0	0	0	0	0	0	0	0	0	0	0	27	0	0	0	0	5	0	0	0	35	0	0	0	0	0	0	0
Bacteria	Chryseobacterium carnipullorum	6	0	0	0	0	0	0	0	0	0	0	0	0	0	0	0	0	0	0	0	0	0	0	0	0	0	0	0	0	0	0	0	0	0	0	0	0	0	0	0	0	0	0	0	0	0	0	0
Bacteria	Propionibacterium australiense	9	0	0	78	0	0	2	0	0	0	0	3	0	6	0	0	0	10	0	0	0	0	0	0	0	0	0	0	0	0	0	0	0	0	0	0	0	0	0	0	0	0	3	0	0	0	0	0
Bacteria	Pseudomonas amygdali	0	0	0	0	0	0	0	0	0	0	0	0	382	0	0	0	0	0	0	18	0	0	0	0	10	0	0	0	0	0	0	0	0	0	0	0	0	0	0	0	0	0	0	0	0	0	0	0
Bacteria	Streptobacillus moniliformis	0	0	0	21	0	0	0	0	0	0	0	0	0	375	3	0	0	0	1	5	0	0	0	0	0	0	0	0	0	5	0	0	1	0	0	192	0	1	2	0	0	0	0	0	0	0	0	0
Bacteria	Pseudomonas versuta	12	0	0	0	0	0	0	0	0	0	0	0	0	0	0	0	0	0	0	23	0	0	0	0	0	0	0	0	0	0	0	0	0	0	0	0	0	0	0	0	7	0	2	0	0	0	0	0
Bacteria	Anaerotignum faecicola	0	0	0	0	0	0	0	0	0	0	0	0	0	373	0	0	0	0	0	0	0	0	0	0	0	0	0	0	0	0	0	0	0	0	0	0	0	0	0	0	0	0	0	0	0	0	0	0
Bacteria	Burkholderia metallica	0	0	0	0	0	0	0	0	0	0	0	0	0	0	0	0	0	0	0	0	0	0	0	0	0	0	0	0	0	0	0	0	0	0	0	0	0	0	0	0	0	0	0	0	0	0	0	0
Bacteria	Acinetobacter piscicola	0	0	0	0	0	0	0	0	0	0	0	0	0	0	0	0	0	0	0	0	0	0	0	0	0	0	0	0	0	0	0	0	0	0	0	0	0	0	0	0	0	0	0	0	0	0	0	0
Bacteria	Burkholderia ubonensis	99	0	0	0	0	0	0	0	0	0	0	0	0	0	0	0	0	0	0	335	0	0	0	0	8	0	0	0	0	0	0	31	0	0	0	0	0	0	0	0	19	0	0	0	0	0	0	0
Bacteria	Methylobacterium currus	126	0	5	4	0	0	0	0	2	0	4	0	0	0	0	0	0	0	0	288	2	6	0	0	0	96	0	0	0	0	0	21	3	3	0	0	5	0	0	6	28	0	0	28	0	0	0	2
Bacteria	Pseudomonas veronii	0	0	0	0	0	0	0	0	0	0	0	0	0	0	0	0	0	0	0	0	0	0	0	0	0	0	0	0	0	0	0	0	25	0	0	0	0	0	0	0	0	0	0	0	0	0	0	0
Bacteria	[Clostridium] symbiosum	0	0	0	167	0	0	0	0	0	0	0	0	0	0	0	0	0	0	0	0	0	0	0	0	0	0	0	0	0	0	0	0	0	0	0	0	0	0	0	0	0	0	0	0	0	0	0	0
Bacteria	Streptococcus ovuberis	0	0	0	96	0	0	0	0	0	0	0	0	0	0	0	0	0	0	0	0	0	0	0	0	0	0	0	0	0	0	0	0	0	0	0	0	0	0	0	0	0	0	0	0	0	0	0	0
Eukaryota:Fungi	Schizophyllum commune	38	0	0	0	0	0	0	0	11	0	0	0	0	0	0	10	0	24	0	56	0	0	0	0	33	0	0	0	10	0	0	0	0	0	0	0	10	0	0	0	0	0	0	0	0	0	0	0
Bacteria	Corynebacterium mustelae	0	0	0	0	5	0	0	0	0	0	0	0	0	0	0	0	0	0	0	0	0	0	0	0	0	0	0	0	0	0	0	0	0	0	0	0	0	0	0	0	0	0	0	0	0	0	0	0
Bacteria	Pseudomonas mandelii	39	0	0	0	0	0	0	0	0	0	0	0	0	0	0	0	0	0	0	142	0	0	0	0	0	0	0	0	0	0	0	0	0	0	0	0	0	0	0	0	0	0	0	0	0	0	0	0
Bacteria	Neisseria shayeganii	0	0	0	0	0	0	0	0	0	0	0	0	0	0	0	0	5	0	0	0	0	0	0	0	0	0	0	0	0	0	0	0	0	0	0	0	0	0	0	0	10	0	0	0	0	0	0	0
Bacteria	Acidipropionibacterium thoenii	53	0	0	0	0	0	0	0	0	0	0	0	0	0	0	0	0	0	0	0	0	0	0	0	0	0	0	0	0	0	0	0	0	0	0	0	0	0	0	0	0	0	0	0	0	0	0	0
SpecialPathogens	Treponema saccharophilum	0	0	0	0	0	0	0	0	0	0	65	0	0	0	0	0	0	0	0	0	0	0	0	0	0	0	0	0	0	0	0	0	0	0	0	356	0	0	0	0	0	0	0	0	0	0	0	0
Bacteria	Lactococcus garvieae	0	0	0	0	11	0	0	0	0	0	0	0	0	6	0	0	0	0	0	0	0	0	0	0	0	0	0	0	0	0	0	0	0	0	0	32	0	0	0	0	0	2	0	0	0	0	0	0
Bacteria	Pseudarthrobacter chlorophenolicus	0	0	0	0	0	0	0	0	0	0	0	0	0	0	0	0	0	0	0	0	0	0	0	0	0	0	0	0	0	0	0	0	0	0	0	0	0	0	0	0	0	0	0	0	0	0	0	0
Bacteria	Neisseria iguanae	0	0	0	0	0	0	0	0	0	0	0	0	0	0	0	0	0	0	0	0	0	0	0	0	0	0	0	0	0	0	0	0	0	0	0	0	0	0	0	0	0	0	0	0	0	0	0	0
Eukaryota:Parasite	Strongyloides ratti	0	0	0	0	0	0	0	0	0	0	0	0	0	0	0	0	0	0	0	0	0	0	0	0	0	0	0	0	0	0	0	0	0	0	0	0	0	0	0	0	0	0	0	0	0	0	0	0
Bacteria	Pseudomonas nitroreducens	0	0	0	0	0	0	0	0	0	0	0	0	0	0	0	0	0	0	0	0	0	0	0	0	0	0	0	0	0	0	0	0	0	0	0	0	0	0	0	0	24	0	0	0	0	0	0	0
Bacteria	Weissella confusa	0	0	0	0	2	0	0	0	0	0	0	0	0	0	0	0	0	0	0	0	0	0	0	0	0	0	0	0	0	0	0	0	0	0	0	0	0	0	0	0	0	0	0	3	0	0	0	0
Bacteria	Acinetobacter oleivorans	0	0	0	0	0	0	0	0	0	0	0	0	0	0	0	0	0	0	0	0	0	0	0	0	0	0	0	0	0	0	0	0	0	0	0	0	0	0	0	0	0	0	0	0	0	0	0	0
Bacteria	Pseudomonas rhodesiae	0	0	0	0	0	0	0	0	0	0	0	0	0	0	0	0	0	0	0	29	0	0	0	0	0	0	0	0	0	0	0	0	0	0	0	0	0	1	0	0	0	0	0	0	0	0	0	0
Bacteria	Streptococcus urinalis	0	0	0	0	5	0	0	0	0	0	0	0	0	8	0	0	0	0	0	0	0	0	0	0	5	0	0	0	0	0	0	0	0	0	0	0	0	0	3	0	0	0	0	0	0	0	0	0
Bacteria	Methylobacterium organophilum	131	0	3	0	0	0	0	0	0	0	2	0	0	0	0	0	0	0	0	350	5	0	0	0	0	0	0	0	0	4	0	27	0	0	0	0	4	0	2	0	24	2	0	20	0	0	0	0
Bacteria	[Ochrobactrum] quorumnocens	75	0	0	0	0	0	0	0	0	0	0	0	0	19	0	0	0	0	0	202	0	0	0	0	9	0	0	0	0	4	0	18	0	0	0	0	4	0	0	0	0	0	0	23	0	0	0	0
Bacteria	Veillonella ratti	0	0	0	0	0	0	0	0	0	0	0	0	0	0	0	0	0	0	0	0	0	0	0	0	0	0	0	0	0	0	0	0	0	0	0	0	0	0	0	0	0	0	0	0	0	0	0	0
Bacteria	Streptomyces javensis	0	0	0	0	0	0	0	0	0	0	0	0	0	0	0	0	0	0	0	0	0	0	0	0	0	0	0	0	0	0	0	0	0	0	0	0	0	0	0	0	0	0	0	0	0	0	0	0
Bacteria	Methylobacterium durans	93	0	0	0	0	0	0	0	0	0	0	0	0	0	0	0	0	2	0	260	3	0	0	0	0	168	0	0	0	0	0	0	0	0	0	0	0	1	0	0	18	0	0	0	0	0	0	0
Bacteria	Neisseria canis	0	0	0	0	0	0	0	0	0	0	0	0	0	0	0	0	0	0	0	0	0	0	0	0	0	0	0	0	0	0	0	0	0	0	0	6	0	0	0	0	0	0	0	0	0	0	0	0
Bacteria	Stenotrophomonas indicatrix	0	0	0	0	0	0	0	0	0	0	0	0	0	0	0	0	0	0	0	0	0	0	0	0	0	0	0	0	0	0	0	0	0	0	0	0	0	0	0	0	0	0	0	0	0	0	0	0
Eukaryota:Fungi	Malassezia globosa	338	7	0	0	0	0	0	0	0	0	2	0	0	0	0	0	0	0	0	76	0	0	0	0	3	60	0	2	0	5	0	0	0	0	0	0	0	0	6	0	5	2	0	33	2	3	0	0
Bacteria	Candidatus Saccharibacteria bacterium RAAC3_TM7_1	0	0	2	5	0	0	0	0	0	0	0	0	0	0	0	0	0	0	0	0	0	0	0	0	35	0	0	0	0	50	0	0	0	0	0	0	0	0	0	0	0	0	0	0	0	0	0	0
Bacteria	Streptococcus gallolyticus	0	25	0	6	0	0	0	0	0	0	0	0	0	3	2	0	0	0	0	0	0	0	0	0	9	0	0	0	0	4	0	0	83	0	0	0	0	0	2	0	0	0	0	0	0	0	0	0
Bacteria	Parabacteroides johnsonii	0	0	0	0	0	0	0	0	0	0	0	0	0	275	0	0	0	0	0	0	0	0	0	0	0	0	0	0	0	0	0	0	0	0	0	0	0	0	0	0	0	0	0	0	0	0	0	0
Bacteria	Pseudomonas allii	0	0	0	0	0	0	0	0	0	0	0	0	0	0	0	0	0	0	0	0	0	0	0	0	0	0	0	0	0	0	0	0	0	0	0	0	0	0	0	0	0	0	0	0	0	0	0	0
Eukaryota:Fungi	[Candida] haemuloni	0	0	0	0	0	0	0	0	0	0	0	0	0	0	0	0	0	0	0	0	0	0	0	0	0	324	0	0	0	0	0	0	0	0	0	0	0	0	0	0	0	0	0	0	0	0	0	0
Bacteria	Agrobacterium fabrum	188	3	0	0	0	0	0	0	0	0	0	0	7	0	0	0	0	0	2	313	0	0	0	0	14	276	0	1	0	0	0	38	7	0	2	0	0	3	0	0	0	0	0	27	0	0	0	0
Bacteria	Acinetobacter ursingii	23	0	3	0	0	0	0	0	0	0	0	0	0	0	0	0	0	0	0	0	1	0	0	0	0	0	0	0	0	0	0	0	0	0	0	0	0	4	0	0	0	0	0	4	0	0	0	0
Bacteria	Pediococcus acidilactici	0	0	0	0	0	0	0	0	0	0	0	0	0	0	0	0	0	0	0	0	0	0	0	0	0	0	0	0	0	0	0	2	0	0	0	5	0	0	0	0	0	0	0	0	0	0	0	0
Bacteria	[Eubacterium] siraeum	0	0	0	0	0	0	0	0	0	0	2	0	0	80	0	0	0	0	0	0	0	0	0	0	5	0	0	0	0	8	0	0	0	0	0	321	0	0	0	0	0	0	0	0	0	0	0	0
Bacteria	Corynebacterium afermentans	0	0	0	0	0	0	0	0	0	0	0	0	0	0	0	0	0	0	0	0	0	0	0	0	0	0	0	0	0	0	0	0	0	0	0	0	0	0	0	0	0	0	0	0	0	0	0	0
Bacteria	Veillonella caviae	0	0	0	0	0	0	0	0	0	0	0	0	0	0	0	0	0	0	0	0	0	0	0	0	0	0	0	0	0	0	0	0	0	0	0	0	0	0	0	0	0	0	0	0	0	0	0	0
Bacteria	Pantoea ananatis	0	319	0	0	0	0	0	0	0	0	0	0	7	0	0	0	0	10	0	47	0	11	0	0	0	0	0	0	0	0	0	0	0	0	0	0	0	5	0	0	7	0	0	7	0	0	0	0
Bacteria	Pseudomonas grimontii	0	0	0	0	0	0	0	0	0	0	0	0	0	0	0	0	0	0	0	0	0	0	0	0	0	0	0	0	0	0	0	0	0	0	0	0	0	0	0	0	0	0	0	0	0	0	0	0
Bacteria	Pseudomonas zhaodongensis	0	0	0	0	18	0	0	0	0	0	0	0	0	0	0	0	0	0	0	0	0	0	0	0	0	0	0	0	0	0	0	0	0	0	0	0	0	0	0	0	0	0	0	0	0	0	0	0
Bacteria	Acinetobacter towneri	2	0	0	0	0	0	0	0	0	0	0	0	0	0	0	0	2	0	0	0	0	0	0	0	0	0	0	0	0	0	0	0	0	0	0	0	0	0	0	0	0	2	0	0	0	0	0	0
Bacteria	Streptomyces iakyrus	102	0	0	0	0	0	0	0	0	0	0	0	0	0	0	0	0	0	0	204	2	6	0	0	10	156	0	0	0	0	0	24	0	0	4	0	0	0	0	0	15	0	0	15	0	0	0	0
Bacteria	Staphylococcus borealis	0	0	0	0	0	0	0	0	0	0	0	0	0	0	0	0	0	0	0	0	0	0	0	0	0	0	0	0	0	0	0	0	4	0	0	0	0	0	0	0	0	0	0	0	0	0	0	0
Bacteria	Pseudomonas alkylphenolica	32	0	0	0	0	0	0	0	0	0	0	0	0	0	0	0	0	0	0	0	0	0	0	0	0	48	0	0	0	0	0	0	0	0	0	0	0	0	0	0	16	0	0	0	0	0	0	0
Bacteria	Burkholderia pyrrocinia	0	0	0	0	0	0	0	0	0	0	0	0	0	0	0	0	0	0	0	0	0	0	0	0	0	0	0	0	0	0	0	0	28	0	0	0	0	0	0	0	0	0	0	0	0	0	0	0
Bacteria	Pseudomonas trivialis	0	0	0	0	0	0	0	0	0	0	0	0	0	0	0	0	0	0	0	0	0	0	0	0	0	0	0	0	0	0	0	0	0	0	0	0	0	0	0	0	0	0	0	0	0	0	0	0
Bacteria	Corynebacterium ureicelerivorans	0	0	0	0	15	0	0	0	0	0	0	0	0	0	0	0	0	0	0	18	0	0	0	0	0	0	0	1	0	4	0	0	0	0	0	0	4	0	0	0	0	0	0	0	0	0	0	0
Eukaryota:Fungi	Alternaria alternata	11	0	0	0	0	0	0	0	0	0	0	0	0	0	0	0	0	0	0	7	0	0	0	0	0	12	0	0	3	0	0	0	0	0	0	0	0	8	0	0	0	0	0	0	0	0	0	0
Bacteria	Yersinia hibernica	0	7	0	0	4	0	0	0	0	0	0	0	0	0	0	0	0	0	0	0	0	0	0	0	0	0	0	0	0	0	0	0	0	0	0	0	0	0	0	0	0	0	0	0	0	0	0	0
Bacteria	Citrobacter farmeri	2	25	0	0	0	0	0	0	0	0	0	0	0	0	0	0	0	0	0	0	0	0	0	0	0	0	0	0	0	0	0	0	0	0	0	0	0	0	0	0	0	0	0	0	0	0	0	0
Bacteria	Fusobacterium necrogenes	0	0	0	0	0	0	0	0	0	0	0	0	0	0	0	0	0	0	0	0	0	0	0	0	0	0	0	0	0	0	0	0	0	0	0	0	0	0	0	0	0	0	0	0	0	0	0	0
Bacteria	Sphingomonas kaistensis	0	0	0	0	0	0	0	0	0	0	0	0	0	0	0	0	0	0	0	0	0	0	0	0	0	0	0	0	0	0	0	0	0	0	1	0	0	0	0	0	0	0	0	0	0	0	0	0
Bacteria	Streptococcus parauberis	0	0	0	0	0	0	0	0	0	0	0	0	0	0	0	0	0	0	0	5	0	0	0	0	0	0	0	0	0	0	0	0	0	0	0	0	0	0	0	0	0	0	0	0	0	0	0	0
Bacteria	Chromobacterium paludis	77	0	0	0	0	0	0	0	0	0	0	0	0	0	0	0	0	0	0	195	0	0	0	0	0	192	0	0	0	0	0	0	5	0	0	0	0	0	0	0	24	0	0	0	0	0	0	0
Bacteria	Pseudomonas pelagia	0	0	0	0	0	0	0	0	0	0	0	0	0	0	0	0	0	0	0	0	0	0	0	0	0	0	0	0	0	6	0	0	0	0	0	0	0	0	0	0	0	0	0	0	0	0	0	0
Bacteria	Chryseobacterium phocaeense	0	0	0	0	0	0	0	0	0	0	0	0	0	0	0	0	0	0	0	0	0	0	0	0	0	0	0	0	0	0	0	0	0	0	0	0	0	0	0	0	0	0	0	0	0	0	0	0
Bacteria	Neisseria animalis	0	0	0	0	0	0	0	0	0	0	0	0	0	0	0	0	0	0	1	0	0	0	0	0	0	0	0	0	0	0	0	0	10	0	0	0	0	0	0	0	0	0	0	0	0	0	0	0
Bacteria	Streptococcus halotolerans	0	17	0	0	0	0	0	0	0	0	0	0	0	0	0	0	0	0	0	0	0	0	0	0	0	0	0	0	0	0	0	0	0	0	0	0	0	0	0	0	0	0	0	0	0	0	0	0
Bacteria	Trueperella pyogenes	3	0	2	5	0	0	0	0	0	0	0	0	0	5	0	0	0	0	0	0	0	0	0	0	5	0	0	0	0	6	0	0	25	0	0	0	0	0	0	0	0	0	0	0	0	1	0	0
SpecialPathogens	Mycoplasmopsis arginini	0	0	0	0	0	0	0	0	0	0	0	0	0	0	0	0	0	0	0	0	0	0	0	0	0	0	0	0	0	3	0	0	0	0	0	306	0	0	0	0	0	0	0	0	0	0	0	0
Bacteria	Mycobacterium paraintracellulare	0	0	0	0	0	0	0	0	0	0	0	0	0	0	0	0	0	0	0	0	0	0	0	0	0	0	0	0	0	0	0	0	0	0	0	0	0	0	0	0	0	0	0	0	0	0	0	0
Bacteria	Mycobacterium paragordonae	14	0	3	0	0	0	0	0	0	0	0	0	0	0	0	0	0	0	0	43	0	0	0	0	0	0	3	1	0	0	0	0	2	0	0	0	0	0	0	0	4	0	0	0	0	0	0	0
Viruses	Human betaherpesvirus 7	2	5	2	0	4	0	0	0	0	0	0	3	0	0	0	11	1	0	0	0	0	0	0	1	0	0	0	0	0	60	0	0	0	0	0	0	0	0	0	2	0	0	0	0	3	0	0	0
Bacteria	Burkholderia plantarii	0	0	0	0	0	0	0	0	3	0	0	0	0	0	0	0	0	0	0	0	0	0	0	0	0	0	0	0	0	0	0	0	0	0	0	0	3	0	0	0	0	0	0	0	0	0	0	0
Bacteria	Burkholderia stabilis	80	0	0	0	0	0	0	0	0	0	0	0	0	0	0	0	0	5	0	204	0	0	0	0	0	0	0	16	0	0	0	0	0	0	0	0	0	0	0	0	0	0	0	0	0	0	0	0
Bacteria	Bordetella bronchialis	0	0	0	0	0	0	0	0	0	0	0	0	0	0	0	0	2	0	0	0	0	0	0	0	0	0	0	0	0	5	0	27	0	0	0	0	5	0	0	7	0	0	0	0	0	0	0	0
Bacteria	Burkholderia pseudomallei	0	0	0	0	0	0	0	0	0	0	0	0	0	0	0	0	0	0	0	0	0	0	0	0	0	0	0	14	5	0	0	23	27	0	0	0	0	0	0	0	38	0	0	0	0	0	0	0
Bacteria	Pseudomonas proteolytica	0	0	0	0	0	0	0	0	0	0	0	0	0	0	0	0	0	0	0	0	0	0	0	0	0	0	0	0	0	0	0	0	0	0	0	0	0	0	0	0	0	0	0	0	0	0	0	0
Bacteria	Limosilactobacillus caviae	0	0	0	0	0	0	0	0	0	0	0	0	0	0	0	0	0	0	0	0	0	0	0	0	0	0	0	0	0	0	0	0	0	0	0	0	0	0	0	0	0	0	0	0	0	0	0	0
Bacteria	Fusobacterium varium	0	0	0	0	0	0	0	0	0	0	0	0	0	0	0	0	0	0	0	0	0	0	0	0	2	0	0	0	0	0	0	0	0	0	0	0	0	0	0	0	0	0	0	0	0	0	0	0
Bacteria	Neisseria wadsworthii	0	0	0	0	0	0	0	0	0	0	0	0	0	0	0	0	0	0	0	0	0	0	0	0	0	0	0	0	0	0	0	0	0	0	0	6	0	0	0	0	0	0	0	0	0	0	0	0
Bacteria	Empedobacter falsenii	14	3	0	0	0	0	0	0	0	0	0	0	0	0	0	0	0	1	0	3	0	0	0	0	2	0	0	0	0	0	0	0	0	0	0	0	0	0	0	0	0	0	0	0	0	0	0	0
Bacteria	Salmonella bongori	0	0	0	0	0	0	0	0	0	0	0	0	0	0	0	0	0	0	0	0	0	0	0	0	0	0	0	0	0	0	0	0	0	0	0	36	0	0	0	0	0	0	0	0	0	0	0	0
Eukaryota:Fungi	Fusarium coffeatum	0	82	0	0	0	0	0	0	0	0	0	0	0	0	0	0	0	64	0	58	0	0	0	0	0	0	0	0	0	0	0	0	0	0	0	0	0	63	0	0	0	0	0	0	0	0	0	0
Bacteria	Acinetobacter schindleri	3	9	0	0	0	0	0	0	0	0	0	0	0	0	0	0	0	0	0	3	0	0	0	0	0	0	0	0	5	7	0	0	0	0	0	0	0	0	0	0	0	0	0	0	0	0	0	0
Bacteria	Limosilactobacillus antri	0	0	0	0	0	0	0	0	0	0	0	0	0	0	0	0	0	5	0	0	0	0	0	0	0	0	0	0	0	0	0	0	0	0	0	0	0	10	0	0	0	0	0	0	0	0	0	0
Bacteria	Gardnerella vaginalis	32	0	4	0	3	0	6	0	0	0	0	0	0	49	0	0	0	0	0	20	0	0	0	0	42	0	0	0	4	0	0	5	0	0	0	0	0	0	0	0	0	0	0	7	0	1	1	0
Bacteria	Lentilactobacillus parafarraginis	0	0	0	0	0	0	0	0	0	0	0	0	0	0	0	0	0	0	0	0	0	0	0	0	0	0	0	0	0	0	0	0	0	0	0	0	0	0	0	0	0	0	0	0	0	0	0	0
Bacteria	Methylobacterium bullatum	132	0	0	2	0	0	0	0	0	0	0	0	0	0	0	0	0	0	0	0	0	0	0	0	8	0	0	0	0	0	0	0	0	3	0	0	3	0	0	0	0	0	0	0	0	0	0	0
Bacteria	Limosilactobacillus gorillae	0	0	0	0	0	0	0	0	0	0	0	0	0	0	0	0	0	0	0	0	0	0	0	0	0	0	0	0	0	0	0	0	0	0	0	0	0	0	0	0	0	0	0	0	0	0	0	0
Bacteria	Lactiplantibacillus pingfangensis	0	0	0	0	0	0	0	0	0	0	0	0	0	0	0	0	0	0	0	0	0	0	0	0	0	0	0	0	0	0	0	0	0	0	0	0	0	0	0	0	0	0	0	0	0	0	0	0
Bacteria	Moraxella nonliquefaciens	0	0	0	0	109	0	0	0	0	0	0	0	0	0	0	0	0	0	0	0	0	0	0	0	0	0	0	0	2	0	0	0	0	0	11	0	0	0	0	0	0	0	0	0	0	0	0	0
Bacteria	Streptococcus lutetiensis	9	41	0	0	6	0	0	0	0	0	0	0	0	0	0	0	0	0	0	0	0	0	0	0	0	0	0	0	0	0	0	0	0	0	0	0	0	0	0	0	0	0	0	0	0	0	0	0
Bacteria	Pseudomonas extremaustralis	0	0	0	0	0	0	0	0	0	0	0	0	0	0	0	0	0	0	0	0	0	0	0	0	0	0	0	0	0	0	0	0	0	0	0	0	2	0	0	0	0	0	0	0	0	0	0	0
Bacteria	Pseudomonas knackmussii	0	0	0	0	0	0	0	0	0	0	0	0	0	0	0	0	0	0	0	175	0	0	0	0	8	96	0	5	0	0	8	0	0	2	0	0	0	0	5	0	0	0	0	0	0	0	0	0
Bacteria	Actinomyces urinae	0	0	0	0	16	0	0	0	0	0	0	0	0	0	0	0	0	0	0	0	0	0	0	0	0	0	0	0	0	0	0	0	0	0	0	0	0	0	0	0	0	0	0	0	0	0	0	0
Bacteria	Lactobacillus iners	41	23	0	0	8	0	0	0	0	0	23	0	0	225	0	0	0	0	0	0	0	0	0	0	24	0	0	0	0	20	2	0	171	0	0	271	0	16	0	0	2	0	0	5	0	0	0	0
Bacteria	Gemella bergeri	0	0	0	0	0	0	0	0	0	0	0	0	0	286	0	0	0	0	0	0	0	0	0	0	0	0	0	0	0	0	0	0	0	0	0	191	0	0	0	0	0	0	0	0	0	0	0	0
Bacteria	Enterobacter soli	0	0	0	0	0	0	0	0	0	0	0	0	0	0	0	0	0	0	0	0	0	0	0	0	0	0	0	0	0	0	0	0	0	0	0	0	0	0	0	0	0	0	0	9	0	0	0	0
Bacteria	Mycolicibacterium mucogenicum	41	0	0	0	0	0	0	0	0	0	0	0	0	0	0	0	0	0	0	0	0	0	0	0	0	0	0	0	0	0	0	5	5	0	0	0	0	0	0	0	0	0	0	0	0	0	0	0
Bacteria	Cutibacterium avidum	14	0	0	6	5	0	0	0	0	0	0	3	0	7	0	0	1	3	0	0	2	26	0	0	0	0	0	0	0	21	0	0	0	0	0	0	0	0	0	0	62	0	0	12	0	0	1	0
Bacteria	Dermabacter vaginalis	0	0	0	0	7	0	0	0	0	0	0	0	0	6	0	0	0	0	0	0	0	0	0	0	4	0	0	0	0	0	4	0	0	0	0	0	0	0	0	0	0	0	0	0	0	0	0	0
Bacteria	Mycolicibacterium iranicum	38	0	0	0	0	0	0	0	0	0	0	0	0	0	0	0	0	0	0	0	5	0	0	0	0	0	0	0	0	0	0	0	0	0	0	0	0	0	0	0	9	0	0	0	0	0	0	0
Bacteria	Pseudomonas prosekii	0	0	0	0	0	0	0	0	0	0	0	0	0	0	0	0	0	0	0	0	0	0	0	0	0	0	0	0	0	0	0	0	0	0	0	0	0	0	0	0	3	0	0	0	0	0	0	0
Bacteria	Staphylococcus saccharolyticus	3	0	0	0	0	0	0	0	0	0	0	0	0	0	0	0	0	0	0	0	0	0	0	0	0	0	0	0	0	0	0	0	0	0	0	0	0	0	0	0	0	0	0	0	0	0	0	0
Bacteria	Bacillus subtilis group	12	7	4	8	4	2	2	2	3	0	8	0	0	57	2	2	2	3	1	38	1	0	2	1	14	96	2	2	1	4	5	4	8	3	0	101	2	4	0	0	6	0	6	5	4	1	1	0
Bacteria	Clostridiales bacterium VE202-03	0	0	0	0	0	0	0	0	0	0	0	0	0	0	0	0	0	0	0	0	0	0	0	0	0	0	0	0	0	0	0	0	0	0	0	0	0	0	0	0	0	0	0	0	0	0	0	0
Bacteria	Streptococcus pseudoporcinus	0	9	0	0	9	0	0	0	0	0	0	0	0	274	0	0	0	0	0	0	0	0	0	0	18	0	0	0	0	0	0	0	0	0	0	69	0	0	0	0	0	0	0	0	0	0	0	0
Bacteria	Enterobacter sichuanensis	0	17	0	0	0	0	0	0	0	0	0	0	0	0	0	0	0	0	0	0	0	0	0	0	0	0	0	0	0	0	0	0	0	0	0	0	0	0	0	0	0	0	0	0	0	0	0	0
Bacteria	Corynebacterium haemomassiliense	0	0	0	0	0	0	0	0	0	0	0	0	0	0	0	0	0	0	0	0	0	0	0	0	0	0	0	0	0	0	0	0	0	0	0	0	0	0	0	0	0	0	0	0	0	0	0	0
Bacteria	Peptococcus niger	0	0	0	0	0	0	0	0	0	0	0	0	0	0	0	0	0	0	0	0	0	0	0	0	0	0	0	0	0	0	0	0	0	0	0	271	0	0	0	0	0	0	0	0	0	0	0	0
Bacteria	Bacteroides caccae	2	0	0	0	0	0	0	0	0	0	0	0	0	160	0	0	0	0	0	7	0	0	0	0	0	0	0	0	0	6	0	0	0	0	0	220	0	0	0	0	0	2	0	0	0	0	0	0
Eukaryota:Fungi	Rhodotorula mucilaginosa	45	0	0	0	0	0	0	0	0	0	0	0	0	0	0	0	0	7	3	76	0	0	2	0	0	108	0	0	0	7	0	12	0	0	0	0	0	0	0	0	11	0	0	12	0	0	0	0
Bacteria	Pseudomonas viridiflava	0	0	0	0	0	0	0	0	0	0	0	0	0	0	0	0	0	0	0	0	0	0	0	0	0	0	0	0	0	0	5	0	0	0	0	0	0	6	0	0	0	0	0	0	0	0	0	0
Bacteria	Pseudomonas guangdongensis	0	0	0	0	0	0	0	0	0	0	0	0	0	5	0	12	0	0	0	0	0	0	0	0	0	0	3	0	0	0	0	0	9	0	0	0	2	0	0	2	0	3	0	0	0	0	0	0
Bacteria	Pseudomonas psychrotolerans	0	0	0	0	0	0	0	0	0	0	0	0	0	0	0	0	0	0	0	0	0	0	0	0	0	0	0	0	0	0	0	0	0	0	0	0	0	0	0	0	0	0	0	0	0	0	0	0
Eukaryota:Fungi	Fusarium vanettenii	0	9	0	0	0	0	0	0	0	0	0	0	0	0	0	0	0	0	0	0	12	0	0	0	0	0	0	0	0	0	0	24	0	0	0	0	0	0	0	0	0	0	0	0	0	0	0	0
Eukaryota:Fungi	Aspergillus sclerotiorum	0	0	0	0	0	0	0	0	0	0	0	0	0	0	0	0	0	0	0	0	0	0	0	0	0	0	0	0	0	0	0	0	0	0	0	0	0	0	0	0	0	0	0	0	0	0	0	0
Bacteria	Arcanobacterium haemolyticum	0	0	0	0	0	0	0	0	0	71	0	0	0	60	0	0	0	0	0	0	0	6	0	0	11	0	0	0	0	0	0	0	0	0	0	0	0	0	0	0	0	0	0	0	0	0	0	0
Bacteria	Aeromonas hydrophila	47	0	0	0	45	0	0	0	0	0	0	0	0	0	0	0	0	0	0	133	0	0	0	0	0	0	0	0	0	0	0	15	0	0	0	0	0	0	0	0	0	0	0	0	0	0	0	0
Bacteria	Methylorubrum zatmanii	105	0	5	0	0	0	0	0	0	0	0	0	0	0	0	0	0	0	0	262	0	0	0	1	0	0	0	0	0	0	0	0	0	0	0	0	0	0	0	0	0	0	0	0	0	0	0	0
Bacteria	Pseudomonas huaxiensis	0	0	0	0	0	0	0	0	0	0	0	0	0	0	0	0	0	0	0	0	0	0	0	0	0	0	0	0	0	0	0	0	0	0	0	0	0	0	0	0	0	0	0	0	0	0	0	0
Bacteria	Peptoniphilus urinimassiliensis	0	0	0	0	0	0	0	0	0	0	0	0	0	0	0	0	0	0	0	0	0	0	0	0	0	0	0	0	0	0	0	0	0	0	0	0	0	0	0	0	0	0	0	0	0	0	0	0
Bacteria	Acinetobacter tandoii	5	9	0	0	0	0	0	0	0	0	0	0	0	0	0	0	0	0	0	0	0	0	0	0	0	0	0	0	0	0	0	0	0	0	0	0	0	0	0	0	0	0	0	0	0	0	0	0
Bacteria	Micrococcus luteus	30	0	0	0	11	0	0	0	4	0	0	0	3	0	0	0	0	0	1	54	3	0	1	0	22	48	3	0	0	0	0	10	2	0	1	0	2	0	6	0	15	2	3	33	0	0	0	0
Bacteria	Chryseobacterium aureum	0	0	0	0	0	0	0	0	0	0	0	0	0	0	0	0	0	0	0	0	0	0	0	0	0	0	0	0	0	0	0	0	0	0	0	0	0	0	0	0	0	0	0	0	0	0	0	0
Bacteria	Acidaminococcus intestini	0	0	0	68	0	0	0	0	0	0	0	0	0	70	0	0	0	20	0	0	1	0	0	0	0	0	0	0	0	0	0	0	11	0	0	0	0	0	0	0	0	0	0	0	0	0	0	0
Eukaryota:Protozoa	Leishmania mexicana	0	0	0	0	0	0	0	0	0	0	0	0	0	0	0	0	0	0	0	0	0	0	0	0	0	0	0	0	0	0	0	0	0	0	0	0	0	0	0	0	0	0	0	0	0	0	0	0
Bacteria	Proteus terrae	0	0	0	0	0	0	0	0	0	0	0	0	0	0	0	0	0	0	0	0	0	0	0	0	0	0	0	0	0	0	0	0	0	0	0	0	0	0	0	0	0	0	0	0	0	0	0	0
Bacteria	Acinetobacter beijerinckii	0	0	0	0	0	0	0	0	0	0	0	0	0	0	0	0	0	0	0	25	0	0	0	0	0	60	0	0	0	0	0	0	0	0	0	0	0	0	0	0	2	0	0	3	0	0	0	0
Eukaryota:Fungi	[Candida] intermedia	3	0	0	0	0	0	0	0	0	0	0	0	0	0	0	0	0	0	0	0	0	0	0	0	0	0	0	0	0	0	0	0	0	0	0	0	0	0	0	0	0	0	0	0	0	0	0	0
Bacteria	Lactobacillus gigeriorum	0	0	0	0	0	0	0	0	0	0	0	0	0	0	0	0	0	0	0	0	0	0	0	0	0	0	0	0	0	0	0	0	0	0	0	0	0	0	0	0	0	0	0	0	0	0	0	0
Bacteria	Pseudomonas gessardii	0	0	0	0	0	0	0	0	0	0	0	0	0	0	0	0	0	0	0	0	0	0	0	0	0	0	0	0	0	0	0	0	0	0	0	0	0	0	0	0	0	0	0	0	0	0	0	0
Bacteria	Pseudomonas oryzae	60	0	0	0	0	0	0	0	0	0	0	0	0	0	0	0	5	0	0	158	0	0	0	0	0	72	0	0	0	0	0	0	0	0	0	0	0	0	0	0	0	0	0	0	0	0	0	0
Bacteria	Citrobacter europaeus	0	0	0	0	0	0	0	0	0	0	0	0	0	0	0	0	0	0	0	0	0	0	0	0	0	0	0	0	0	0	0	0	0	0	0	0	0	0	0	0	0	0	0	0	0	0	0	0
Bacteria	Klebsiella pasteurii	0	0	0	0	0	0	0	0	0	0	0	0	0	0	0	0	0	0	0	0	0	0	0	0	0	0	0	0	0	0	0	0	0	0	0	0	0	0	0	0	0	0	0	0	0	0	0	0
Bacteria	Atlantibacter hermannii	0	0	0	0	0	0	0	0	0	0	0	0	0	0	0	0	0	0	0	0	0	0	0	0	0	0	0	0	0	0	0	0	0	0	0	0	0	0	0	0	0	0	0	0	0	0	0	0
Bacteria	[Enterobacter] lignolyticus	0	51	0	0	0	0	0	0	0	0	0	0	0	0	0	0	0	0	0	0	0	0	0	0	0	0	0	0	0	0	0	0	0	0	0	14	0	0	0	0	0	0	0	0	0	0	0	0
Bacteria	Pseudomonas poae	0	0	0	0	0	0	0	0	0	0	0	0	0	0	0	0	0	0	0	0	0	0	0	0	0	0	0	0	0	0	0	0	0	0	0	0	0	2	0	0	0	0	0	0	0	0	0	0
Bacteria	Pseudomonas antarctica	0	0	0	0	0	0	0	0	0	0	0	0	0	0	0	0	0	0	0	18	0	0	0	0	0	0	0	0	0	0	0	0	0	0	0	0	0	0	0	0	0	0	0	0	0	0	0	0
Bacteria	Staphylococcus schweitzeri	0	0	0	0	0	0	0	0	0	0	0	0	0	0	0	0	0	0	0	0	0	0	0	0	0	204	0	0	0	0	3	0	0	0	0	0	0	0	0	0	0	0	0	0	0	0	0	0
Bacteria	Methylobacterium tarhaniae	96	0	0	0	0	0	0	0	0	0	0	0	0	0	0	0	0	0	0	206	0	0	0	0	0	0	0	0	0	0	0	0	0	0	0	0	0	0	0	0	0	0	0	14	0	0	0	0
Bacteria	Burkholderia vietnamiensis	110	0	0	0	0	0	2	0	0	0	2	0	0	0	0	0	0	0	0	251	0	6	0	0	0	96	0	0	0	0	0	0	0	0	0	0	0	0	0	0	27	0	0	0	0	0	0	0
Bacteria	Photobacterium sanguinicancri	69	0	0	0	0	0	0	0	0	0	0	0	0	0	0	0	0	0	0	173	0	0	0	0	8	0	0	0	0	0	0	12	0	0	3	0	0	0	5	0	18	0	0	8	0	0	0	0
Bacteria	Pseudomonas thermotolerans	54	0	0	0	0	0	0	0	0	0	0	0	0	0	0	0	0	0	0	186	0	0	0	0	0	0	0	0	0	0	0	0	0	0	0	0	0	0	0	0	0	3	0	0	0	0	0	0
Bacteria	Acinetobacter radioresistens	12	0	3	0	2	0	0	0	0	0	0	0	0	0	0	0	0	0	0	111	0	0	0	0	0	0	0	0	0	0	0	0	0	0	0	0	0	0	5	0	0	0	0	3	0	0	0	0
Bacteria	Corynebacterium belfantii	0	0	0	0	0	0	0	0	0	0	0	0	0	0	0	0	0	0	0	0	0	0	0	0	0	0	0	0	0	0	0	0	0	0	0	0	0	0	0	0	0	0	0	0	0	0	0	0
Bacteria	Bacteroides helcogenes	0	0	0	0	0	0	0	0	0	0	0	0	0	248	0	0	0	0	0	0	0	0	0	0	0	0	0	0	0	0	0	0	0	0	0	0	0	0	0	0	0	0	0	0	0	0	0	0
Viruses	Torque teno virus 15	0	0	0	0	0	0	0	0	0	0	0	0	0	0	0	61	0	0	0	0	0	0	0	0	0	0	0	0	0	0	0	0	0	0	0	0	0	5	0	0	14	0	0	0	0	0	0	0
Bacteria	Sphingomonas spermidinifaciens	0	0	0	0	0	0	0	0	0	0	0	0	0	0	0	0	0	0	0	0	0	0	0	0	0	0	0	0	0	0	0	0	0	0	0	0	0	0	0	0	0	0	0	0	0	0	0	0
Bacteria	Pantoea agglomerans	11	243	0	0	0	0	3	0	0	0	0	0	0	0	0	0	0	0	0	0	0	0	0	0	0	0	0	0	0	0	0	0	0	0	0	0	0	9	0	0	0	0	0	0	0	0	0	0
Bacteria	Clostridium fessum	0	0	0	242	0	0	0	0	0	0	0	0	0	0	0	0	0	0	0	0	1	0	0	0	0	0	0	0	0	0	0	0	0	0	0	78	0	0	0	0	0	0	0	0	0	0	0	0
Bacteria	Kluyvera intermedia	0	23	0	0	0	0	0	0	0	0	0	0	0	0	0	0	0	0	0	34	0	0	0	0	0	0	0	0	0	0	0	0	0	0	0	0	0	0	0	0	0	0	0	2	0	0	0	0
Bacteria	Staphylococcus lugdunensis	0	0	0	0	0	0	0	0	0	0	0	0	0	0	0	0	0	0	0	0	0	0	0	0	0	0	0	0	0	0	0	0	3	0	0	0	0	0	0	0	0	0	0	0	0	0	0	0
Bacteria	Corynebacterium gottingense	0	0	0	0	0	0	0	0	0	0	0	0	0	0	0	0	0	0	0	0	0	0	0	0	0	0	0	0	0	0	0	0	0	0	0	0	0	0	0	0	0	0	0	0	0	0	0	0
Bacteria	Sphingomonas lacunae	66	0	0	0	0	0	0	0	0	0	0	0	0	0	0	0	0	0	0	0	4	0	0	0	0	0	0	0	0	0	0	0	0	0	0	0	0	0	0	0	15	0	2	4	0	0	0	0
Bacteria	Propionibacterium freudenreichii	0	0	0	0	0	0	0	0	0	0	0	0	0	7	0	0	0	0	0	0	0	0	0	0	0	24	0	0	0	0	0	0	0	0	0	0	0	0	0	0	0	0	0	0	0	0	0	0
Bacteria	Methylobacterium platani	77	0	0	0	0	0	0	0	0	0	0	0	0	0	0	0	0	0	0	0	0	0	0	0	0	0	0	0	0	0	0	0	0	0	0	0	0	0	0	0	0	0	0	0	0	0	0	0
Bacteria	Pseudomonas lalkuanensis	63	0	0	0	0	0	0	0	0	0	4	0	0	0	0	0	2	0	0	240	0	0	0	0	0	0	0	0	0	0	0	0	0	0	0	0	5	0	0	0	0	0	0	0	0	0	0	0
Bacteria	Limosilactobacillus gastricus	0	0	0	0	0	0	0	0	0	0	0	0	0	0	0	0	0	10	0	0	0	0	0	0	0	0	0	0	0	0	0	0	0	0	0	0	0	51	0	0	0	0	0	0	0	0	0	0
Bacteria	Streptococcus troglodytae	0	13	0	0	0	0	0	0	0	0	0	0	0	16	0	0	0	3	0	0	0	0	0	0	0	0	0	0	0	0	0	0	0	0	0	0	0	63	0	0	0	0	0	0	0	0	0	0
Eukaryota:Fungi	Penicillium expansum	0	0	0	0	0	0	0	0	0	0	0	0	0	0	0	0	0	8	0	0	0	0	0	0	0	0	0	0	0	0	0	0	0	0	0	0	0	0	0	0	0	0	0	0	0	0	0	0
Bacteria	Paraburkholderia acidophila	50	0	0	0	0	0	0	0	0	0	0	0	0	0	0	0	0	0	0	0	2	0	0	0	0	0	0	0	0	0	0	0	0	0	0	0	0	0	0	0	20	0	0	9	0	0	0	0
Bacteria	Moraxella canis	0	0	0	0	0	0	0	0	0	0	0	0	0	0	0	0	0	0	0	0	0	0	0	0	0	0	0	0	0	0	0	0	0	0	0	0	0	0	0	0	0	0	0	0	0	0	0	0
Bacteria	Pseudomonas mucidolens	0	0	0	5	0	0	0	0	0	0	0	0	0	0	0	0	0	0	0	38	0	0	0	0	0	0	0	0	0	0	2	4	0	0	0	0	0	0	0	0	4	0	0	0	0	0	0	0
Eukaryota:Fungi	[Candida] duobushaemulonis	0	0	0	0	0	0	0	0	0	0	0	0	0	0	0	0	0	0	0	0	0	0	0	0	0	0	0	0	0	0	0	0	0	0	0	0	0	0	0	0	0	0	0	0	0	0	0	0
Bacteria	Mycetohabitans rhizoxinica	0	0	0	0	0	0	0	0	0	0	0	0	0	0	0	0	0	0	0	138	0	0	0	0	0	0	0	0	0	0	0	0	0	0	0	0	0	0	0	0	0	0	0	0	0	0	0	0
Bacteria	Peptoniphilus duerdenii	0	0	0	0	0	0	0	0	0	0	0	0	0	230	0	0	0	0	0	0	0	0	0	0	0	0	0	0	0	0	0	0	0	0	0	0	0	0	0	0	0	0	0	0	0	0	0	0
Eukaryota:Fungi	Malassezia dermatis	0	0	0	0	0	0	0	0	0	0	0	0	0	0	0	0	0	0	0	0	0	0	0	0	0	0	0	0	0	0	0	0	0	0	0	0	0	0	0	0	0	0	0	0	0	0	0	0
Bacteria	Sphingomonas yantingensis	0	0	0	0	0	0	0	0	0	0	0	0	0	0	0	0	0	0	0	0	0	0	0	0	0	0	0	0	0	0	0	0	0	0	0	0	0	0	0	0	0	0	0	0	0	0	0	0
Eukaryota:Fungi	Cyberlindnera jadinii	0	0	0	0	0	0	0	0	0	0	0	0	0	0	0	0	0	0	0	0	0	0	0	0	0	0	0	0	0	0	0	0	0	0	0	0	0	0	0	0	0	0	0	0	0	0	0	0
Bacteria	Elizabethkingia occulta	0	0	0	0	0	0	0	0	0	0	0	0	0	0	0	0	0	0	0	0	0	0	0	0	0	0	0	96	0	0	0	0	0	0	0	0	0	0	0	0	0	0	0	0	0	0	0	0
Bacteria	Methylobacterium terrae	0	3	0	0	0	0	0	0	0	0	0	0	0	0	0	2	0	0	0	0	0	0	0	0	10	156	0	0	0	0	0	13	0	0	0	0	0	0	0	0	19	0	0	0	0	0	0	0
Bacteria	Pseudomonas cedrina	0	0	0	0	0	0	0	0	0	0	0	0	0	0	0	0	0	0	0	38	0	0	0	0	0	24	0	0	0	0	2	0	0	0	0	0	0	0	0	0	0	0	0	0	0	0	0	0
Bacteria	Pseudomonas mendocina	83	0	0	0	0	0	0	0	0	0	0	0	0	0	0	0	0	0	0	0	0	0	0	0	0	0	0	0	0	0	4	29	0	0	0	8	0	0	0	0	0	0	0	9	0	0	0	0
Bacteria	Bordetella genomosp. 13	0	0	3	0	0	0	0	0	0	0	0	0	0	0	0	0	0	0	0	0	0	0	0	0	24	0	0	0	0	9	0	0	0	0	0	0	5	0	0	0	0	0	0	40	0	0	0	0
Eukaryota:Fungi	Aspergillus alliaceus	0	0	0	0	0	0	0	0	0	0	0	0	0	0	0	0	0	21	0	0	0	0	0	0	0	0	0	0	0	0	0	0	0	0	0	0	0	0	0	0	0	0	0	0	0	0	0	0
Bacteria	Chryseobacterium glaciei	0	0	0	0	0	0	0	0	0	0	0	0	0	0	0	0	0	0	0	0	0	0	0	0	0	0	0	0	0	2	0	0	0	0	0	2	0	0	0	0	0	0	0	0	0	0	0	0
Bacteria	Brucella oryzae	0	0	0	0	0	0	0	0	0	0	0	0	0	0	0	0	0	0	0	0	0	0	0	0	0	0	0	0	0	0	0	0	0	0	0	0	0	0	0	0	0	0	0	0	0	0	0	0
Bacteria	Staphylococcus warneri	9	0	0	0	0	0	0	0	0	2	0	0	0	0	2	0	0	0	0	62	0	0	0	0	3	0	0	0	0	6	0	2	0	0	0	6	0	1	0	0	0	0	0	0	0	0	0	0
Bacteria	Chromobacterium violaceum	0	0	0	0	0	0	0	0	0	0	0	0	0	0	0	0	0	0	0	0	0	0	0	0	0	0	0	0	0	5	0	0	2	0	0	0	0	0	0	0	0	0	0	29	0	0	0	0
Bacteria	Vibrio parahaemolyticus	0	0	0	0	7	0	0	0	0	0	0	0	0	0	0	0	0	0	0	0	0	0	0	0	0	0	0	0	0	0	0	0	0	0	0	0	0	0	0	0	0	0	0	0	0	0	0	0
Bacteria	Pseudomonas citronellolis	57	0	0	0	0	0	0	0	0	0	0	0	0	0	0	0	0	1	0	0	0	0	0	0	3	36	0	2	0	0	0	0	0	1	0	0	4	0	0	2	0	0	0	0	0	0	0	0
Bacteria	Pseudomonas mediterranea	18	0	0	0	0	0	0	0	0	0	0	0	0	0	0	0	0	0	0	0	0	0	0	0	0	0	0	0	0	0	3	0	0	0	0	0	0	0	0	0	0	0	0	0	0	0	0	0
Bacteria	Sphingomonas carotinifaciens	0	0	0	0	0	0	0	0	0	0	0	0	0	0	0	0	0	0	0	0	0	0	0	0	0	0	0	0	0	0	0	0	0	0	0	0	0	0	0	0	0	0	0	0	0	0	0	0
Bacteria	Xanthomonas phaseoli	39	0	0	0	0	0	0	0	0	0	0	0	0	0	0	0	0	0	0	120	0	0	0	0	0	0	2	0	0	0	2	0	0	0	0	0	0	0	0	0	0	0	0	0	0	0	0	0
Bacteria	Boudabousia tangfeifanii	0	0	0	0	0	0	0	0	0	0	0	0	0	0	0	0	0	0	0	0	0	0	0	0	0	0	0	0	0	6	0	0	0	0	0	0	0	0	0	0	0	0	0	0	0	0	0	0
Bacteria	Methylobacterium dankookense	0	0	0	0	0	0	0	0	0	0	0	0	0	0	0	0	0	0	0	0	0	0	0	0	0	0	0	0	0	0	0	0	0	0	0	0	0	0	0	0	0	0	0	0	0	0	0	0
Bacteria	Pseudomonas extremorientalis	0	0	0	0	0	0	0	0	0	0	0	0	0	0	0	0	0	0	0	47	0	0	0	0	0	0	0	0	0	0	0	0	0	0	0	0	0	0	0	0	0	0	0	4	0	0	0	0
Eukaryota:Fungi	Wallemia mellicola	17	0	3	0	0	0	0	0	0	0	5	0	0	0	0	0	0	2	0	5	0	6	0	0	0	0	0	0	0	0	0	0	0	0	0	0	0	1	0	0	0	0	0	0	0	0	0	0
Bacteria	Lactobacillus amylolyticus	0	0	0	0	0	0	0	0	0	0	0	0	0	0	0	0	0	0	0	0	0	0	0	0	0	0	0	0	0	0	0	0	0	0	0	0	0	0	0	0	0	0	0	0	0	0	0	0
Bacteria	Methylobacterium indicum	0	0	0	0	0	0	0	0	0	0	0	0	0	0	0	0	0	0	0	0	0	0	0	0	0	0	0	0	0	0	0	0	0	0	0	0	0	0	0	0	0	0	0	0	0	0	0	0
Bacteria	Franconibacter pulveris	0	0	0	0	0	0	0	0	0	0	0	0	0	0	0	0	0	0	0	0	0	0	0	0	0	0	0	0	0	0	0	0	0	0	0	0	0	0	0	0	0	0	0	0	0	0	0	0
Bacteria	Brucella inopinata	0	0	0	0	0	0	0	0	0	0	0	0	0	0	0	0	0	0	1	0	0	0	1	0	0	0	0	0	0	0	0	0	0	0	0	0	0	0	0	0	12	0	0	13	0	0	0	0
Eukaryota:Fungi	Moesziomyces antarcticus	0	0	0	0	0	0	0	0	0	0	0	0	0	0	0	0	0	0	0	0	3	16	0	0	0	0	3	0	0	0	0	0	0	0	0	0	0	0	0	0	0	0	0	0	0	0	0	0
Eukaryota:Fungi	Fusarium oxysporum	0	0	0	0	0	0	0	0	0	0	0	0	0	0	0	0	0	0	0	0	0	0	0	0	0	0	0	0	0	6	0	0	0	0	0	0	0	0	0	0	0	0	0	0	0	0	0	0
Bacteria	Chromobacterium haemolyticum	0	0	0	0	0	0	0	0	0	0	0	0	0	0	0	0	0	0	0	0	0	0	0	0	0	0	0	0	0	0	0	0	0	0	0	0	0	0	0	0	19	0	0	0	0	0	0	0
Bacteria	Eubacterium ramulus	0	0	0	100	0	0	0	0	0	0	0	0	0	0	0	0	0	0	0	0	0	0	0	0	0	0	0	0	0	0	0	0	0	0	0	0	0	0	0	0	0	0	0	0	0	0	0	0
Bacteria	Corynebacterium flavescens	18	0	6	0	40	0	0	0	0	0	0	0	0	0	0	0	0	0	0	0	0	0	0	0	0	0	0	0	0	0	0	0	0	0	0	0	0	0	0	0	0	0	0	0	0	0	0	0
Bacteria	Enterococcus cecorum	39	0	0	0	6	0	0	0	0	0	0	0	0	0	0	0	0	0	0	0	0	0	0	0	0	0	0	0	0	4	0	0	0	0	0	0	0	0	0	0	0	3	0	0	0	6	0	0
Bacteria	Brucella grignonensis	107	0	0	0	0	0	0	0	0	0	0	0	0	0	0	0	0	0	0	180	0	0	0	0	0	0	0	0	0	4	0	15	0	0	0	0	0	0	0	0	0	3	0	18	0	0	0	0
Bacteria	Streptomyces calidiresistens	45	0	0	0	0	0	0	0	2	0	0	0	0	0	0	2	0	0	0	105	0	0	0	0	4	0	0	0	0	0	0	10	0	0	0	0	0	0	0	0	14	0	0	19	0	0	0	0
Bacteria	Corynebacterium hadale	0	0	0	0	0	0	0	0	0	0	0	0	0	0	0	0	0	0	0	0	0	0	0	0	0	0	0	0	0	0	0	0	0	0	0	0	0	0	0	0	0	0	0	0	0	0	0	0
Eukaryota:Fungi	Aspergillus versicolor	18	0	0	0	0	0	0	0	0	0	0	0	0	0	0	0	0	0	0	0	0	0	0	0	0	0	0	0	0	0	0	0	0	0	0	0	0	0	0	0	0	0	0	0	0	0	0	0
Bacteria	Levilactobacillus brevis	0	0	0	0	0	0	0	0	0	0	0	0	0	0	0	0	0	0	0	0	0	0	0	0	0	0	0	0	0	0	0	0	0	0	0	0	0	3	0	0	0	0	0	0	0	0	0	0
Bacteria	Pseudomonas corrugata	0	0	0	0	0	0	0	0	0	0	0	0	0	0	0	0	0	0	0	0	0	0	0	0	0	0	0	0	0	0	0	0	0	0	0	0	0	0	0	0	0	0	0	7	0	0	0	0
Bacteria	Burkholderia thailandensis	72	0	0	5	0	0	0	0	0	0	0	0	0	9	0	0	0	0	0	0	0	0	0	0	0	0	0	0	0	0	0	0	0	0	0	0	0	0	0	0	11	0	0	0	0	0	0	0
Bacteria	Aeromonas caviae	18	0	0	0	9	0	0	0	0	0	0	0	0	0	0	0	0	4	0	36	0	0	0	0	0	24	0	0	0	0	0	0	4	0	0	0	0	0	0	0	0	0	0	0	0	0	0	0
Bacteria	Latilactobacillus curvatus	0	0	0	0	0	0	0	0	0	0	0	0	0	0	0	0	0	0	0	0	0	0	0	0	2	0	0	0	0	0	0	0	0	0	0	0	0	0	0	0	0	0	0	0	0	4	0	0
Bacteria	Mycobacterium simiae	0	0	0	0	0	0	0	0	0	0	0	0	0	0	0	0	0	0	0	0	0	0	0	0	0	12	0	0	0	0	0	0	0	0	0	0	0	0	0	0	0	0	0	0	0	0	0	0
Bacteria	Pseudomonas otitidis	95	0	0	0	0	0	0	0	0	0	0	0	0	59	0	0	0	0	0	200	0	0	0	0	12	0	0	0	0	0	0	0	0	0	0	0	0	0	0	0	32	0	0	0	0	0	0	0
Bacteria	Sphingomonas sediminicola	0	0	0	0	0	0	0	0	0	0	0	0	0	0	0	0	0	0	0	127	0	0	0	0	0	0	0	0	0	0	0	0	0	0	0	0	0	0	0	0	12	0	0	0	0	0	0	0
Bacteria	Pseudomonas denitrificans (nom. rej.)	0	3	0	0	0	0	0	0	0	0	0	0	0	0	0	0	0	0	0	149	0	0	0	0	0	48	0	14	0	0	0	0	0	0	0	0	0	0	0	0	0	0	0	0	0	0	0	0
Bacteria	Pluralibacter gergoviae	36	27	0	0	13	0	0	0	0	0	0	0	0	0	0	0	0	0	0	0	0	0	0	0	0	0	0	0	0	0	0	0	6	0	0	0	0	27	0	0	0	0	0	0	0	0	0	0
Bacteria	Pandoraea norimbergensis	0	0	0	0	0	0	0	0	0	0	0	0	0	0	0	0	0	5	0	0	0	0	0	0	23	0	0	0	0	0	0	48	0	0	0	0	0	0	7	0	0	0	0	42	0	0	0	0
Bacteria	Histophilus somni	0	0	0	142	45	0	0	0	0	0	12	7	0	24	0	0	0	0	0	0	0	0	0	0	16	0	0	0	0	4	1	0	13	0	0	59	0	0	0	0	0	0	0	0	0	0	0	0
Bacteria	Cedecea neteri	0	31	0	0	0	0	6	0	0	0	0	0	0	5	0	0	0	0	0	0	0	0	0	0	0	0	0	0	0	0	0	0	0	0	0	0	0	0	0	0	0	0	0	0	0	0	0	0
Bacteria	Peptostreptococcus russellii	0	0	0	0	0	0	0	0	0	0	0	0	0	0	0	0	0	0	0	0	0	0	0	0	0	0	0	0	0	0	0	0	0	0	0	0	0	0	0	0	1	0	0	0	0	0	0	0
Bacteria	Pseudomonas xiamenensis	0	0	0	0	0	0	0	0	0	0	0	0	0	0	0	0	0	0	0	0	0	0	0	0	0	0	0	0	0	0	0	0	0	0	0	0	0	0	0	0	0	0	0	0	0	0	0	0
Bacteria	Agrobacterium rubi	0	0	0	0	0	0	0	0	0	0	0	0	0	0	0	0	0	0	0	0	0	0	0	0	0	0	0	0	0	0	0	0	0	0	0	0	0	0	0	0	0	0	0	0	0	0	0	0
Bacteria	Bacteroides gallinarum	0	0	0	0	0	0	0	0	0	0	0	0	0	0	0	0	0	0	0	0	0	0	0	0	0	0	0	0	0	41	0	0	0	0	0	0	0	0	0	0	0	0	0	0	0	0	0	0
Bacteria	Pseudomonas hydrolytica	0	0	0	0	0	0	0	0	0	0	0	0	0	0	0	0	0	0	0	0	0	0	0	0	0	0	0	0	0	0	0	0	0	0	0	0	0	0	0	0	0	0	0	0	0	0	0	0
Bacteria	Pseudomonas palleroniana	0	0	0	0	0	0	0	0	0	0	0	0	0	0	0	0	0	0	0	0	0	0	0	0	5	0	0	0	0	0	0	0	0	0	0	0	0	0	0	0	0	0	0	0	0	0	0	0
Bacteria	Xanthomonas cucurbitae	0	0	0	0	0	0	0	0	0	0	0	0	0	0	0	0	0	0	0	0	0	0	0	0	0	0	0	0	0	0	0	0	0	0	0	0	0	0	0	0	13	0	0	7	0	0	0	0
Bacteria	Veillonella montpellierensis	0	0	0	0	0	0	0	0	0	0	0	0	0	0	0	0	0	0	0	0	0	0	0	0	0	0	0	0	0	0	0	0	0	0	0	191	0	0	0	0	0	0	0	0	0	0	0	0
Bacteria	Corynebacterium oculi	0	0	0	0	0	0	0	0	0	0	0	0	0	0	0	0	0	0	0	0	0	0	0	0	0	0	0	0	0	0	0	0	0	0	0	0	0	0	0	0	0	0	0	0	0	0	0	0
Bacteria	Bordetella genomosp. 9	0	0	0	53	0	0	0	0	0	0	5	0	0	0	0	0	0	0	0	0	0	0	0	0	16	0	0	0	0	4	0	0	0	0	0	0	0	0	0	0	37	0	0	0	0	0	0	0
Bacteria	Corynebacterium dentalis	15	0	0	3	0	0	0	0	0	0	0	0	0	0	0	0	0	0	0	0	0	0	0	0	0	0	0	0	0	0	0	0	0	0	0	0	0	0	0	0	0	0	0	5	0	0	0	0
Bacteria	Actinomyces gaoshouyii	0	0	0	0	0	0	0	0	0	0	0	0	0	0	0	0	0	0	0	0	0	0	0	0	10	0	0	0	0	4	0	0	6	0	0	0	0	0	0	0	0	0	0	0	0	0	0	0
Bacteria	Pseudomonas sivasensis	0	0	0	0	0	0	0	0	0	0	0	0	0	0	0	0	0	0	0	0	0	0	0	0	0	0	0	0	0	0	0	0	0	0	0	0	0	0	0	0	0	0	0	0	0	0	0	0
Bacteria	Weissella cibaria	9	0	0	0	0	0	0	0	0	0	0	0	0	0	0	0	0	0	0	0	0	0	0	0	0	12	0	0	0	0	0	2	0	0	0	0	0	0	0	0	0	0	0	0	0	0	0	0
Bacteria	Priestia megaterium	0	21	0	187	5	0	0	0	0	0	0	0	0	0	0	0	0	0	0	3	0	0	0	0	0	0	0	0	0	0	0	0	0	0	0	0	0	0	0	0	0	0	0	0	0	0	0	0
Bacteria	Mycobacterium gordonae	12	0	0	0	0	0	0	0	0	0	0	0	0	0	0	0	0	0	0	0	0	0	0	0	0	0	0	0	0	0	0	0	0	0	0	0	0	0	0	0	0	0	0	0	0	0	0	0
Bacteria	Achromobacter marplatensis	0	0	0	0	0	0	0	0	0	0	0	0	0	0	0	0	0	0	0	0	0	0	0	0	0	0	0	0	0	0	0	0	0	0	0	0	0	0	0	0	0	0	0	0	0	0	0	0
Bacteria	Sphingomonas jinjuensis	0	0	0	0	0	0	0	0	0	0	0	0	0	0	0	0	0	0	0	0	0	0	0	0	0	0	0	0	0	0	0	0	0	0	0	0	0	0	0	0	0	0	0	0	0	0	0	0
Eukaryota:Fungi	Penicillium digitatum	6	0	0	0	0	0	0	0	0	0	0	0	0	0	0	0	0	0	0	0	0	0	0	0	0	0	0	0	0	0	0	0	0	0	0	0	0	0	0	0	2	0	0	0	0	0	0	0
Eukaryota:Fungi	Diutina rugosa	0	0	0	0	0	0	0	0	0	0	0	0	0	0	0	0	0	102	0	0	0	0	0	0	0	0	0	0	0	0	0	0	0	0	0	0	0	0	0	0	0	0	0	0	0	0	0	0
Bacteria	Peptoniphilus catoniae	0	0	0	0	0	0	0	0	0	0	0	0	0	0	0	0	0	0	0	0	0	0	0	0	0	0	0	0	0	0	0	0	0	0	0	184	0	0	0	0	0	0	0	0	0	0	0	0
Bacteria	Methylobacterium oxalidis	0	0	0	0	0	0	0	0	0	0	0	0	0	0	0	0	0	0	0	0	0	0	0	0	0	0	0	0	0	0	0	0	0	0	0	0	0	0	0	0	0	0	0	0	0	0	0	0
Eukaryota:Fungi	Aspergillus luchuensis	0	0	0	0	0	0	0	0	0	0	0	0	0	0	0	0	0	0	0	0	0	0	0	0	0	0	0	0	0	0	0	0	0	0	0	0	0	0	0	0	0	0	0	0	0	0	0	0
Bacteria	Tissierellia bacterium S7-1-4	24	0	0	0	0	0	0	0	0	0	0	0	0	0	0	0	0	0	0	0	0	0	0	0	0	0	0	0	0	0	0	0	0	0	0	0	0	0	0	0	0	0	0	0	0	0	0	0
Bacteria	Brevibacterium casei	32	0	0	0	0	0	0	2	2	0	0	0	0	0	0	0	0	0	0	18	3	0	0	0	12	24	0	0	0	3	0	5	0	0	0	0	0	0	0	0	0	0	0	4	0	0	0	4
Bacteria	Corynebacterium aquilae	0	0	0	2	0	0	0	0	0	0	0	0	0	0	0	0	0	0	0	0	0	0	0	0	3	0	0	0	0	0	0	0	0	0	0	0	0	0	0	0	0	0	0	0	0	0	0	0
Eukaryota:Fungi	Penicillium fuscoglaucum	0	0	0	0	0	0	0	0	0	0	0	0	0	0	0	0	0	0	0	0	0	0	0	0	0	0	0	0	0	0	0	0	0	0	0	0	0	0	0	0	0	0	0	0	0	0	0	0
Eukaryota:Fungi	Clavispora lusitaniae	0	0	0	0	0	0	0	0	0	45	0	0	0	0	0	0	0	0	0	0	0	0	0	3	0	12	0	0	0	0	0	0	0	0	0	0	0	0	0	0	0	2	0	0	0	0	0	0
Bacteria	Mycobacterium colombiense	0	0	0	0	0	0	0	0	0	0	0	0	0	0	0	0	0	0	0	0	0	0	0	0	0	0	0	0	0	0	0	0	0	0	0	0	0	0	0	0	0	0	0	0	0	0	0	0
Bacteria	Kluyvera ascorbata	0	29	0	0	5	0	2	0	0	0	0	0	0	0	0	0	0	0	0	20	0	0	0	0	0	0	0	0	0	0	0	0	0	0	0	0	0	0	0	0	0	0	0	0	0	0	0	0
Eukaryota:Fungi	Aspergillus clavatus	0	0	0	0	0	0	0	0	0	0	0	0	0	0	0	0	0	35	0	27	3	0	0	0	0	0	0	0	0	0	0	0	0	0	0	0	0	0	0	0	0	0	0	0	0	0	0	0
Bacteria	Edwardsiella ictaluri	0	0	0	0	0	0	0	0	0	0	0	0	0	0	0	0	0	0	0	0	0	0	0	0	0	0	0	0	0	0	0	0	0	0	0	0	0	0	0	0	0	0	0	0	0	0	0	0
Bacteria	Neisseria animaloris	0	0	0	0	0	0	0	0	0	0	0	0	0	0	0	0	0	0	0	0	0	0	0	0	0	0	0	1	0	0	0	0	5	0	0	0	0	0	0	0	0	0	0	0	0	0	0	0
Bacteria	Prevotella hominis	0	0	0	0	0	0	0	0	0	0	0	0	0	0	0	0	0	0	0	0	0	0	0	0	0	0	0	0	0	0	0	0	36	0	0	0	0	0	0	0	0	0	0	0	0	0	0	0
Bacteria	Bacteroides intestinalis	0	0	0	131	0	0	0	0	0	0	0	0	0	0	0	0	0	0	0	0	0	0	0	0	4	0	0	0	0	2	2	0	0	0	0	0	0	0	0	0	0	0	0	0	0	0	0	0
Bacteria	Acidipropionibacterium virtanenii	15	0	0	0	0	0	0	0	0	0	0	0	0	0	0	0	0	0	0	0	0	0	0	0	0	0	0	0	0	0	0	0	0	0	0	0	0	0	0	0	0	0	0	0	0	0	0	0
Bacteria	Roseomonas gilardii	72	0	0	0	0	0	0	0	0	0	4	0	0	0	0	0	0	0	0	175	0	0	0	0	0	0	0	0	0	0	0	0	0	0	0	0	0	0	0	2	0	0	0	22	0	0	0	0
Viruses	Human adenovirus 1	0	0	0	0	0	0	0	0	0	0	0	0	0	0	0	0	0	0	0	0	0	0	0	0	0	0	0	0	0	0	0	0	0	0	0	0	0	0	0	0	45	0	0	0	0	0	0	0
Bacteria	Sphingomonas metalli	173	0	0	0	0	0	0	0	0	0	0	0	0	0	0	0	0	0	0	0	0	0	0	0	0	0	0	0	0	0	0	0	0	0	0	0	0	0	0	0	0	0	0	0	0	0	0	0
SpecialPathogens	Mycoplasma hyosynoviae	0	0	0	0	0	0	0	0	0	0	0	0	0	0	0	0	0	0	0	0	0	0	0	0	0	0	0	0	0	0	4	0	0	0	0	97	0	0	0	0	0	0	0	0	0	0	0	0
Bacteria	Corynebacterium mycetoides	0	0	0	0	11	0	0	0	0	0	0	0	0	0	0	0	0	0	0	5	0	0	0	0	0	0	0	0	0	0	16	4	0	0	0	0	0	0	0	0	0	0	0	0	0	0	0	0
Bacteria	Pseudomonas alcaliphila	0	0	0	0	0	0	0	0	0	0	0	0	0	0	0	0	0	0	0	173	0	0	0	0	0	0	0	0	0	3	9	0	0	0	0	0	0	0	0	2	0	0	0	0	0	0	0	0
Bacteria	Capnocytophaga cynodegmi	0	0	0	0	0	0	0	0	0	0	0	20	0	0	0	0	0	0	0	0	0	0	0	0	0	0	0	0	0	5	0	0	0	0	0	0	0	0	0	0	0	0	0	0	0	0	0	0
Bacteria	Citrobacter cronae	0	0	0	0	0	0	0	0	0	0	0	0	0	0	0	0	0	0	0	0	0	0	0	0	0	0	0	0	0	0	0	0	0	0	0	0	0	0	0	0	0	0	0	0	0	0	0	0
Bacteria	Pseudomonas brenneri	0	0	0	0	0	0	0	0	0	0	0	0	0	0	0	0	0	0	0	0	0	0	0	0	0	0	0	0	0	0	0	0	0	0	0	0	0	0	0	0	0	0	0	0	0	0	0	0
Bacteria	Mycobacterium canettii	0	0	0	0	0	0	0	0	0	0	0	0	0	0	0	0	0	0	0	0	0	0	0	0	0	0	0	0	0	0	0	0	0	0	5	0	0	0	0	0	0	0	0	0	0	0	0	0
Eukaryota:Fungi	Aspergillus heteromorphus	0	0	0	0	0	0	0	0	0	0	0	0	0	0	0	0	0	5	0	0	0	0	0	4	0	0	0	0	0	0	0	0	0	0	0	0	0	0	0	0	0	0	0	0	0	0	0	0
Bacteria	Staphylococcus carnosus	0	0	0	170	0	0	0	0	0	0	0	0	0	11	0	0	0	0	0	0	0	0	0	0	0	0	0	0	0	0	0	0	0	0	0	5	0	0	0	0	0	0	0	0	0	0	0	0
Eukaryota:Fungi	Aspergillus calidoustus	0	0	0	0	0	0	0	0	0	0	0	0	0	0	0	0	0	0	0	0	0	0	0	0	0	0	0	0	0	0	0	0	0	0	0	0	0	0	0	0	0	0	0	0	0	0	0	0
Bacteria	Pseudomonas lurida	0	0	0	0	0	0	0	0	0	0	0	0	0	0	0	0	0	0	0	12	0	0	0	0	0	48	0	0	0	0	0	4	0	0	0	0	0	0	0	0	0	0	0	0	0	0	0	0
Bacteria	Microbacterium paraoxydans	54	0	0	0	0	0	0	0	0	0	0	0	0	0	0	0	0	0	0	0	0	0	0	0	3	0	1	0	0	0	0	0	0	0	0	0	0	0	0	0	16	0	0	0	0	0	0	0
Bacteria	Methylorubrum populi	42	0	2	0	0	0	0	0	0	0	0	0	0	0	0	0	0	2	0	133	0	0	0	0	3	60	0	0	0	2	0	8	0	0	0	0	3	1	0	0	14	0	0	9	0	0	0	0
Bacteria	Pseudomonas yamanorum	0	0	0	0	0	0	0	0	0	0	0	0	0	0	0	0	0	0	0	0	0	0	0	0	0	0	0	0	0	0	0	0	0	0	0	0	0	0	0	0	0	0	0	0	0	0	0	0
Eukaryota:Fungi	Aspergillus steynii	0	0	0	0	0	0	0	0	0	0	0	0	0	0	0	0	0	0	0	0	0	0	0	2	0	0	0	0	0	0	0	0	0	0	0	0	0	0	2	0	7	0	0	0	0	0	0	0
Bacteria	Mycolicibacterium phocaicum	0	0	0	0	0	0	0	0	0	0	0	0	0	0	0	0	0	0	0	0	0	0	0	0	0	0	0	0	0	0	0	0	0	0	0	0	0	0	0	0	0	0	0	0	0	0	0	0
Bacteria	Corynebacterium stationis	30	0	0	0	0	0	0	0	0	0	0	0	0	0	0	0	0	0	0	23	0	0	0	0	0	0	0	0	0	6	0	0	0	0	0	0	164	0	0	0	0	0	0	0	0	0	0	0
Bacteria	Mycobacterium rufum	0	0	0	0	0	0	0	0	0	0	0	0	0	0	0	0	0	0	0	0	0	0	0	0	0	0	0	0	0	0	0	0	0	0	0	0	0	0	0	0	0	0	0	0	0	0	0	0
Bacteria	Sphingomonas rhizophila	44	0	0	0	0	0	0	0	0	0	0	0	0	0	0	0	0	0	0	140	0	0	0	0	0	36	0	0	0	0	0	0	0	0	0	0	0	0	0	0	18	0	0	10	0	0	0	0
Eukaryota:Fungi	Aspergillus ustus	0	0	0	0	0	0	0	0	0	0	0	0	0	0	0	0	0	0	0	0	0	0	0	0	0	0	0	0	0	0	0	0	0	0	0	0	0	0	0	0	0	0	0	0	0	0	0	0
Bacteria	Bacteroides rodentium	0	0	4	0	0	0	0	0	0	0	0	0	0	0	0	0	0	0	0	0	0	0	0	0	0	0	0	0	0	0	0	0	0	0	0	0	0	0	0	0	0	0	0	0	0	0	0	0
Bacteria	Anaerotignum lactatifermentans	0	0	0	0	0	0	0	0	0	0	0	0	0	0	0	0	0	0	0	0	0	0	0	0	0	0	0	0	0	0	0	0	0	0	0	0	0	0	0	0	0	0	0	0	0	0	0	0
Bacteria	Neisseria dentiae	0	0	0	0	0	0	0	0	0	0	0	0	0	6	0	0	0	0	0	0	0	0	0	0	0	0	0	0	0	0	0	0	0	0	0	0	0	0	0	0	0	0	0	0	0	0	0	0
Bacteria	Pantoea stewartii	0	162	0	0	0	0	0	0	0	0	0	0	7	0	0	0	0	1	0	0	0	0	0	0	0	0	0	0	0	0	0	0	0	0	0	0	0	0	0	0	4	0	0	0	0	0	0	0
Bacteria	Neisseria weaveri	0	0	0	0	4	0	0	0	0	0	0	0	0	0	0	0	0	0	0	0	0	0	0	0	0	0	0	0	0	0	0	0	7	0	0	0	0	0	0	0	0	0	0	0	0	0	0	0
Bacteria	Pseudomonas laurylsulfativorans	0	0	0	0	0	0	0	0	0	0	0	0	0	0	0	0	0	0	0	0	0	0	0	0	0	0	0	0	0	0	0	0	0	0	0	0	0	0	0	0	0	0	0	0	0	0	0	0
Bacteria	Helcococcus kunzii	0	0	0	0	161	0	0	0	0	0	0	0	0	0	0	0	0	0	1	0	0	0	0	0	0	0	0	0	0	0	0	0	0	0	0	0	0	0	0	0	0	0	0	0	0	0	0	0
Bacteria	Streptomyces narbonensis	0	0	0	0	0	0	0	0	0	0	147	0	0	11	0	0	0	0	0	0	0	0	0	0	0	0	0	0	0	0	0	0	0	0	0	36	0	0	0	0	0	0	0	0	0	0	0	0
Bacteria	Corynebacterium kutscheri	11	0	0	0	10	0	0	0	0	0	0	0	0	0	0	0	0	0	0	0	0	0	0	0	0	0	0	0	0	0	0	0	0	0	0	0	0	0	0	0	0	0	0	0	0	0	0	0
Bacteria	Mycolicibacterium neoaurum	0	0	0	0	0	0	0	0	0	0	0	0	0	0	0	0	0	0	0	0	0	0	0	0	0	0	0	0	0	0	0	0	0	0	0	0	0	0	0	0	0	0	0	0	0	0	0	0
Bacteria	Actinomyces polynesiensis	44	0	12	0	0	0	0	0	0	0	0	0	0	0	0	0	0	0	0	0	0	0	0	0	0	0	0	0	0	0	0	0	0	0	0	0	0	0	0	0	0	0	0	0	0	0	0	0
Bacteria	Acidaminococcus massiliensis	0	0	0	0	0	0	0	0	0	0	0	0	0	0	0	0	0	0	0	0	0	0	0	0	0	0	0	0	0	0	0	0	0	0	0	0	0	0	0	0	0	0	0	0	0	0	0	0
Bacteria	Dermabacter jinjuensis	0	0	0	0	0	0	0	0	0	14	0	3	0	2	0	0	0	0	0	0	0	0	0	0	0	0	0	0	0	0	9	0	0	0	0	0	112	0	0	0	0	0	0	0	0	0	0	0
Eukaryota:Fungi	Aspergillus hancockii	0	0	0	0	0	0	0	0	0	0	0	0	0	0	0	0	0	69	0	0	0	0	0	0	0	0	0	0	0	0	0	0	0	0	0	0	0	0	0	0	0	0	0	0	0	0	0	0
Bacteria	Xanthomonas sontii	0	0	0	0	0	0	0	0	0	0	0	0	0	0	0	0	0	0	0	0	0	0	0	0	0	0	0	0	0	0	0	0	0	0	0	0	0	0	0	0	0	0	0	0	0	0	0	0
Eukaryota:Fungi	Colletotrichum sansevieriae	0	0	0	0	0	0	0	0	0	0	0	0	0	0	0	0	0	0	0	0	0	0	0	0	0	0	0	0	0	0	0	0	0	0	0	0	0	0	0	0	0	0	0	0	0	0	0	0
Bacteria	Weeksella virosa	0	0	0	2	0	0	0	0	0	0	0	0	0	0	0	0	0	0	0	0	0	0	0	0	2	0	0	0	0	0	1	0	0	0	0	0	0	0	0	0	0	0	0	0	0	0	0	0
Bacteria	Gordonia aichiensis	0	0	0	0	0	0	0	0	0	0	0	0	0	0	0	0	0	0	0	23	0	0	0	0	0	0	0	0	0	0	0	0	0	0	0	0	0	0	0	0	0	0	0	0	0	0	0	0
Bacteria	Sphingomonas daechungensis	0	0	0	0	0	0	0	0	0	0	0	0	0	0	0	0	0	0	0	0	0	0	0	0	0	0	0	0	0	4	0	19	0	0	0	0	0	0	0	0	0	0	0	0	0	0	0	0
Bacteria	Lactobacillus acidophilus	0	0	0	0	0	0	0	0	0	0	0	0	0	8	0	0	0	0	0	0	0	0	0	0	0	0	0	0	0	0	0	0	0	0	0	0	0	0	0	0	0	0	0	0	0	0	0	0
Bacteria	Bordetella ansorpii	0	0	0	0	0	0	0	0	0	0	0	0	0	0	0	0	0	0	0	0	0	0	0	0	0	0	0	0	0	0	0	0	0	0	0	0	0	0	0	0	0	0	0	0	0	0	0	0
Bacteria	Bacteroides cellulosilyticus	9	0	0	0	0	0	0	0	0	0	0	0	0	0	0	0	0	0	0	0	0	0	0	0	0	0	0	0	0	0	3	0	0	0	0	0	0	0	0	0	0	0	0	0	0	0	0	0
Bacteria	Ligilactobacillus hayakitensis	0	0	0	0	0	0	0	0	0	0	0	0	0	0	0	0	0	0	0	0	0	0	0	0	0	0	0	0	0	0	0	0	0	0	0	0	0	0	0	0	0	0	0	0	0	0	0	0
Bacteria	Methylorubrum rhodesianum	0	0	0	0	0	0	0	0	0	0	0	0	0	0	0	0	0	0	0	0	0	0	0	0	0	0	0	0	0	0	0	0	0	0	0	0	0	0	0	0	0	0	0	0	0	0	0	0
Eukaryota:Fungi	Aspergillus homomorphus	0	0	0	0	0	0	0	0	0	0	0	0	0	0	0	0	0	25	0	0	0	0	0	0	0	0	0	0	0	0	0	0	0	0	0	0	0	0	0	0	0	0	0	0	0	13	0	0
Bacteria	Corynebacterium doosanense	11	0	0	0	0	0	0	0	0	0	0	0	0	0	0	0	0	0	0	43	0	0	0	0	0	0	0	0	0	0	0	0	0	0	0	0	0	0	0	0	0	0	0	0	0	0	0	0
Bacteria	Chryseobacterium indoltheticum	0	0	2	0	0	0	0	0	0	0	0	0	0	0	0	0	0	0	0	0	0	0	0	0	0	0	0	0	0	0	0	0	0	0	0	10	0	1	0	0	0	0	0	0	0	0	0	0
Bacteria	Pseudomonas sihuiensis	14	0	0	0	0	0	0	0	0	0	0	0	0	0	0	0	0	0	0	149	0	0	0	0	0	48	0	0	0	0	0	7	6	0	0	0	0	0	0	0	0	0	0	0	0	0	0	0
Bacteria	Bacillus amyloliquefaciens	0	0	0	0	0	0	0	0	0	0	0	0	0	0	0	0	0	0	0	0	0	0	0	0	0	0	0	0	0	0	0	0	0	0	0	0	0	0	0	0	0	0	0	0	0	0	0	0
Bacteria	Corynebacterium casei	38	0	0	0	34	0	0	0	0	0	0	0	0	0	0	0	0	0	0	0	0	0	0	0	0	0	0	0	0	5	0	0	0	0	0	0	0	0	0	0	0	0	0	0	0	0	0	0
Bacteria	Streptococcus iniae	0	0	0	0	5	0	0	0	0	0	0	0	0	0	0	0	0	0	0	0	0	0	0	0	0	0	0	0	0	0	0	0	0	0	0	0	0	0	0	0	0	0	0	0	0	0	0	0
Eukaryota:Fungi	Aspergillus aculeatinus	0	0	0	0	0	0	0	0	0	0	0	0	0	0	0	0	0	0	0	0	0	0	0	0	0	0	0	0	0	0	0	0	0	0	0	0	0	0	0	0	0	0	0	0	0	0	0	0
Bacteria	Streptococcus orisratti	0	0	0	0	0	0	0	0	0	0	0	0	0	0	0	0	0	0	0	0	0	0	0	0	0	0	0	0	0	0	0	0	0	0	0	0	0	0	0	0	0	0	0	0	0	0	0	0
SpecialPathogens	Chlamydia ibidis	0	0	0	0	0	0	0	0	0	0	0	0	0	0	0	0	0	0	0	0	0	0	0	0	0	0	0	0	0	0	0	0	0	0	0	0	0	0	0	0	0	0	146	0	0	0	0	0
Bacteria	Streptomyces otsuchiensis	21	0	0	0	0	0	0	0	0	0	0	0	0	0	0	0	0	0	0	93	0	0	0	0	0	0	0	0	0	0	0	0	0	0	0	0	0	0	0	0	0	0	0	0	0	0	0	0
Eukaryota:Fungi	Aspergillus tanneri	0	3	0	0	0	0	0	0	0	0	0	0	0	0	0	0	0	0	0	0	0	0	0	0	0	0	0	0	0	0	0	0	0	0	0	0	0	0	0	0	0	0	0	0	0	0	0	0
Bacteria	Burkholderia dolosa	38	0	3	0	0	0	0	0	0	0	0	0	0	0	0	0	0	0	0	116	0	0	0	0	5	108	0	0	0	0	0	0	0	0	0	0	0	0	0	2	22	0	0	12	0	0	0	0
Bacteria	Yersinia enterocolitica	0	19	0	0	0	0	0	0	0	0	0	0	0	0	0	0	0	0	0	0	0	0	0	0	0	0	0	0	0	0	0	0	0	0	0	0	0	0	0	0	0	0	0	0	0	0	0	0
Bacteria	Staphylococcus argenteus	0	0	0	0	0	0	0	0	0	0	0	0	0	0	0	0	0	0	0	0	0	0	0	0	0	0	0	0	0	3	1	0	0	0	0	0	0	0	0	0	0	0	0	0	0	0	0	0
Bacteria	Microbacterium lemovicicum	0	0	0	0	0	0	0	0	0	0	0	0	0	0	0	0	1	0	0	0	0	0	0	0	9	0	0	0	0	0	0	0	0	0	0	0	0	0	0	0	0	0	0	0	0	0	0	0
Bacteria	Corynebacterium phocae	0	0	0	0	0	0	0	0	0	0	0	0	0	0	0	0	0	0	0	0	0	0	0	0	0	0	0	0	0	0	0	0	0	0	0	0	0	0	0	0	0	0	0	0	0	0	0	0
Eukaryota:Fungi	Penicillium oxalicum	0	0	0	0	0	0	0	0	0	0	0	0	0	0	0	0	0	0	0	0	0	0	0	0	0	0	0	0	0	0	0	0	0	0	0	0	0	0	0	0	0	0	0	0	0	0	0	0
Bacteria	Actinobacillus pleuropneumoniae	0	0	0	0	37	0	0	0	0	0	5	0	0	11	0	0	0	0	0	7	0	0	0	0	0	0	0	0	0	0	0	0	20	0	0	0	0	0	0	0	0	0	0	0	0	0	0	0
Bacteria	Escherichia marmotae	0	0	0	0	0	0	0	0	0	0	0	0	0	0	0	0	0	0	0	0	0	0	0	0	0	0	0	0	0	0	0	0	0	0	0	0	0	0	0	0	0	0	0	0	0	0	0	0
Bacteria	Bordetella holmesii	0	0	0	0	0	0	0	0	0	0	0	0	0	0	2	0	0	0	0	0	0	0	0	0	0	0	0	0	0	0	0	0	0	0	0	0	0	0	0	0	0	0	0	0	0	0	0	0
Bacteria	Pseudomonas helleri	0	0	0	0	0	0	0	0	0	0	0	0	0	0	0	0	0	0	0	0	0	0	0	0	0	0	0	0	0	0	0	0	0	0	0	0	0	2	0	0	0	0	0	0	0	0	0	0
Bacteria	Sphingomonas faeni	0	0	0	0	0	0	0	0	0	0	0	0	0	0	0	0	0	0	0	0	0	0	0	0	0	0	0	0	0	0	0	0	0	0	0	0	0	0	0	0	0	0	0	0	0	0	0	0
Bacteria	Chromobacterium vaccinii	93	0	4	0	0	0	0	0	0	0	0	0	0	0	0	0	0	0	0	0	0	0	0	0	0	0	0	0	0	0	0	0	4	0	0	0	0	0	0	0	0	0	0	14	0	0	0	0
Bacteria	Pseudonocardia dioxanivorans	0	0	0	0	0	0	0	0	0	0	0	0	0	0	0	0	0	0	0	0	0	0	0	0	8	0	0	0	0	0	0	0	0	0	0	0	0	0	0	0	0	0	0	0	0	0	0	0
Bacteria	Phocaeicola sartorii	0	0	0	0	0	0	0	0	0	0	0	0	0	48	0	0	0	0	0	0	0	0	0	0	0	0	0	0	0	0	0	0	0	0	0	0	0	0	2	0	0	0	0	0	0	0	0	0
Bacteria	Kingella kingae	0	0	0	0	0	0	0	0	0	0	0	0	0	0	0	0	1	0	1	0	0	0	0	0	0	0	0	0	0	0	0	0	0	0	0	0	0	0	0	0	0	0	0	0	0	0	0	0
Bacteria	Corynebacterium massiliense	0	0	0	0	0	0	0	0	0	0	0	0	0	0	0	0	0	0	0	0	0	0	0	0	0	0	0	0	0	0	0	0	0	0	0	0	0	0	0	0	0	0	0	0	0	0	0	0
Bacteria	Tyzzerella nexilis	0	0	0	0	0	0	0	0	0	0	0	0	0	0	0	0	0	0	0	0	0	0	0	0	0	0	0	0	0	0	0	0	0	0	0	0	0	0	0	0	0	0	0	0	0	0	0	0
Bacteria	Capnocytophaga stomatis	0	0	0	0	0	0	0	0	0	0	0	11	0	27	0	0	0	0	0	0	0	0	0	0	0	0	0	0	0	10	0	0	0	0	0	0	0	0	0	0	0	0	0	0	0	0	0	0
Bacteria	Streptococcus hyovaginalis	0	0	0	0	0	0	0	0	0	0	0	0	0	0	0	0	0	0	0	0	0	0	0	0	0	0	0	0	0	0	0	0	0	0	0	0	0	0	0	0	0	0	0	0	0	0	0	0
Bacteria	Nocardia barduliensis	0	0	0	0	0	0	0	0	0	0	0	0	0	0	0	0	0	0	0	0	0	0	0	0	0	0	0	0	0	0	0	0	0	0	0	0	0	0	0	0	0	0	0	0	0	0	0	0
Bacteria	Kluyvera georgiana	0	0	0	0	0	0	0	0	0	0	0	0	0	0	0	0	0	0	0	0	0	0	0	0	0	0	0	0	0	0	0	0	0	0	0	0	0	0	0	0	0	0	0	0	0	0	0	0
Bacteria	Streptococcus macedonicus	6	0	0	0	0	0	0	0	0	0	0	0	0	0	0	0	2	0	0	0	0	0	0	0	0	0	0	0	0	0	0	0	0	0	0	0	0	2	0	0	0	0	0	0	0	1	0	0
Eukaryota:Fungi	Aspergillus saccharolyticus	0	0	0	0	0	0	0	0	0	0	0	0	0	0	0	0	0	0	0	0	0	0	0	0	0	0	0	0	0	0	0	0	0	0	0	0	0	0	0	0	0	0	0	0	0	0	0	0
Bacteria	Pseudomonas caeni	0	0	0	0	0	0	0	0	0	0	0	0	0	0	0	0	0	0	0	0	0	0	0	0	0	0	0	0	0	0	0	0	0	0	0	0	0	0	0	0	0	0	0	0	0	0	0	0
Bacteria	Cutibacterium namnetense	8	0	0	0	0	0	0	0	0	0	0	0	0	0	0	0	0	3	0	0	0	0	0	0	0	0	0	0	0	0	0	0	0	0	0	0	0	0	0	0	0	0	0	0	0	0	0	0
Bacteria	Corynebacterium frankenforstense	0	0	0	0	0	0	0	0	0	0	0	0	0	0	0	0	0	0	0	0	0	0	0	0	6	0	0	0	0	0	0	0	0	0	0	0	0	0	0	0	0	0	0	0	0	0	0	0
Bacteria	Achromobacter spanius	74	0	0	0	0	0	0	0	0	0	0	0	0	0	0	0	0	0	0	0	0	0	0	0	0	132	0	0	0	0	0	0	0	0	0	0	0	0	0	0	0	0	0	44	0	0	0	0
Bacteria	Chromobacterium phragmitis	0	0	0	0	0	0	0	0	0	0	0	0	0	0	0	0	0	0	0	0	0	0	0	0	0	132	0	2	0	0	0	8	0	0	0	0	0	0	0	0	0	0	0	0	0	0	0	0
Eukaryota:Fungi	Aspergillus pseudotamarii	0	0	0	0	0	0	0	0	0	0	0	0	0	0	0	0	0	0	0	0	0	0	0	0	0	0	0	0	0	0	0	0	0	0	0	0	0	0	0	0	0	0	0	0	0	0	0	0
Bacteria	Parabacteroides goldsteinii	0	0	0	0	0	0	0	0	0	0	0	0	0	0	0	0	0	0	0	0	0	0	0	0	0	0	0	0	0	0	0	0	0	0	0	0	0	0	0	0	0	0	0	0	0	0	0	0
Viruses	Torque teno virus 19	0	0	0	0	0	0	0	0	0	0	0	0	0	0	0	0	0	0	0	0	0	0	0	0	0	0	0	0	0	0	0	0	0	0	0	0	0	0	0	0	0	0	0	0	0	0	0	0
Bacteria	Limosilactobacillus frumenti	3	0	0	0	0	0	0	0	0	0	0	0	0	7	0	0	0	80	0	0	0	0	0	0	0	0	0	0	0	0	0	0	0	0	0	5	0	0	0	0	0	0	0	0	0	0	0	0
Bacteria	Aerococcus viridans	5	0	0	0	2	0	0	0	0	0	0	0	0	0	0	0	0	0	0	3	0	0	0	0	0	0	0	0	0	0	0	0	0	0	0	0	0	0	0	0	0	0	0	0	0	20	0	0
Bacteria	Neisseria zoodegmatis	0	0	0	0	0	0	0	0	0	0	0	0	0	0	0	0	0	0	0	0	0	0	0	0	0	0	0	0	0	0	0	0	0	0	0	0	0	0	0	0	0	0	0	0	0	0	0	0
Bacteria	Chryseobacterium joostei	0	0	0	0	0	0	0	0	0	0	0	0	0	0	0	0	0	0	0	0	0	0	0	0	0	0	0	0	0	0	0	0	0	0	0	0	0	0	0	0	0	0	0	0	0	0	0	0
Bacteria	Pseudomonas chengduensis	0	0	0	0	0	0	0	0	0	0	0	0	0	0	0	0	0	0	0	129	0	0	0	0	0	0	0	0	0	0	0	0	0	0	0	0	0	0	0	0	0	0	0	0	0	0	0	0
Bacteria	Acinetobacter tjernbergiae	11	0	0	0	0	0	0	0	0	0	0	0	0	0	0	0	0	0	0	0	0	0	0	0	0	0	0	0	0	0	0	0	0	0	0	0	0	0	0	0	0	0	0	0	0	0	0	0
Bacteria	Kosakonia arachidis	0	21	0	0	0	0	0	0	0	0	0	0	5	0	0	0	0	0	0	0	0	0	0	0	0	0	0	0	0	0	2	0	0	0	0	0	0	0	0	0	0	0	0	0	0	0	0	0
Bacteria	Brevibacterium epidermidis	0	0	0	0	0	0	0	0	0	0	0	0	0	0	0	0	0	0	0	0	0	0	0	0	0	0	0	0	0	0	0	0	0	0	0	0	0	0	0	0	0	0	0	0	0	0	0	0
Bacteria	Veillonella seminalis	0	0	0	0	0	0	0	0	0	0	0	0	0	0	0	0	0	0	0	0	0	0	0	0	35	0	0	0	0	0	0	0	0	0	0	0	0	0	0	0	0	0	0	0	0	0	0	0
Bacteria	Listeria monocytogenes	0	0	0	0	3	0	0	0	0	0	0	0	0	20	0	3	0	0	0	0	0	0	0	0	0	0	0	0	0	6	0	0	0	0	0	0	0	0	0	0	0	0	0	0	0	0	0	0
Bacteria	Campylobacter jejuni	0	0	0	3	0	0	0	0	0	0	56	0	0	7	0	0	0	0	0	0	0	0	0	0	0	0	0	0	0	0	0	0	0	0	0	38	0	0	0	0	0	0	0	0	0	0	0	0
Bacteria	Staphylococcus cohnii	9	0	0	0	0	0	0	0	0	0	0	0	0	0	0	0	0	2	0	0	0	0	0	0	0	0	0	0	0	0	0	4	0	0	0	7	0	0	0	0	0	0	0	0	0	0	1	0
Bacteria	Methylobacterium variabile	105	0	0	0	0	0	0	0	0	0	0	0	0	0	0	0	0	0	0	0	0	0	0	0	0	0	0	0	0	0	0	0	0	0	0	0	0	0	0	0	17	0	0	0	0	0	0	0
Eukaryota:Fungi	Aspergillus glaucus	26	0	3	0	0	0	0	0	0	0	0	0	0	0	0	0	0	8	0	0	0	0	0	0	0	0	0	0	0	0	0	10	0	0	0	0	0	46	0	0	0	0	0	0	0	0	0	11
Bacteria	Kluyvera cryocrescens	0	0	0	0	0	0	0	0	0	0	0	0	0	0	0	0	0	0	0	0	0	0	0	0	0	0	0	0	0	0	0	0	0	0	0	0	0	0	0	0	0	0	0	0	0	0	0	0
Bacteria	Lactobacillus kefiranofaciens	0	0	0	0	0	0	0	0	0	0	0	0	0	5	2	0	0	2	0	0	0	0	0	0	2	0	0	0	0	0	0	0	0	0	0	0	0	0	0	0	0	0	0	0	0	0	0	0
Bacteria	Corynebacterium lactis	32	0	0	5	20	0	0	0	0	13	0	0	0	0	0	0	0	0	0	0	0	0	0	0	0	0	0	8	0	0	13	0	0	0	0	0	0	0	0	0	0	0	0	0	0	0	0	0
Bacteria	Roseomonas rosea	0	0	0	0	0	0	0	0	0	0	0	0	0	0	0	0	0	0	0	0	0	0	0	0	0	0	0	0	0	0	0	0	0	0	0	0	0	0	0	0	0	0	0	0	0	0	0	0
Bacteria	Bacteroides graminisolvens	6	0	123	0	0	0	0	0	0	0	0	0	0	0	0	0	0	0	0	0	0	0	0	0	0	0	0	0	0	0	0	0	0	0	0	0	0	0	0	0	0	0	0	0	0	0	0	0
Eukaryota:Fungi	Aspergillus mulundensis	0	0	0	0	0	0	0	0	0	0	0	0	0	0	0	0	0	0	0	0	0	0	0	0	0	0	0	0	0	0	0	0	0	0	0	0	0	0	0	0	0	0	0	0	0	0	0	0
Bacteria	Serratia ficaria	30	0	0	0	0	0	0	0	0	0	0	0	0	0	0	0	0	1	0	107	0	11	0	0	0	0	0	0	0	0	0	4	0	0	0	0	0	0	0	0	8	0	0	0	0	0	0	0
Bacteria	Bacteroides caecimuris	0	0	0	3	0	0	0	0	0	0	0	0	0	9	0	0	0	0	0	0	0	0	0	0	0	0	0	0	0	10	0	0	0	0	0	123	0	0	0	0	0	0	0	0	0	0	0	0
Bacteria	Gemella cuniculi	0	0	0	0	0	0	0	0	0	0	0	0	0	0	0	0	0	0	0	0	0	0	0	0	0	0	0	0	0	0	0	0	0	0	0	0	0	0	0	0	0	0	0	0	0	0	0	0
Bacteria	Acinetobacter chinensis	0	0	0	122	0	0	0	0	0	0	0	0	0	0	0	0	0	0	0	0	0	0	0	2	0	0	0	0	0	0	0	0	0	0	0	0	0	0	0	0	0	0	0	0	0	0	0	0
Bacteria	Sphingomonas hominis	0	0	0	0	0	0	0	0	0	0	0	0	0	0	0	0	0	0	0	0	0	0	0	0	0	0	0	0	0	0	0	0	0	0	0	0	0	0	0	0	0	0	0	0	0	0	0	0
Bacteria	Pseudomonas sabulinigri	0	0	0	0	0	0	0	0	0	0	0	0	0	0	0	0	0	0	0	0	0	0	0	0	0	0	0	0	0	4	0	0	0	0	0	0	0	0	0	0	0	0	0	0	0	0	0	0
SpecialPathogens	Chlamydia pneumoniae	0	0	0	0	0	0	0	0	0	0	0	0	0	0	0	0	0	0	0	0	0	0	0	0	0	0	0	0	0	0	0	0	0	0	0	0	0	0	0	0	0	0	0	0	0	0	0	0
Bacteria	Pseudomonas xinjiangensis	0	0	0	0	0	0	0	0	0	0	0	0	0	0	0	0	2	0	0	0	0	0	0	0	0	0	0	0	0	0	0	0	0	0	0	0	0	0	0	0	12	0	0	0	0	0	0	0
Bacteria	Chryseobacterium cucumeris	0	0	0	0	0	0	0	0	0	0	0	0	0	0	0	0	0	0	0	0	0	0	0	0	0	0	0	0	0	0	0	0	0	0	0	0	0	0	0	0	0	0	0	0	0	0	0	0
Bacteria	[Eubacterium] rectale	5	0	0	27	0	0	0	0	0	0	0	0	0	120	0	0	0	0	0	0	0	0	0	0	18	0	0	0	0	0	0	0	14	0	0	73	0	0	0	0	0	0	0	0	0	0	0	0
Eukaryota:Fungi	Enterocytozoon bieneusi	0	0	0	0	0	0	0	0	0	0	0	0	0	0	0	0	0	0	0	0	0	0	0	0	0	0	0	0	0	0	0	0	0	0	0	0	0	0	0	0	0	0	0	0	0	0	0	0
Bacteria	Clostridium baratii	0	0	0	29	0	0	0	0	0	0	0	0	0	20	0	0	0	0	0	0	0	0	0	0	8	0	0	0	0	5	0	0	0	0	0	62	0	0	0	0	0	0	0	0	0	0	0	0
Bacteria	Pseudomonas agarici	12	0	0	0	0	0	0	0	0	0	0	0	0	0	0	0	0	0	0	29	1	0	0	0	0	0	0	0	0	2	0	0	0	0	0	0	0	0	0	0	5	0	0	0	0	0	0	0
Bacteria	Aeromonas simiae	0	0	0	0	0	0	0	0	0	0	0	0	0	0	0	0	0	0	0	0	0	0	0	0	0	0	0	0	0	0	0	0	0	0	0	0	0	0	0	0	0	0	0	0	0	0	0	0
Viruses	Torque teno virus 29	0	0	0	0	0	0	0	0	0	0	0	0	0	0	0	3	0	0	0	0	0	0	0	0	0	0	0	0	0	0	0	0	0	0	0	1	0	0	0	0	8	0	0	0	52	0	1	0
Bacteria	Lactobacillus japonicus	0	0	0	0	0	0	0	0	0	0	0	0	0	0	0	0	0	0	0	0	0	0	0	0	0	0	0	0	0	0	0	0	0	0	0	0	0	8	0	0	0	0	0	0	0	0	0	0
Eukaryota:Fungi	Aspergillus thermomutatus	0	0	0	0	0	0	0	0	0	0	0	0	0	0	0	0	0	50	0	0	0	0	0	9	0	0	0	0	0	0	0	0	0	4	0	0	0	0	3	0	0	0	0	0	0	13	0	0
Eukaryota:Fungi	Aspergillus ibericus	0	0	0	0	0	0	0	0	0	0	0	0	0	0	0	0	0	10	0	0	0	0	0	0	0	0	0	0	0	0	0	0	0	5	0	0	0	0	0	0	4	0	0	0	0	0	0	0
Bacteria	Streptomyces cattleya	0	0	0	0	0	0	0	0	0	0	0	0	0	0	0	0	0	0	0	80	0	0	0	0	0	0	0	0	0	0	0	0	0	0	0	0	0	0	0	0	0	0	0	0	0	0	0	0
Bacteria	Brevibacterium ravenspurgense	0	0	0	0	18	0	0	0	0	0	0	0	0	0	0	0	0	0	0	5	0	0	0	0	0	0	0	0	0	0	0	5	0	0	0	0	0	0	0	0	0	0	0	0	0	0	0	0
Bacteria	Acidipropionibacterium jensenii	0	0	0	0	0	0	0	0	0	0	0	0	0	0	0	0	0	3	0	0	0	0	0	0	0	0	0	0	0	0	0	0	0	0	0	0	0	0	0	0	0	0	0	0	0	0	0	0
Bacteria	Parabacteroides massiliensis	0	0	0	0	0	0	0	0	0	0	0	0	0	0	0	0	0	0	0	0	0	0	0	0	0	0	0	0	0	0	0	0	0	0	0	0	0	0	0	0	0	0	0	0	0	0	0	0
Eukaryota:Parasite	Caenorhabditis remanei	0	0	0	0	0	0	0	0	0	0	0	0	0	0	0	0	0	0	0	0	0	0	0	0	0	0	0	0	0	0	0	0	0	0	0	0	0	0	0	0	0	0	0	0	0	0	0	0
Bacteria	Brucella haematophila	0	0	0	0	0	0	0	3	0	0	0	0	0	0	0	0	0	0	0	0	0	0	0	0	0	0	0	0	0	0	0	0	0	0	0	0	0	0	0	0	0	0	0	0	0	0	0	0
Bacteria	Pseudonocardia ammonioxydans	116	0	0	0	0	0	0	0	0	0	0	0	0	0	0	0	0	0	0	0	0	0	0	0	0	0	0	0	0	0	0	0	0	0	0	0	0	0	0	0	0	0	0	0	0	0	0	0
Eukaryota:Fungi	Paecilomyces variotii	0	0	0	0	0	0	0	0	0	0	15	0	0	0	0	0	0	0	0	38	0	0	0	0	0	0	0	0	0	0	0	0	0	0	0	0	0	0	0	0	0	0	0	12	0	4	0	0
Bacteria	Clostridium argentinense	0	0	0	8	0	0	0	0	0	0	2	0	0	115	0	0	0	0	0	0	0	0	0	0	2	0	0	0	0	0	0	0	0	0	0	52	0	0	0	0	0	0	0	0	0	0	0	0
Bacteria	Pseudomonas multiresinivorans	0	0	0	0	0	0	0	0	0	0	0	0	0	0	0	0	0	0	0	0	0	0	0	0	0	0	0	0	0	0	4	0	0	0	0	0	0	0	0	3	0	0	0	0	0	0	1	0
Bacteria	Rhodococcus erythropolis	6	0	0	0	0	0	0	0	0	0	0	0	0	0	0	0	0	0	0	0	0	0	0	0	0	0	0	0	0	0	0	0	0	0	0	0	0	0	0	0	2	0	0	0	0	0	0	0
Bacteria	Pseudomonas pudica	0	0	0	0	0	0	0	0	0	0	0	0	0	0	0	0	0	0	0	0	0	0	0	0	0	0	0	0	0	0	0	0	0	0	0	0	0	0	0	0	0	0	0	0	0	0	0	0
Bacteria	Corynebacterium ulcerans	0	0	2	0	0	0	0	0	0	0	0	0	0	0	0	0	0	0	0	0	0	0	0	0	0	0	0	0	0	0	41	0	0	0	0	0	0	0	0	0	0	0	0	0	0	0	0	0
Bacteria	Nocardia arthritidis	0	0	0	0	0	0	0	0	0	0	0	0	0	0	0	0	0	0	0	0	0	0	0	0	0	0	0	0	0	0	0	0	0	0	0	0	0	0	0	0	0	0	0	7	0	0	0	0
Bacteria	Methylorubrum rhodinum	0	0	0	0	0	0	0	0	0	0	0	0	0	0	0	0	0	0	0	0	0	0	0	0	0	0	0	0	0	0	0	0	0	0	0	0	0	0	0	0	0	0	0	0	0	0	0	0
Bacteria	Streptomyces olivoreticuli	15	0	0	0	0	0	0	0	0	0	0	0	0	0	0	0	0	0	0	0	0	0	0	0	0	0	0	0	0	0	0	0	0	0	0	0	0	0	0	0	0	0	0	0	0	0	0	0
Bacteria	Mycolicibacterium wolinskyi	0	0	0	0	0	0	0	0	0	0	0	0	0	0	0	0	0	0	0	0	0	0	0	0	0	0	0	0	0	0	0	0	0	0	0	0	0	0	0	0	0	0	0	0	0	0	0	0
Bacteria	Mycobacterium marseillense	0	0	0	0	0	0	0	0	0	0	0	0	0	0	0	0	0	0	0	0	0	0	0	0	0	0	0	0	0	0	0	0	0	0	0	0	0	0	0	0	0	0	0	0	0	0	0	0
Bacteria	Nocardia yunnanensis	0	0	0	0	0	0	0	0	0	0	0	0	0	0	0	0	0	0	0	0	0	0	0	0	0	0	0	0	0	0	0	0	0	0	0	0	0	0	0	0	0	0	0	0	0	0	0	0
Bacteria	Proteus faecis	0	0	0	0	0	0	0	0	0	0	0	0	0	0	0	0	0	0	0	0	0	0	0	0	0	0	0	0	0	0	0	0	0	0	0	0	0	0	0	0	0	0	0	0	0	0	0	0
Bacteria	Pantoea deleyi	0	0	0	0	0	0	0	0	0	0	0	0	0	0	0	0	0	0	0	0	0	0	0	0	0	0	0	0	0	0	0	0	0	0	0	0	0	0	0	0	0	0	0	0	0	0	0	0
Bacteria	Peptoniphilus harei	0	0	0	2	25	0	0	0	0	0	0	0	0	0	0	0	0	0	0	0	0	0	0	0	0	0	0	0	0	0	0	0	45	0	0	0	0	0	0	0	0	0	0	0	0	0	0	0
Bacteria	Campylobacter geochelonis	0	0	0	0	0	0	0	0	0	0	5	0	0	111	0	0	0	0	0	0	2	0	0	0	0	0	0	0	0	0	0	0	0	0	0	0	0	0	0	0	0	0	0	0	0	0	0	0
Bacteria	Paenibacillus jamilae	23	0	0	0	0	0	0	0	0	0	0	0	0	0	0	0	0	0	0	67	0	6	0	0	0	0	0	0	0	0	0	0	0	0	0	0	0	0	0	0	0	0	0	5	0	0	0	0
Bacteria	Roseomonas nepalensis	0	0	0	0	0	0	0	0	0	0	0	0	0	0	0	0	0	0	0	0	0	0	0	0	0	0	0	0	0	0	0	0	0	0	0	0	0	0	0	0	0	0	0	0	0	0	0	0
Bacteria	Pseudomonas pohangensis	23	0	0	0	0	0	2	0	0	0	0	0	0	0	0	0	3	0	0	69	0	0	0	0	0	12	0	0	0	0	0	2	0	0	1	0	0	0	0	0	8	0	0	0	0	0	0	0
Bacteria	Aeromonas media	30	5	0	109	0	0	0	0	0	0	0	0	0	0	0	2	0	0	0	89	1	0	0	0	0	0	0	0	0	3	0	10	0	0	0	0	3	1	0	0	5	2	0	0	0	0	0	0
Bacteria	Xanthomonas axonopodis	0	0	0	0	0	0	0	0	0	0	0	0	0	0	0	0	0	0	0	109	0	0	0	0	0	0	0	0	0	0	0	0	0	0	0	0	0	0	0	0	0	0	0	0	0	0	0	0
Bacteria	Clostridium kluyveri	0	5	0	107	0	0	0	0	0	0	5	0	0	0	0	0	0	0	0	0	0	0	0	0	2	0	0	0	0	12	0	0	0	0	0	0	0	0	0	0	0	0	0	0	0	0	0	0
Eukaryota:Fungi	Aspergillus caelatus	0	0	0	0	0	0	0	0	0	0	0	0	0	0	0	0	0	0	0	0	0	0	0	0	0	0	0	0	0	0	0	0	0	0	0	0	0	0	0	0	0	0	0	0	0	0	0	0
Bacteria	Streptomyces violaceusniger	0	0	0	0	0	0	0	0	0	0	0	0	0	0	0	0	0	0	0	0	0	0	0	0	0	0	0	0	0	0	0	0	0	0	0	0	0	0	0	0	0	0	0	0	0	0	0	0
Bacteria	Prevotella stercorea	0	0	0	0	0	0	0	0	0	0	0	0	0	0	0	0	0	0	0	0	0	0	0	0	0	0	0	0	0	0	0	0	0	0	0	0	0	0	0	0	0	0	0	0	0	0	0	0
Eukaryota:Fungi	[Candida] auris	0	0	0	0	0	0	0	0	0	0	0	0	0	0	0	0	0	0	0	0	0	0	0	0	0	0	0	0	0	0	0	0	0	0	0	21	0	0	0	0	0	0	0	0	0	0	0	0
Eukaryota:Fungi	Aspergillus campestris	0	0	0	0	0	0	0	0	0	0	0	0	0	0	0	0	0	0	0	12	0	0	0	0	0	0	0	0	0	0	0	0	0	0	0	0	0	0	0	0	0	0	0	0	0	0	0	0
Bacteria	Mycolicibacterium hassiacum	0	0	0	0	3	0	0	0	0	0	0	0	0	0	0	0	0	0	0	0	0	0	0	0	0	0	0	0	0	0	0	0	0	0	0	0	0	0	0	0	0	0	0	0	0	0	0	0
Eukaryota:Fungi	Talaromyces rugulosus	0	0	0	0	0	0	0	0	0	0	0	0	0	0	0	0	0	7	0	0	0	0	0	0	0	0	0	0	8	0	0	0	0	0	0	0	0	0	0	0	0	0	0	0	0	0	0	0
Eukaryota:Fungi	Aspergillus brunneoviolaceus	0	0	0	0	0	0	0	0	0	0	0	0	0	0	0	0	0	0	0	0	0	0	0	0	0	0	0	0	0	0	0	0	0	0	0	0	0	0	0	0	0	0	0	0	0	0	0	0
Bacteria	Lactobacillus ultunensis	0	0	0	0	0	0	0	0	0	0	0	0	0	0	0	0	0	0	0	0	0	0	0	0	0	0	0	0	0	0	0	0	0	0	0	0	0	0	0	0	0	0	0	0	0	0	0	0
Eukaryota:Fungi	Aspergillus lentulus	0	0	0	0	0	0	0	0	0	0	0	0	0	0	0	0	0	105	0	0	0	0	0	17	0	0	0	0	0	0	0	0	0	0	0	0	0	0	5	0	0	0	0	0	3	12	0	0
Bacteria	Sphingomonas montanisoli	0	0	0	0	0	0	0	0	0	0	0	0	0	0	0	0	0	0	0	0	0	0	0	0	0	0	0	0	0	0	0	0	0	0	0	0	0	0	0	0	0	0	0	0	0	0	0	0
Bacteria	Streptococcus pantholopis	0	0	0	0	0	0	0	0	0	0	0	0	0	13	0	0	0	0	0	7	0	0	0	0	0	0	0	0	0	0	0	0	0	0	0	0	0	0	0	0	0	0	0	0	0	0	0	0
Bacteria	Sphingomonas jejuensis	104	0	0	0	0	0	0	0	0	0	0	0	0	0	0	0	0	0	0	0	0	0	0	0	0	0	0	0	0	0	0	0	0	0	0	0	0	0	0	0	0	0	0	0	0	0	0	0
Eukaryota:Fungi	Aspergillus sclerotioniger	0	0	0	0	0	0	0	0	0	0	0	0	0	0	0	0	0	0	0	0	0	0	0	0	0	0	0	0	0	0	0	0	0	0	0	0	0	0	0	0	0	0	0	0	0	0	0	0
Eukaryota:Fungi	Metschnikowia bicuspidata	0	0	0	0	0	0	0	0	0	0	0	0	0	0	0	0	0	0	0	0	0	0	0	0	0	0	0	0	0	0	0	0	0	0	0	0	0	0	0	0	0	0	0	0	0	0	0	0
Bacteria	Acinetobacter wuhouensis	0	0	0	0	0	0	0	0	0	0	0	0	0	0	0	0	0	0	0	0	0	0	0	0	0	0	0	0	0	0	0	0	0	0	0	0	0	0	0	0	0	0	0	0	0	0	0	0
Bacteria	Mycolicibacterium litorale	0	0	0	0	0	0	0	0	0	0	0	0	0	0	0	0	0	0	0	0	0	0	0	0	0	0	0	0	0	0	0	0	0	0	0	0	0	0	0	0	0	0	0	0	0	0	0	0
Bacteria	Pseudomonas edaphica	0	0	0	0	0	0	0	0	0	0	0	0	0	0	0	0	0	0	0	0	0	0	0	0	0	0	0	0	0	0	0	0	0	0	0	0	0	0	0	0	0	0	0	0	0	0	0	0
Bacteria	Limosilactobacillus pontis	0	0	0	0	0	0	0	0	0	0	0	0	0	0	0	0	0	4	0	0	0	0	0	0	0	0	0	0	0	0	0	0	0	0	0	0	0	4	0	0	0	0	0	0	0	0	0	0
Bacteria	Streptococcus ruminantium	0	0	0	0	0	0	0	0	0	0	0	0	0	0	2	0	0	0	0	0	0	0	0	0	0	0	0	0	0	0	0	0	0	0	0	0	0	0	0	0	0	0	0	0	0	0	0	0
Bacteria	Roseomonas pecuniae	0	0	0	0	0	0	0	0	0	0	0	0	0	0	0	0	0	0	0	0	0	0	0	0	0	0	0	0	0	0	0	0	0	0	0	0	0	0	0	0	0	0	0	0	0	0	0	0
Bacteria	Pseudomonas lundensis	0	0	0	0	0	0	0	0	0	0	0	0	0	4	0	0	0	0	0	0	0	0	0	0	5	0	0	0	0	0	0	0	0	0	0	0	0	0	0	0	0	0	0	0	0	0	0	0
Bacteria	Staphylococcus ureilyticus	0	0	0	0	0	0	0	0	0	0	0	0	0	0	0	0	0	0	0	0	0	0	0	0	0	0	0	0	0	0	0	0	0	0	0	0	0	0	0	0	0	0	0	0	0	0	0	0
Bacteria	Bacteroides mediterraneensis	0	0	0	0	0	0	0	0	0	0	0	0	0	0	0	0	0	0	0	0	0	0	0	0	0	0	0	0	0	0	0	0	0	0	0	0	0	0	0	0	0	0	0	0	0	0	0	0
Bacteria	Pseudomonas taetrolens	11	3	0	0	0	0	0	0	0	0	0	0	0	0	0	0	0	0	0	49	0	0	0	0	0	0	0	0	0	0	0	0	3	0	0	0	0	0	0	0	4	0	0	0	0	0	0	0
Bacteria	Pseudomonas hunanensis	0	0	0	0	0	0	0	0	0	0	0	0	0	0	0	0	0	0	0	0	0	0	0	0	0	0	0	0	0	0	0	0	0	0	0	0	0	0	0	0	0	0	0	0	0	0	0	0
Bacteria	Paenibacillus sabinae	0	0	0	0	0	0	0	0	0	0	0	0	0	23	0	0	0	0	0	0	0	0	0	0	0	0	0	0	0	0	0	0	0	0	0	12	0	0	0	0	0	0	0	0	0	0	0	0
Eukaryota:Fungi	Aspergillus novofumigatus	0	0	0	0	0	0	0	0	0	0	0	0	0	0	0	0	0	100	0	0	0	0	0	0	0	0	0	0	0	0	0	0	0	0	0	0	0	0	9	0	0	0	0	0	0	11	0	0
Bacteria	Latilactobacillus sakei	0	0	0	0	0	0	0	0	0	0	4	0	0	0	0	0	0	0	0	0	0	0	0	0	2	0	0	0	0	2	0	0	0	0	0	0	0	0	0	0	0	0	0	0	0	0	0	0
Bacteria	Corynebacterium gerontici	11	0	0	0	0	0	0	0	0	0	0	0	0	0	0	0	0	0	0	0	0	0	0	0	0	0	0	0	0	0	0	0	0	0	0	0	0	0	0	0	0	0	0	0	0	0	0	0
Bacteria	Acinetobacter bouvetii	14	0	0	0	0	0	0	0	0	0	0	0	0	0	0	0	0	0	0	0	0	0	0	0	0	0	0	0	0	0	0	0	0	0	0	0	0	0	0	0	0	0	0	0	0	0	0	0
Viruses	TTV-like mini virus	0	0	0	0	0	0	0	0	0	0	0	0	0	0	0	0	0	0	0	0	0	0	0	0	0	0	0	0	0	0	0	0	0	0	0	0	0	0	0	0	0	0	0	0	0	0	6	0
Bacteria	Tsukamurella paurometabola	0	7	0	0	0	0	0	0	0	0	0	0	0	0	0	0	0	0	0	38	0	0	0	0	0	24	0	0	0	0	0	40	0	0	0	0	0	0	0	0	0	0	0	5	0	0	0	0
Bacteria	Bacteroides timonensis	0	0	0	0	0	0	0	0	0	0	0	0	0	0	0	0	0	0	0	0	0	0	0	0	0	0	0	0	0	0	0	0	0	0	0	0	0	0	0	0	0	0	0	0	0	0	0	0
Bacteria	Pseudomonas rhizoryzae	0	0	0	0	0	0	0	0	0	0	0	0	0	0	0	0	0	0	0	0	0	0	0	0	0	0	0	0	0	0	0	0	0	0	0	0	0	0	0	0	0	0	0	0	0	0	0	0
SpecialPathogens	Mycoplasma struthionis	0	0	0	0	0	0	0	0	0	0	0	0	0	0	0	0	0	0	0	0	0	0	0	0	0	0	0	0	0	0	1	0	7	0	0	32	0	0	0	0	0	0	0	0	0	0	0	0
Bacteria	Sphingomonas azotifigens	0	0	0	0	0	0	0	0	0	0	0	0	0	0	0	0	0	0	0	0	0	0	0	0	0	0	0	0	0	0	0	56	0	0	0	0	0	0	0	0	0	0	0	0	0	0	0	0
Bacteria	Acinetobacter pseudolwoffii	0	0	0	0	0	0	0	0	0	0	0	0	0	0	0	0	0	0	0	0	0	0	0	0	0	0	0	0	0	2	0	0	0	0	0	0	0	0	0	0	0	0	0	0	0	0	0	0
Bacteria	Corynebacterium glyciniphilum	0	0	0	0	0	0	0	0	0	0	0	0	0	0	0	0	0	0	0	0	0	0	0	0	0	0	0	0	0	0	0	0	0	0	0	0	0	0	0	0	0	0	0	0	0	0	0	0
Bacteria	Fusobacterium ulcerans	0	0	0	0	0	0	0	0	0	0	0	0	0	0	0	0	0	0	0	0	0	0	0	0	0	0	0	0	0	0	0	0	0	0	0	0	0	0	0	0	0	0	0	0	0	0	0	0
Bacteria	Streptococcus alactolyticus	0	0	0	0	0	0	0	0	0	0	0	0	0	0	0	0	0	0	0	0	0	0	0	0	0	0	0	0	0	0	0	0	0	0	0	0	0	0	0	0	0	0	0	4	0	0	0	0
Bacteria	Levilactobacillus namurensis	0	0	0	0	0	0	0	0	0	0	0	0	0	0	0	0	0	0	0	0	0	0	0	0	0	0	0	0	0	0	0	0	0	0	0	0	0	0	0	0	0	0	0	0	0	0	0	0
Eukaryota:Fungi	Debaryomyces fabryi	8	94	0	0	0	0	0	0	0	0	0	0	3	0	0	0	0	0	0	0	0	0	0	0	0	0	0	0	0	0	0	0	0	0	0	0	0	2	0	0	0	0	0	0	0	0	0	0
Bacteria	Clostridium bornimense	0	0	0	12	2	0	0	0	0	0	0	0	0	94	0	0	0	0	0	3	0	0	0	0	0	0	0	0	0	0	0	0	0	0	0	57	0	0	0	0	0	0	0	0	0	0	0	0
Bacteria	Pseudomonas furukawaii	0	0	0	0	0	0	0	0	0	0	0	0	0	0	0	0	7	0	0	0	0	0	0	0	3	0	0	0	0	7	0	0	30	0	0	0	0	0	0	0	0	0	0	0	0	0	0	0
Eukaryota:Parasite	Spirometra erinaceieuropaei	0	0	0	0	0	0	0	0	0	0	0	0	0	0	0	0	0	0	0	0	0	0	0	0	0	0	0	0	0	0	0	0	0	0	0	0	0	0	0	0	0	0	0	0	0	0	0	0
Bacteria	Pseudomonas sediminis	24	0	0	0	0	0	0	0	0	0	0	0	0	0	0	0	0	0	0	78	1	0	0	0	0	0	0	0	0	0	0	0	0	0	0	0	0	0	0	0	0	0	0	0	0	0	0	0
Bacteria	Citrobacter koseri	0	17	0	19	0	0	0	0	0	0	0	0	0	0	0	0	0	0	0	0	0	0	0	0	0	0	0	0	0	0	0	0	0	0	0	0	0	0	0	0	0	0	0	0	0	0	0	0
Bacteria	Serratia liquefaciens	0	60	0	0	0	0	0	0	0	0	0	0	0	0	0	0	0	0	0	0	0	0	0	0	0	0	0	0	0	0	0	0	0	0	0	0	0	0	0	0	0	0	0	0	0	0	0	0
Eukaryota:Fungi	Debaryomyces hansenii	5	0	0	0	0	0	0	0	0	0	0	0	0	0	0	0	0	0	0	0	0	0	0	0	0	0	0	0	0	0	0	0	0	0	0	0	0	0	0	2	3	0	0	0	0	0	0	0
Bacteria	Pseudomonas oryzihabitans	0	0	0	0	0	0	0	0	0	0	0	0	0	0	0	0	0	0	0	82	0	0	0	0	0	0	0	0	0	0	0	0	0	0	0	0	0	0	0	0	0	0	0	0	0	0	0	0
Bacteria	Pantoea alhagi	0	0	0	0	0	0	0	0	0	0	0	0	0	0	0	0	0	0	0	0	0	0	0	0	0	0	0	0	0	0	0	0	0	0	0	0	0	0	0	0	0	0	0	0	0	0	0	0
Bacteria	Microbacterium lacticum	24	0	0	0	0	0	0	0	0	0	0	0	0	0	0	0	0	0	0	14	0	0	0	0	0	0	0	0	0	0	0	0	0	0	0	0	0	0	0	0	92	0	0	0	0	0	0	0
Bacteria	Pseudomonas reinekei	0	0	0	0	0	0	0	0	0	0	0	0	0	0	0	0	0	0	0	0	0	0	0	0	0	0	0	0	0	0	2	0	0	0	0	0	0	0	0	0	0	0	0	2	0	0	0	0
Bacteria	Corynebacterium testudinoris	9	0	0	0	0	0	0	0	0	0	0	0	0	0	0	0	0	0	0	0	0	0	0	0	0	0	0	0	0	0	0	0	0	0	0	0	0	0	0	0	0	0	0	0	0	0	0	0
Bacteria	Xanthomonas sacchari	0	5	0	0	0	0	0	0	0	0	0	0	0	0	0	0	0	3	0	91	0	0	0	0	0	0	0	0	0	0	0	0	0	0	0	0	0	2	0	0	0	0	0	0	0	0	0	0
Bacteria	Mycolicibacterium tokaiense	24	0	0	0	0	0	0	0	0	0	7	0	0	0	0	0	0	0	0	76	1	0	0	0	2	36	0	0	0	0	0	0	0	0	0	0	0	1	0	0	7	0	0	3	0	0	0	0
Bacteria	Plesiomonas shigelloides	0	0	0	0	0	0	0	0	0	0	0	0	0	0	0	0	0	0	0	0	0	0	0	0	0	0	0	0	0	0	0	0	0	0	0	0	0	0	0	0	0	0	0	0	0	0	0	0
Bacteria	Nocardia farcinica	18	0	0	0	3	0	0	0	0	0	0	0	0	0	0	0	0	0	0	0	0	0	0	0	0	0	0	0	0	2	0	0	0	0	0	0	0	0	0	0	0	0	0	0	0	0	0	0
Eukaryota:Fungi	Aspergillus bombycis	0	0	0	0	0	0	0	0	0	0	0	0	0	0	0	0	0	0	0	0	0	0	0	0	0	0	0	0	0	0	0	0	0	0	0	0	0	0	0	0	0	0	0	0	0	0	0	0
Bacteria	Acinetobacter pullicarnis	0	0	0	0	0	0	0	0	0	0	0	0	0	0	0	0	0	0	0	0	0	0	0	0	0	0	0	0	0	0	0	0	0	0	0	0	0	0	0	0	0	0	0	0	0	0	0	0
Bacteria	Sphingomonas laterariae	0	0	0	0	0	0	0	0	0	0	0	0	0	0	0	0	0	0	0	0	0	0	0	0	0	0	0	0	0	0	0	0	0	0	0	0	0	0	0	0	0	0	0	0	0	0	0	0
Bacteria	Paenibacillus chitinolyticus	11	0	0	89	0	0	0	0	0	0	5	0	0	0	0	0	0	0	0	0	0	0	0	0	0	0	0	0	0	0	0	0	0	0	0	0	0	0	0	0	0	0	0	0	0	0	0	0
Bacteria	Lactiplantibacillus paraplantarum	2	0	0	0	0	0	0	0	0	0	0	0	0	0	0	0	0	0	0	0	0	0	0	0	0	0	0	0	0	0	0	0	0	0	0	0	0	0	0	0	0	0	0	0	0	0	0	0
Bacteria	Rhodococcus aetherivorans	0	0	0	0	0	0	0	0	0	0	0	0	0	0	0	0	0	0	0	0	0	0	0	0	0	0	0	0	0	0	0	0	0	0	0	0	0	0	0	0	0	0	0	0	0	0	0	0
Bacteria	Arcobacter cloacae	0	0	0	0	0	0	0	0	0	0	2	0	0	87	0	0	0	0	0	0	0	0	0	0	0	0	0	0	0	0	0	0	0	0	0	0	0	0	0	0	0	0	0	0	0	0	0	0
Viruses	Alphapapillomavirus 7	0	0	0	0	0	0	0	0	0	0	0	0	0	0	0	0	0	0	0	0	0	0	0	0	0	0	0	0	0	0	0	0	0	0	0	0	0	0	0	0	0	0	0	0	0	0	0	0
Bacteria	Pseudomonas asplenii	11	0	0	0	0	0	0	0	0	0	0	0	0	0	0	0	0	0	0	0	0	0	0	0	0	12	0	0	0	0	0	2	0	0	0	0	0	0	0	0	0	0	0	0	0	0	0	0
SpecialPathogens	Mycoplasma anseris	0	0	0	0	0	0	0	0	0	0	0	0	0	0	0	0	0	0	0	0	0	0	0	0	0	0	0	0	0	0	4	0	2	0	0	36	0	0	0	0	0	0	0	0	0	0	0	0
Bacteria	Lacticaseibacillus pantheris	0	0	0	0	0	0	0	0	0	0	0	0	0	0	0	0	0	8	0	0	0	0	0	0	0	0	0	0	0	0	0	0	0	0	0	0	0	0	0	0	0	0	0	0	0	0	0	0
Bacteria	Gordonia terrae	18	0	0	0	0	0	0	0	0	0	0	0	0	0	0	0	0	0	0	0	0	0	0	0	0	84	0	0	0	0	0	0	0	0	0	0	0	3	0	0	0	0	0	0	0	0	0	0
Bacteria	Clostridium saccharoperbutylacetonicum	0	0	0	0	0	0	0	0	0	0	0	0	0	36	0	0	0	0	0	0	2	0	0	0	5	0	0	0	0	0	0	0	0	0	0	86	0	0	0	0	0	0	0	0	0	0	0	0
Bacteria	Streptococcus phocae	0	0	0	0	0	0	0	0	0	0	0	0	0	86	0	0	0	0	0	0	0	0	0	0	0	0	0	2	0	0	0	0	0	0	0	0	0	0	0	0	0	0	0	0	0	0	0	0
Bacteria	Bacillus toyonensis	0	0	0	0	0	0	0	0	0	0	0	0	0	0	0	0	0	0	0	0	0	0	0	0	0	0	0	0	0	0	0	0	0	0	0	0	0	0	0	0	0	0	0	0	0	0	0	0
Bacteria	Clostridium tyrobutyricum	0	0	0	17	0	0	0	0	0	0	0	0	0	28	0	0	0	0	0	0	0	0	0	0	0	0	0	0	0	0	0	0	0	0	0	85	0	0	0	0	0	0	0	0	0	0	0	0
Bacteria	Pseudarthrobacter oxydans	0	0	0	0	0	0	0	0	0	0	0	0	0	0	0	0	0	0	0	0	0	0	0	0	0	0	0	0	0	0	0	0	0	0	0	0	0	0	0	0	0	0	0	0	0	0	0	0
Eukaryota:Fungi	Metarhizium acridum	0	0	0	0	0	0	0	0	0	0	0	0	0	0	0	0	0	0	0	14	0	0	0	0	0	0	0	0	0	0	0	0	0	0	0	0	0	0	0	0	0	0	0	0	0	0	0	0
Bacteria	Dermacoccus nishinomiyaensis	0	0	0	0	0	0	0	0	0	0	0	0	0	0	0	2	0	0	0	18	0	0	0	0	2	0	0	0	0	0	0	8	0	0	0	0	0	0	0	0	1	0	17	2	0	0	0	0
Bacteria	Levilactobacillus zymae	0	0	0	0	0	0	0	0	0	0	0	0	0	0	0	0	0	0	0	0	0	0	0	0	0	0	0	0	0	0	0	0	0	0	0	0	0	0	0	0	0	0	0	0	0	0	0	0
Bacteria	Acinetobacter bohemicus	0	0	0	0	0	0	0	0	0	0	0	0	0	0	0	0	0	0	0	0	0	0	0	0	0	0	0	0	0	0	0	0	0	0	0	0	0	0	0	0	0	0	0	0	0	0	0	0
Bacteria	Parabacteroides chartae	0	0	5	0	0	0	0	0	0	0	0	0	0	0	0	0	0	0	0	0	0	0	0	0	0	0	0	0	0	0	0	0	0	0	0	0	0	0	0	0	0	0	0	0	0	0	0	0
SpecialPathogens	Brachyspira hampsonii	0	0	0	0	0	0	0	0	0	0	0	0	0	83	0	0	0	0	0	0	0	0	0	0	0	0	0	0	0	0	0	0	0	0	0	27	0	0	0	0	0	0	0	0	0	0	0	0
Bacteria	Chryseobacterium limigenitum	0	0	0	0	0	0	0	0	0	0	0	0	0	0	0	0	0	0	0	0	0	0	0	0	0	0	0	0	0	0	0	0	0	0	0	0	0	0	0	0	0	0	0	0	0	0	0	0
Bacteria	Moraxella lacunata	0	0	0	0	83	0	0	0	0	0	0	0	0	0	0	0	0	0	0	0	0	0	0	0	0	0	0	0	0	0	0	0	0	0	0	0	0	0	0	0	0	0	0	0	0	0	0	0
Bacteria	Paenibacillus donghaensis	0	0	0	0	0	0	0	0	0	0	0	0	0	82	0	0	0	0	0	0	0	0	0	0	0	0	0	0	0	0	0	0	0	0	0	0	0	0	0	0	0	0	0	0	0	0	0	0
Bacteria	Streptobacillus hongkongensis	0	0	0	0	0	0	0	0	0	0	0	0	0	0	0	0	0	0	0	0	0	0	0	0	0	0	0	0	0	14	0	0	0	0	0	0	0	0	0	0	0	0	0	0	0	0	0	0
Bacteria	Burkholderia latens	0	0	0	0	0	0	0	0	0	0	0	0	0	0	0	0	0	0	0	0	0	0	0	0	0	0	0	0	0	0	0	0	0	0	0	0	0	0	0	0	0	0	0	0	0	0	0	0
SpecialPathogens	Mycoplasma phocidae	0	0	0	0	0	0	0	0	0	0	0	0	0	15	0	0	0	0	0	0	0	0	0	0	0	0	0	0	0	0	2	0	0	0	0	31	0	0	0	0	0	0	0	0	0	0	0	0
Bacteria	Clostridium carboxidivorans	0	0	0	0	0	0	0	0	0	0	0	0	0	19	0	0	0	0	0	0	0	0	0	0	0	0	0	0	0	5	0	0	0	0	0	82	0	0	0	0	0	0	0	0	0	0	0	0
Bacteria	Pseudomonas bauzanensis	0	0	0	0	0	0	0	0	0	0	0	0	0	0	0	0	0	0	0	0	0	0	0	0	0	0	0	0	0	0	0	0	0	0	0	0	0	0	0	0	0	0	0	0	0	0	0	0
Bacteria	Corynebacterium renale	0	0	0	0	0	0	0	0	0	0	0	0	0	0	0	0	0	0	0	0	0	0	0	0	0	0	0	0	0	0	0	0	0	0	0	0	6	0	0	0	0	0	0	0	0	0	0	0
Bacteria	Streptococcus himalayensis	0	0	0	0	0	0	0	0	0	0	0	0	0	0	0	0	0	0	0	0	0	0	0	0	0	0	0	0	0	0	0	0	0	0	0	0	0	0	0	0	0	0	6	0	0	0	0	0
SpecialPathogens	Mycoplasma cloacale	0	0	0	0	0	0	0	0	0	0	0	0	0	0	0	0	0	0	0	0	0	0	0	0	0	0	0	0	0	0	0	0	0	0	0	29	0	0	0	0	0	0	0	0	0	0	0	0
Bacteria	Microbacterium protaetiae	11	0	0	0	0	0	0	0	0	0	0	0	0	7	0	0	0	0	0	18	0	0	0	0	0	24	0	0	0	6	0	0	0	0	0	6	0	0	0	0	0	0	0	0	0	0	0	0
Bacteria	Burkholderia oklahomensis	81	0	0	0	0	0	0	0	0	0	0	0	0	0	0	0	0	2	0	0	0	0	0	0	0	0	0	0	0	0	0	0	0	0	0	0	0	0	0	0	0	0	0	0	0	0	0	0
Bacteria	Streptomyces griseochromogenes	29	0	0	0	0	0	0	0	0	0	0	0	0	0	0	0	0	0	0	0	0	0	0	0	0	48	0	0	0	0	0	4	0	0	0	0	0	0	0	0	7	0	0	0	0	0	0	0
Eukaryota:Fungi	Aspergillus ruber	0	0	0	0	0	0	0	0	0	0	0	0	0	0	0	0	0	0	0	0	0	0	0	0	0	0	0	0	0	0	0	0	0	0	0	0	0	12	0	0	0	0	0	0	0	0	0	0
Eukaryota:Fungi	Aspergillus candidus	6	0	0	0	0	0	0	0	0	0	0	0	0	0	0	0	0	0	0	0	0	0	0	0	0	0	0	0	0	0	0	0	0	0	0	0	0	0	0	0	0	0	0	0	0	0	0	0
Bacteria	Rothia koreensis	0	0	0	0	0	0	0	0	0	0	0	0	0	0	0	0	0	0	0	0	0	0	0	0	0	0	0	0	0	0	0	0	0	0	0	0	0	0	0	0	0	0	0	0	0	0	0	0
Bacteria	Corynebacterium ammoniagenes	12	0	0	0	0	0	0	0	0	0	0	0	0	0	0	0	0	0	0	0	0	0	0	0	0	0	0	0	0	0	0	0	0	0	0	0	0	0	0	0	0	0	0	0	0	0	0	0
Bacteria	Methylorubrum salsuginis	81	0	0	0	0	0	0	0	0	0	0	0	0	0	0	0	0	0	0	0	0	0	0	0	0	0	0	0	0	0	0	0	0	0	0	0	0	0	0	0	0	0	0	0	0	0	0	0
Bacteria	Enterococcus thailandicus	0	0	0	0	3	0	0	0	0	0	0	0	0	0	0	0	0	0	0	0	0	0	0	0	0	0	0	0	0	0	0	0	0	0	0	0	0	0	0	0	0	0	0	0	0	0	0	0
Bacteria	Clostridium botulinum	0	0	0	80	0	0	0	0	0	0	0	0	0	0	0	0	0	0	0	0	0	0	0	0	0	0	0	0	0	16	0	0	0	0	0	0	0	0	0	0	0	0	0	0	0	0	0	0
Bacteria	Pseudomonas saponiphila	0	0	0	0	0	0	0	0	0	0	0	0	0	0	0	0	0	0	0	80	0	0	0	0	0	0	0	0	0	0	0	0	0	0	0	0	0	0	0	0	0	0	0	0	0	0	0	0
Bacteria	Serratia symbiotica	0	80	0	0	0	0	0	0	0	0	0	0	0	0	0	0	0	0	0	0	0	0	0	0	0	0	0	0	0	0	2	0	0	0	0	16	0	0	0	0	0	0	0	0	0	0	0	0
Bacteria	Peptoniphilus ivorii	0	0	0	0	2	0	0	0	0	0	0	0	0	16	0	0	0	0	0	0	0	0	0	0	3	0	0	0	0	0	0	0	0	0	0	45	0	0	0	0	0	0	0	0	0	0	0	0
Bacteria	Rodentibacter trehalosifermentans	0	0	0	0	0	0	0	0	0	0	0	0	0	0	0	0	0	0	0	0	0	0	0	0	0	0	0	0	0	0	0	0	0	0	0	0	0	0	0	0	0	0	0	0	0	0	0	0
Bacteria	Aeromonas salmonicida	0	0	0	0	0	0	0	0	0	0	0	0	0	0	0	0	0	0	0	0	0	0	0	0	0	0	0	0	0	6	0	0	0	0	0	0	0	2	0	0	0	0	0	0	0	0	0	0
Eukaryota:Fungi	Aspergillus piperis	0	0	0	0	0	0	0	0	0	0	0	0	0	0	0	0	0	0	0	0	0	0	0	0	0	0	0	0	0	0	0	2	0	0	0	3	0	0	0	0	0	0	0	0	0	0	0	0
Bacteria	Enterococcus durans	3	0	0	2	0	0	0	0	0	0	0	0	0	10	0	0	0	1	0	0	0	0	0	0	4	0	0	0	0	0	1	0	9	0	0	10	0	0	0	0	0	0	0	0	0	0	0	0
Bacteria	Corynebacterium choanae	0	0	0	0	0	0	0	0	0	0	0	0	0	4	0	0	0	0	0	0	0	0	0	0	0	0	0	0	0	5	0	0	0	0	0	0	13	0	0	0	0	0	0	0	0	0	0	0
Bacteria	Bacteroides salyersiae	0	0	0	0	0	0	0	0	0	0	0	0	0	0	0	0	0	0	0	0	0	0	0	0	0	0	0	0	0	0	0	0	0	0	0	0	0	0	0	0	0	0	0	0	0	0	0	0
Eukaryota:Fungi	Trichoderma gamsii	0	0	0	0	0	0	0	0	0	0	0	0	0	0	0	0	0	0	0	43	0	0	0	0	0	0	0	0	0	0	0	7	0	0	0	0	0	0	0	0	0	0	0	0	0	0	0	0
Bacteria	Streptomyces leeuwenhoekii	0	0	0	78	0	0	0	0	0	0	0	0	0	6	0	0	0	0	0	0	0	0	0	0	0	0	0	0	0	0	0	0	0	0	0	0	0	0	0	0	0	0	0	0	0	0	0	0
Bacteria	Arcanobacterium ihumii	0	0	0	0	0	0	0	0	0	0	0	0	0	0	0	0	0	0	0	0	0	0	0	0	0	0	0	0	0	0	0	0	0	0	0	0	0	0	0	0	0	0	0	0	0	0	0	0
Bacteria	Prevotella pectinovora	0	0	0	0	0	0	0	0	0	0	0	0	0	0	0	0	0	0	0	0	0	0	0	0	0	0	0	0	0	0	0	0	0	0	0	0	0	0	0	0	0	0	0	0	0	0	0	0
Bacteria	Enterococcus saccharolyticus	0	0	0	0	0	0	0	0	0	0	0	0	0	0	0	0	0	0	0	0	0	0	0	0	0	0	0	0	0	0	0	0	0	0	0	0	0	0	0	0	0	0	0	0	0	0	0	0
Bacteria	Microbacterium wangchenii	0	0	2	0	0	0	0	0	0	0	0	0	0	0	0	0	0	0	0	0	0	0	0	0	6	0	0	0	0	0	0	0	0	0	0	0	0	0	0	0	2	0	0	0	0	0	0	0
Bacteria	Enterococcus mundtii	0	0	0	0	5	0	0	0	0	0	0	0	0	6	0	0	0	0	0	0	0	0	0	0	0	0	0	0	0	0	0	0	0	0	0	0	0	0	0	0	0	0	0	0	0	0	0	0
Bacteria	Streptomyces lasalocidi	0	0	0	0	0	0	0	0	0	0	0	0	0	0	0	0	0	0	0	0	0	0	0	0	0	0	0	0	0	0	0	0	0	0	0	0	0	0	0	0	0	0	0	0	0	0	0	0
Bacteria	Achromobacter mucicolens	0	0	0	0	0	0	0	0	0	0	0	0	0	0	0	0	0	0	0	0	0	0	0	0	0	0	0	0	0	0	0	0	0	0	0	0	0	0	0	0	0	0	0	0	0	0	0	0
Bacteria	Acinetobacter defluvii	0	0	0	0	0	0	0	0	0	0	0	0	0	0	0	0	0	0	0	0	0	0	0	0	0	0	0	0	0	0	0	0	0	0	0	0	0	0	0	0	0	0	0	0	0	0	0	0
Bacteria	Micrococcus endophyticus	21	0	0	0	0	0	0	0	0	0	0	0	0	0	0	0	0	0	0	0	2	0	0	0	0	0	0	0	0	6	0	0	0	0	0	0	0	0	0	0	0	0	0	0	0	0	0	0
SpecialPathogens	Mycoplasma arthritidis	0	0	0	61	0	0	0	0	0	0	0	0	0	0	0	0	0	0	0	0	1	0	0	0	0	0	0	0	0	0	2	0	6	0	0	53	0	0	0	0	0	0	0	0	0	0	0	0
Eukaryota:Fungi	Cyberlindnera fabianii	0	0	0	0	0	0	0	0	0	0	0	0	0	0	0	0	0	0	0	0	0	0	0	0	0	0	0	0	0	0	0	0	0	0	0	0	0	0	0	0	0	0	0	0	0	0	0	0
Bacteria	Microbacterium laevaniformans	0	0	0	0	0	0	0	0	0	0	0	0	0	0	0	0	0	0	0	47	0	0	0	0	0	0	0	0	0	0	0	0	0	0	0	0	0	0	0	0	0	0	0	0	0	0	0	0
Bacteria	Corynebacterium uterequi	0	0	0	0	0	0	0	0	0	0	0	0	0	0	0	0	0	0	0	0	0	21	0	0	0	0	0	0	0	0	0	0	0	0	0	0	0	0	0	0	0	0	0	0	0	0	0	0
Bacteria	Olsenella timonensis	26	0	0	0	0	0	0	0	0	0	0	0	0	19	0	0	0	0	0	0	0	0	0	0	0	0	0	0	0	0	0	0	27	0	0	0	0	0	3	0	0	0	0	0	0	0	0	0
Bacteria	Paenibacillus thiaminolyticus	0	0	0	74	0	0	0	0	0	0	0	0	0	0	0	0	0	0	0	0	0	0	0	0	0	0	0	0	0	0	0	0	0	0	0	0	0	0	0	0	0	0	0	0	0	0	0	0
Viruses	Torque teno virus 1	0	0	0	0	4	0	0	0	0	0	0	0	0	0	0	0	0	0	0	0	0	0	0	0	0	0	0	0	0	0	0	0	0	0	0	0	0	2	0	0	2	0	0	0	0	0	0	0
Bacteria	Sphingomonas fennica	0	0	0	0	0	0	0	0	0	0	0	0	0	0	0	0	0	0	0	0	0	0	0	0	0	0	0	0	0	0	0	0	0	0	0	0	0	0	0	0	0	0	0	0	0	0	0	0
Viruses	Torque teno virus 10	0	0	0	0	2	0	0	0	0	0	0	0	0	0	0	0	0	0	0	0	0	0	0	0	0	0	0	0	0	0	0	0	0	0	0	0	0	0	0	0	5	0	0	0	0	0	0	0
Bacteria	Corynebacterium glutamicum	0	0	0	0	0	0	0	0	0	7	0	0	0	0	2	2	0	0	0	0	0	0	0	0	4	0	0	0	0	0	0	0	0	0	0	0	0	0	0	0	0	0	0	0	0	0	0	0
Bacteria	Burkholderia territorii	0	0	0	0	0	0	0	0	0	0	0	0	0	0	0	0	0	0	0	0	0	0	0	0	0	0	0	0	0	0	0	0	0	0	0	0	0	0	0	0	0	0	0	0	0	0	0	0
Bacteria	Chryseobacterium hispalense	9	0	0	0	0	0	0	0	0	0	0	0	0	0	0	0	0	0	0	0	0	0	0	0	0	0	0	0	0	0	0	0	0	0	0	0	0	0	0	0	0	0	0	0	0	0	0	0
Eukaryota:Fungi	Aspergillus uvarum	8	0	0	0	0	0	0	0	0	0	0	0	0	0	0	0	0	2	0	0	0	0	0	0	0	0	0	0	0	0	0	0	0	0	0	0	0	0	0	0	0	0	0	0	0	0	0	0
Bacteria	Corynebacterium riegelii	0	0	0	0	13	0	0	0	0	0	0	0	0	0	0	0	0	0	0	0	0	0	0	0	0	0	0	0	0	0	0	0	0	0	0	0	50	0	0	0	1	0	0	0	0	0	0	0
Bacteria	Kosakonia oryziphila	0	0	0	0	0	0	0	0	0	0	0	0	0	0	0	0	0	0	0	0	0	0	0	0	0	0	0	0	0	0	0	0	0	0	0	0	0	0	0	0	0	0	0	0	0	0	0	0
Bacteria	Brucella lupini	57	0	0	0	0	0	0	0	0	0	0	0	0	0	0	0	0	0	0	0	0	0	0	0	0	0	0	0	0	0	0	0	0	0	0	0	0	0	0	0	0	0	0	0	0	0	0	0
Bacteria	Staphylococcus pseudintermedius	0	0	0	0	5	0	0	0	0	0	0	0	0	0	0	0	0	0	0	0	0	0	0	0	0	12	0	0	0	0	0	0	0	0	0	0	5	0	0	0	0	0	0	0	0	0	0	0
Bacteria	Fredinandcohnia aciditolerans	0	0	0	0	0	0	0	0	0	0	0	0	0	0	0	0	0	0	0	0	0	0	0	0	0	0	0	70	0	0	0	0	0	0	0	0	0	0	0	0	0	0	0	0	0	0	0	0
Bacteria	Staphylococcus petrasii	0	0	0	0	0	0	0	0	0	0	0	0	0	0	0	0	0	0	0	0	0	0	0	0	0	72	0	0	0	0	0	0	0	0	0	0	0	0	0	0	0	0	0	0	0	0	0	0
Bacteria	Paenibacillus larvae	0	0	0	0	0	0	0	0	0	0	0	0	0	0	0	0	0	0	0	0	0	0	0	0	0	0	0	0	0	0	0	0	0	0	0	0	0	0	0	0	0	0	0	0	0	0	0	0
Bacteria	Pseudomonas kunmingensis	0	0	0	0	71	0	0	0	0	0	0	0	0	0	0	0	0	0	0	0	0	0	0	0	0	0	0	0	0	0	0	0	0	0	0	0	0	0	0	0	0	0	0	0	0	0	0	0
Bacteria	Bordetella genomosp. 10	0	0	0	0	0	0	0	0	0	0	0	0	0	0	0	0	0	0	0	0	0	0	0	0	0	0	0	0	0	0	0	0	0	0	0	0	0	0	0	0	0	0	0	0	0	0	0	0
Bacteria	Microbacterium oleivorans	0	0	0	0	0	0	0	0	0	0	0	0	0	0	0	0	0	0	0	16	0	0	0	0	0	0	0	0	0	0	0	0	0	0	0	0	0	0	0	0	4	0	0	0	0	0	0	0
Bacteria	Phocaeicola massiliensis	0	0	0	0	0	0	0	0	0	0	0	0	0	0	0	0	0	0	0	0	0	0	0	0	0	0	0	0	0	8	0	0	0	0	0	0	0	0	0	0	0	0	0	0	0	0	0	0
Bacteria	Microbacterium sediminis	18	0	0	0	0	0	0	0	0	0	0	0	0	0	0	0	0	0	0	0	0	6	0	0	0	0	0	0	0	0	0	0	0	0	0	0	0	0	0	0	0	0	0	0	0	0	0	0
Bacteria	Bacteroides oleiciplenus	0	0	0	0	0	0	0	0	0	0	0	0	0	0	0	0	0	0	0	0	0	0	0	0	0	0	0	0	0	0	0	0	0	0	0	0	0	0	0	0	0	0	0	0	0	0	0	0
Bacteria	Cronobacter turicensis	0	70	0	0	0	0	0	0	0	0	0	0	0	0	0	0	0	0	0	0	0	0	0	0	0	0	0	0	0	0	0	0	0	0	0	0	0	0	0	0	0	0	0	0	0	0	0	0
Bacteria	Streptococcus canis	0	0	0	0	0	0	0	0	0	0	0	0	0	27	0	0	0	0	0	0	0	0	0	0	0	0	0	0	0	0	0	0	0	0	0	0	0	0	0	0	0	0	0	0	0	0	0	0
Bacteria	Mobiluncus curtisii	0	0	0	0	0	0	0	0	0	0	0	0	0	9	2	0	0	1	0	0	0	0	0	0	0	0	0	0	0	0	0	0	0	0	0	70	0	0	0	0	0	0	0	0	0	0	0	0
Eukaryota:Fungi	Talaromyces stipitatus	0	0	0	0	0	0	0	0	0	0	0	0	0	0	0	0	0	6	0	12	0	0	0	0	0	0	0	0	0	0	0	0	0	0	0	0	0	0	0	0	0	0	0	0	0	0	0	0
Bacteria	Methylobacterium pseudosasicola	0	0	0	0	0	0	0	0	0	0	0	0	0	0	0	0	0	0	0	0	0	0	0	0	0	0	0	0	0	0	0	0	0	0	0	0	0	0	0	0	0	0	0	0	0	0	0	0
Bacteria	Dietzia maris	0	0	0	0	0	0	0	0	0	0	0	0	0	0	0	0	0	0	0	0	0	0	0	0	0	0	0	0	0	0	0	0	0	0	0	0	0	0	0	0	0	0	0	18	0	0	0	0
Bacteria	Sphingomonas lutea	42	0	0	0	0	0	0	0	2	0	0	0	0	0	0	0	0	0	0	0	0	0	0	0	9	0	1	0	0	0	0	13	0	0	0	0	0	0	0	0	15	0	0	0	0	0	0	0
Bacteria	Corynebacterium pseudotuberculosis	0	0	0	0	18	0	0	0	0	0	0	0	0	0	0	0	0	0	0	0	0	0	0	0	0	0	0	0	0	0	0	0	0	0	0	0	0	0	0	0	0	0	0	0	0	0	0	0
Bacteria	Streptococcus porcinus	0	0	0	0	3	0	0	0	0	0	0	0	0	0	0	0	0	0	0	0	0	0	0	0	0	0	0	0	0	0	0	0	0	0	0	0	0	0	0	0	0	0	0	0	0	0	0	0
Eukaryota:Fungi	[Candida] pseudohaemulonii	0	0	0	0	0	0	0	0	0	0	0	0	0	0	0	0	0	0	0	0	0	0	0	0	0	0	0	0	0	0	0	0	0	0	0	0	0	0	0	0	0	0	0	0	0	0	0	0
Bacteria	Mycolicibacterium rhodesiae	0	0	0	0	0	0	0	0	0	0	0	0	0	0	0	0	0	0	0	0	0	0	0	0	0	0	0	0	0	0	0	0	0	0	0	0	0	0	0	0	13	0	0	0	0	0	0	0
Viruses	Human adenovirus 5	0	0	0	0	0	0	0	0	0	0	0	0	0	0	0	0	0	0	0	0	0	0	0	0	0	0	0	0	0	0	0	0	0	0	0	0	0	0	0	0	69	0	0	0	0	0	0	0
Bacteria	Mycobacterium nebraskense	0	0	0	0	0	0	0	0	0	0	0	0	0	0	0	0	0	0	0	0	0	0	0	0	0	0	0	0	0	0	0	0	0	0	0	0	0	0	0	0	0	0	0	0	0	0	0	0
Bacteria	Methylobacterium segetis	0	0	0	0	0	0	0	0	0	0	0	0	0	0	0	0	0	0	0	0	0	0	0	0	0	0	0	0	0	0	0	0	0	0	0	0	0	0	0	0	0	0	0	0	0	0	0	0
SpecialPathogens	Anaplasma phagocytophilum	0	0	0	0	0	0	0	0	0	0	0	0	0	0	0	0	0	0	0	0	0	0	0	0	0	0	0	0	0	0	0	0	0	0	0	0	0	0	0	0	0	0	0	0	0	0	0	0
Viruses	Torque teno virus 28	0	0	0	0	0	0	0	0	0	0	0	0	0	0	0	0	0	0	0	0	0	0	0	0	0	0	0	0	0	0	0	0	0	0	0	0	0	0	0	0	0	0	0	0	0	0	0	0
Bacteria	Microbacterium hydrothermale	0	0	0	0	0	0	0	0	0	0	0	0	0	0	0	0	0	0	0	0	0	0	0	0	0	0	0	0	0	0	0	0	0	0	0	0	0	0	0	0	0	0	0	0	0	0	0	0
Bacteria	Acidipropionibacterium acidipropionici	12	0	0	0	0	0	0	0	0	0	0	0	0	0	0	0	0	0	0	0	0	0	0	0	0	0	0	0	0	0	0	0	5	0	0	0	0	0	0	0	0	0	0	0	0	0	0	0
Bacteria	Ligilactobacillus agilis	0	0	0	0	0	0	0	0	0	0	0	0	0	0	0	0	0	0	0	0	0	0	0	0	0	0	0	0	0	0	0	0	0	0	0	0	0	0	0	0	0	0	0	0	0	0	0	0
Eukaryota:Fungi	Trichoderma citrinoviride	17	0	0	0	0	0	0	0	0	0	0	0	0	0	0	0	0	0	0	62	0	0	0	0	0	36	0	0	0	0	0	0	0	0	0	0	0	0	0	0	7	0	0	0	0	0	0	0
Bacteria	Streptomyces formicae	0	0	0	0	0	0	0	0	0	0	0	0	0	0	0	0	0	0	0	0	0	0	0	0	0	0	0	0	0	2	0	0	0	0	0	0	0	0	0	0	0	0	0	0	0	0	0	0
Viruses	Human papillomavirus type 18	0	0	0	0	0	0	0	0	0	0	0	0	0	0	0	0	0	0	0	0	0	0	0	0	0	0	0	0	0	0	0	38	0	0	0	0	0	0	0	0	0	0	0	0	0	0	0	0
Bacteria	Slackia isoflavoniconvertens	0	0	0	0	0	0	0	0	0	0	0	0	0	0	0	0	0	0	0	0	0	0	0	0	0	0	0	0	0	0	0	0	0	0	0	0	0	0	0	0	0	0	0	0	0	0	0	0
Bacteria	Prevotella phocaeensis	0	0	0	0	0	0	0	0	0	0	0	0	0	0	0	0	0	0	0	0	2	0	0	0	27	0	0	0	0	0	0	0	0	0	0	68	0	0	0	0	0	0	0	0	0	0	0	0
Bacteria	Mycobacterium avium	0	0	0	0	0	0	0	0	0	0	0	0	0	0	0	0	0	0	0	0	0	0	0	0	0	0	1	0	0	0	0	0	0	0	0	0	3	0	0	0	0	0	0	0	0	0	0	0
Eukaryota:Fungi	Aspergillus cristatus	23	0	0	0	0	0	0	0	0	0	0	0	0	0	0	0	0	0	0	0	0	0	0	0	0	0	0	0	0	0	0	0	0	0	0	0	0	0	0	0	0	0	0	0	0	0	0	0
Bacteria	Kluyvera sichuanensis	0	0	0	0	0	0	0	0	0	0	0	0	0	0	0	0	0	0	0	0	0	0	0	0	0	0	0	0	0	0	0	0	0	0	0	0	0	0	0	0	0	0	0	0	0	0	0	0
Bacteria	Acinetobacter cumulans	8	0	0	0	0	0	0	0	0	0	0	0	0	0	0	0	0	0	0	0	0	0	0	0	0	0	0	0	0	0	0	0	0	0	0	0	0	0	0	0	0	0	0	0	0	0	0	0
Bacteria	Cronobacter muytjensii	0	0	0	0	0	0	0	0	0	0	0	0	0	0	0	0	0	0	0	0	0	0	0	0	0	0	0	0	0	0	0	0	0	0	0	0	0	0	0	0	0	0	0	0	0	0	6	0
Bacteria	Streptomyces lydicus	0	0	0	0	0	0	0	0	0	0	0	0	0	0	0	0	0	0	0	0	0	0	0	0	0	0	0	0	0	0	0	0	0	0	0	0	0	0	0	0	0	0	0	0	0	0	0	0
Bacteria	Allosphingosinicella indica	0	0	0	0	0	0	0	0	0	0	0	0	0	0	0	0	0	0	0	67	0	0	0	0	0	0	0	0	0	0	0	0	0	0	0	0	0	0	0	0	0	0	0	0	0	0	0	0
Bacteria	Brevibacterium aurantiacum	0	0	0	0	8	0	0	0	0	0	0	0	0	0	0	0	0	0	0	0	0	0	0	0	0	0	0	0	0	3	0	0	0	0	0	0	0	0	0	0	0	0	0	0	0	0	0	0
Bacteria	Brevibacterium linens	0	0	0	0	6	0	0	0	0	0	0	0	0	0	0	0	0	0	0	0	0	0	0	0	0	0	0	0	0	0	0	0	0	0	0	0	0	0	0	0	0	0	0	0	0	0	0	0
Bacteria	Bacteroides ndongoniae	0	0	0	0	0	0	0	0	0	0	0	0	0	0	0	0	0	0	0	0	0	0	0	0	0	0	0	0	0	0	0	0	0	0	0	0	0	0	0	0	0	0	0	0	0	0	0	0
Viruses	Torque teno virus 24	0	0	0	0	3	0	0	0	0	0	0	0	0	0	0	3	0	0	0	0	0	0	0	0	0	0	0	0	0	0	0	0	0	0	0	0	0	5	0	0	0	0	0	0	5	0	0	0
Eukaryota:Fungi	Rhodotorula graminis	66	0	0	0	0	0	0	0	0	0	0	0	0	0	0	0	0	0	0	0	0	0	0	0	0	0	0	0	0	0	0	0	0	0	0	0	0	0	0	0	0	0	0	0	0	0	0	0
Bacteria	Corynebacterium crudilactis	0	0	0	0	0	0	0	0	0	0	0	0	0	0	0	0	0	0	0	0	0	0	0	0	0	0	0	0	0	2	0	0	0	0	0	0	0	0	0	0	0	0	0	0	0	0	0	0
Eukaryota:Fungi	Malassezia obtusa	0	0	0	0	0	0	0	0	0	0	0	0	0	0	0	0	0	0	0	0	0	0	0	0	0	0	0	0	0	0	0	0	0	0	0	0	0	0	0	0	0	0	0	0	0	0	0	0
Bacteria	Nocardia mangyaensis	0	0	0	0	0	0	0	0	0	0	0	0	0	0	0	0	0	0	0	0	0	0	0	0	0	0	0	0	0	0	0	0	0	0	0	0	0	0	0	0	0	0	2	0	0	0	0	0
Bacteria	Brucella cytisi	0	0	0	0	0	0	0	0	0	0	0	0	0	0	0	0	0	0	0	0	0	0	0	0	0	0	0	0	0	0	0	0	0	0	0	0	0	0	0	0	0	0	0	0	0	0	0	0
Bacteria	Phocaeicola coprocola	0	0	0	0	0	0	0	0	0	0	0	0	0	0	0	0	0	0	0	0	0	0	0	0	0	0	0	0	0	0	0	0	0	0	0	0	0	0	0	0	0	0	0	0	0	0	0	0
Bacteria	Acinetobacter wanghuae	0	3	0	0	0	0	0	0	0	0	0	0	0	0	0	0	0	0	0	0	0	0	0	0	0	0	0	0	0	0	0	0	0	0	0	0	0	0	0	0	0	0	0	0	0	0	0	0
Bacteria	Roseomonas aestuarii	0	0	0	0	0	0	0	0	0	0	0	0	0	0	0	0	0	0	0	0	0	0	0	0	0	0	0	0	0	0	0	0	0	0	0	0	0	0	0	0	0	0	0	0	0	0	0	0
Bacteria	Streptomyces phaeolivaceus	0	0	0	0	0	0	0	0	0	0	0	0	0	0	0	0	0	0	0	0	0	0	0	0	4	0	0	0	0	0	0	0	0	0	0	0	0	0	0	0	0	0	0	0	0	0	0	0
Bacteria	Pseudomonas savastanoi	0	0	0	0	0	0	0	0	0	0	0	0	0	0	0	0	0	0	0	0	0	0	0	0	0	0	0	0	0	0	0	0	0	0	0	0	0	0	0	0	0	0	0	0	0	0	0	0
Bacteria	Gordonia sputi	0	0	0	0	0	0	0	0	0	0	0	0	0	0	0	0	0	0	0	16	0	0	0	0	0	0	0	0	0	9	0	0	0	0	0	0	0	0	0	0	0	0	0	0	0	0	0	0
Bacteria	[Ochrobactrum] soli	0	0	0	0	0	0	0	0	0	0	0	0	0	0	0	0	0	0	0	0	0	0	0	0	0	0	0	0	0	0	0	0	0	0	0	0	0	0	0	0	0	0	0	0	0	0	0	0
Bacteria	Neisseria dumasiana	0	0	0	0	0	0	0	0	0	0	0	0	0	0	0	0	0	0	0	0	0	0	0	0	0	0	0	0	0	0	0	0	0	0	0	0	0	0	0	0	0	0	0	0	0	0	0	0
Bacteria	Chryseobacterium taihuense	6	0	0	0	0	0	0	0	0	0	0	0	0	0	0	0	0	0	0	0	0	0	0	0	0	0	0	0	0	0	0	0	0	0	0	0	0	0	0	0	0	0	0	0	0	0	0	0
Viruses	Human betaherpesvirus 6A	0	0	0	0	0	0	0	0	0	0	0	0	0	0	0	0	0	0	0	0	0	0	0	0	0	0	0	0	0	0	0	0	0	0	0	0	0	0	0	0	0	0	0	0	0	0	0	0
Bacteria	Pseudomonas umsongensis	0	0	2	0	0	0	0	0	0	0	0	0	0	0	0	0	0	0	0	0	0	0	0	0	0	0	0	0	0	0	0	0	0	0	0	0	0	0	0	0	0	0	0	0	0	0	0	0
Bacteria	Lapidilactobacillus dextrinicus	0	0	0	63	0	0	0	0	0	0	0	0	0	14	0	0	0	0	0	0	0	0	0	0	4	0	0	0	0	0	0	0	0	0	0	7	0	0	0	0	0	0	0	0	0	0	0	0
Bacteria	Nocardiopsis salina	63	0	0	0	0	0	0	0	0	0	0	0	0	0	0	0	0	0	0	0	0	0	0	0	0	0	0	0	0	0	0	0	0	0	0	0	0	0	0	0	0	0	0	0	0	0	0	0
Bacteria	Streptomyces kaniharaensis	0	0	0	0	0	0	0	0	0	0	0	0	0	0	0	0	0	0	0	0	0	0	0	0	0	0	0	0	0	0	0	0	0	0	0	0	0	0	0	0	0	0	0	0	0	0	0	0
Bacteria	Corynebacterium otitidis	8	0	2	0	0	0	0	0	0	0	0	0	0	0	0	0	0	0	0	0	0	0	0	0	0	0	0	0	0	0	0	5	0	0	0	0	0	0	2	0	0	0	0	0	0	1	0	0
Bacteria	Bacteroides stercorirosoris	0	0	0	0	0	0	0	0	0	0	0	0	0	0	0	0	0	0	0	0	0	0	0	0	0	0	0	0	0	0	0	0	0	0	0	0	0	0	0	0	0	0	0	0	0	0	0	0
Bacteria	Actinomyces urogenitalis	0	0	0	0	0	0	0	0	0	0	0	0	0	0	0	0	0	0	0	0	0	0	0	0	0	0	0	0	0	0	0	0	0	0	0	0	0	0	0	0	0	0	0	0	0	0	0	0
Bacteria	Clostridium pasteurianum	0	0	0	30	0	0	0	0	0	0	0	0	0	63	0	0	0	0	0	0	0	0	0	0	0	0	0	0	0	0	0	0	0	0	0	0	0	0	0	0	0	0	0	0	0	0	0	0
Bacteria	Streptococcus downei	0	0	0	0	0	0	0	0	0	0	0	0	0	0	0	0	0	0	0	0	0	0	0	0	0	0	0	0	0	0	0	0	0	0	0	0	0	0	0	0	0	0	0	0	0	0	0	0
Eukaryota:Fungi	Chaetomium globosum	0	0	0	0	0	0	0	0	0	0	0	0	0	15	0	0	0	0	0	62	0	0	0	0	0	0	0	0	0	0	0	0	0	0	0	0	0	0	0	0	20	0	0	0	0	0	0	0
Bacteria	Gordonia polyisoprenivorans	0	0	0	0	0	0	0	0	0	0	0	0	0	0	0	0	0	0	0	0	0	0	0	0	0	0	0	0	0	0	0	13	0	0	0	0	0	0	0	0	0	0	0	0	0	0	0	0
Bacteria	Clostridium estertheticum	0	0	0	0	0	0	0	0	0	0	0	0	0	0	0	0	0	0	0	0	0	0	0	0	0	0	0	0	0	0	0	0	3	0	0	62	0	0	0	0	0	0	0	0	0	0	0	0
Bacteria	Tsukamurella tyrosinosolvens	9	0	0	0	0	0	0	0	0	2	0	0	0	0	0	0	0	0	0	0	0	0	0	0	0	0	0	0	0	0	0	7	0	0	0	0	0	0	0	0	0	2	0	0	0	0	0	0
Eukaryota:Fungi	Aspergillus costaricensis	0	0	0	0	0	0	0	0	0	0	0	0	0	0	0	0	0	20	0	0	0	0	0	3	0	0	0	0	0	0	0	0	0	0	0	0	0	0	0	0	0	0	0	0	0	0	0	0
Bacteria	Aerococcus christensenii	0	0	0	10	0	0	0	0	0	0	0	0	0	9	0	0	0	0	0	0	0	0	0	0	3	0	0	0	0	0	0	0	0	0	0	35	0	0	0	0	0	0	0	0	0	0	0	0
Bacteria	Enterococcus hirae	0	0	0	0	3	0	0	0	0	0	0	0	0	0	0	0	0	0	0	0	0	0	0	0	0	24	0	0	0	2	0	0	0	0	0	13	0	0	0	0	0	0	0	0	0	0	0	0
Bacteria	Acinetobacter idrijaensis	0	0	0	0	0	0	0	0	0	0	0	0	3	0	0	0	0	0	0	0	0	0	0	0	0	0	0	0	0	0	0	0	0	0	0	0	0	0	0	0	0	0	0	0	0	0	0	0
Bacteria	Clostridium butyricum	0	0	0	51	0	0	0	0	0	0	0	0	0	62	0	0	0	0	0	0	0	0	0	0	0	0	0	0	0	3	0	0	0	0	0	43	0	0	0	0	0	0	0	0	0	0	0	0
Bacteria	Actinomyces pacaensis	0	0	0	2	0	0	0	0	0	0	0	3	0	0	0	0	0	0	0	0	0	0	0	0	10	0	0	0	0	4	0	0	1	0	0	0	0	0	0	0	0	0	0	0	0	0	0	0
Viruses	Hepatitis B virus	0	0	0	0	0	0	0	0	0	0	0	0	0	0	0	0	0	0	0	0	0	0	0	1	0	0	0	0	0	0	0	0	0	0	0	0	0	0	0	0	0	0	0	0	0	0	0	0
Bacteria	Ligilactobacillus murinus	0	0	0	0	0	0	0	0	0	0	0	0	0	0	0	0	0	0	0	0	0	0	0	0	0	12	0	0	0	0	0	0	0	0	0	0	0	0	0	0	0	0	0	0	0	0	0	0
Bacteria	Pediococcus pentosaceus	0	0	0	0	2	0	0	0	0	0	0	0	0	0	0	0	0	0	0	0	0	0	0	0	0	0	0	0	0	0	0	0	0	0	0	0	0	2	0	0	0	0	0	0	0	0	0	0
Bacteria	Pandoraea sputorum	0	0	0	0	0	0	0	0	0	0	0	0	0	0	0	0	0	0	0	0	0	0	0	0	0	0	0	0	0	14	0	0	0	0	0	0	0	0	0	0	0	3	0	0	0	1	0	0
Bacteria	Cronobacter malonaticus	0	43	0	0	0	0	0	0	0	0	0	0	5	0	0	0	0	0	0	0	0	0	0	0	0	0	0	0	0	0	0	0	0	0	0	0	0	0	0	0	6	0	0	0	0	0	0	0
Bacteria	Lactiplantibacillus garii	0	0	0	0	0	0	0	0	0	0	0	0	0	0	0	0	0	0	0	0	0	0	0	0	0	0	0	0	0	0	0	0	0	0	0	0	0	0	0	0	0	0	0	0	0	0	0	0
Bacteria	Streptococcus ratti	0	0	0	0	0	0	0	0	0	0	0	0	0	0	0	0	0	0	0	0	0	0	0	0	0	0	0	0	0	0	0	0	0	0	0	0	0	0	0	0	0	0	0	0	0	0	0	0
SpecialPathogens	Treponema azotonutricium	0	0	0	0	0	0	0	0	0	0	0	0	0	60	0	0	0	0	0	0	0	0	0	0	0	0	0	0	0	0	0	0	0	0	0	0	0	0	0	0	0	0	0	0	0	0	0	0
Bacteria	Aeromonas dhakensis	0	0	0	0	11	0	0	0	0	0	0	0	0	0	0	0	0	0	0	0	0	0	0	0	0	60	0	0	0	0	0	0	0	0	0	0	0	0	0	0	0	0	0	0	0	0	0	0
Bacteria	Acinetobacter harbinensis	0	0	0	0	0	0	0	0	0	0	0	0	0	0	0	0	0	0	0	0	0	0	0	0	0	0	0	0	0	0	0	0	0	0	0	0	0	0	0	0	0	0	0	0	0	0	0	0
Bacteria	Hafnia alvei	0	60	0	0	0	0	0	0	0	0	0	0	0	0	0	0	0	0	0	0	0	0	0	0	0	0	0	0	0	0	4	0	0	0	0	0	0	1	0	0	0	0	0	0	0	0	0	0
Bacteria	Bacteroides congonensis	0	0	0	0	0	0	0	0	0	0	0	0	0	0	0	0	0	0	0	0	0	0	0	0	0	0	0	0	0	0	0	0	0	0	0	0	0	0	0	0	0	0	0	0	0	0	0	0
Bacteria	Corynebacterium appendicis	17	0	0	0	0	0	0	0	0	0	0	0	0	0	0	0	0	0	0	0	0	0	0	0	0	0	0	0	0	0	0	0	0	0	0	0	0	0	0	0	0	0	0	0	0	0	0	0
Bacteria	Chryseobacterium phosphatilyticum	0	0	0	0	0	0	0	0	0	0	0	0	0	0	0	0	0	0	0	0	0	0	0	0	0	60	0	0	0	0	0	2	0	0	0	0	0	0	0	0	0	0	0	0	0	0	0	0
Bacteria	Microbacterium oxydans	0	0	0	0	3	0	0	0	0	0	0	0	0	0	0	0	0	0	0	0	0	0	0	0	8	0	0	0	0	0	0	0	0	0	0	0	0	0	0	0	0	0	0	0	0	0	0	0
Bacteria	Brevibacterium ihuae	0	0	0	0	0	0	0	0	0	0	0	0	0	0	0	0	0	0	0	0	0	0	0	0	0	0	0	0	0	0	0	0	0	0	0	0	0	0	0	0	0	0	0	0	0	0	0	0
Bacteria	Micrococcus cohnii	23	0	0	0	0	0	0	0	0	0	0	0	0	0	0	0	0	0	0	0	0	0	0	0	0	0	0	0	0	0	0	0	0	0	0	0	0	0	0	0	0	0	0	0	0	0	0	0
Bacteria	Listeria seeligeri	0	0	0	0	0	0	0	0	0	0	0	0	0	0	0	0	0	0	0	0	0	0	0	0	0	0	0	0	0	0	0	0	0	0	0	0	0	0	0	0	0	0	0	0	0	0	0	0
Bacteria	Acinetobacter albensis	59	0	0	2	0	0	0	0	0	0	0	0	0	0	0	0	0	0	0	0	0	0	0	0	0	0	0	0	0	0	0	0	0	0	0	0	0	0	0	0	0	0	0	0	0	0	0	0
Eukaryota:Fungi	Trichoderma asperellum	0	0	0	0	0	0	0	0	0	0	0	0	0	0	0	0	0	0	0	0	0	0	0	0	0	0	0	0	0	0	0	0	0	0	0	0	0	0	0	0	0	0	0	12	0	0	0	0
Bacteria	Peptoniphilus coxii	2	0	0	0	0	0	0	0	0	0	0	0	0	0	0	0	0	0	0	0	0	0	0	0	0	0	0	0	0	0	0	0	0	0	0	59	0	0	0	0	0	0	0	0	0	0	0	0
Bacteria	Pseudomonas graminis	0	0	0	0	0	0	0	0	0	0	0	0	0	0	0	0	0	0	0	0	0	0	0	0	0	0	0	0	0	0	0	0	0	0	0	0	0	0	0	0	0	0	0	0	0	0	0	0
Bacteria	Eubacterium maltosivorans	0	0	0	0	0	0	0	0	0	0	10	0	0	0	2	0	0	0	0	0	2	0	0	0	6	0	0	0	0	9	0	0	0	0	0	0	0	0	0	0	0	0	0	0	0	0	0	0
Eukaryota:Fungi	Metarhizium album	39	0	0	0	0	0	0	0	0	0	0	0	0	0	0	0	0	0	0	0	0	0	0	0	0	0	0	0	0	0	0	0	0	0	0	0	0	0	0	0	0	0	0	0	0	0	0	0
Bacteria	Clostridium fermenticellae	0	0	0	5	0	0	0	0	0	0	0	0	0	0	0	0	0	0	0	0	0	0	0	0	0	0	0	0	0	0	0	0	0	0	0	58	0	0	0	0	0	0	0	0	0	0	0	0
Eukaryota:Fungi	Colletotrichum higginsianum	0	0	0	0	0	0	0	0	0	0	0	0	0	0	0	0	0	0	0	58	0	0	0	0	0	0	0	0	0	0	0	0	0	0	0	0	0	0	0	0	0	0	0	0	0	0	0	0
Bacteria	Bacteroides acidifaciens	0	0	0	0	0	0	0	0	0	0	0	0	0	0	0	0	0	0	0	0	0	0	0	0	0	0	0	0	0	0	0	0	0	0	0	0	0	0	0	0	0	0	0	0	0	0	0	0
Bacteria	Enterococcus gilvus	0	0	0	0	5	0	0	0	0	0	0	0	0	0	0	0	0	0	0	0	0	0	0	0	8	0	0	0	0	0	0	0	0	0	0	0	0	2	0	0	0	0	0	0	0	0	0	0
Bacteria	Kosakonia oryzae	0	7	0	0	0	0	0	0	0	0	0	0	0	0	0	0	0	0	0	0	0	0	0	0	0	0	0	0	0	0	0	0	0	0	0	0	0	0	0	0	0	0	0	0	0	0	0	0
Bacteria	Micrococcus lylae	0	0	0	0	0	0	0	0	0	0	0	0	0	0	0	0	0	0	0	0	0	0	0	0	0	0	0	0	0	0	0	0	0	0	0	0	0	0	0	0	0	0	0	0	0	0	0	0
Bacteria	Microbacterium aurum	21	0	0	0	0	0	0	0	0	0	0	0	0	0	0	0	0	0	0	29	0	0	0	0	0	36	0	0	0	0	0	2	0	0	0	0	0	0	0	0	0	0	0	5	0	0	0	0
Eukaryota:Fungi	Malassezia sympodialis	6	0	0	0	0	0	0	3	0	0	0	0	0	0	0	0	0	0	0	12	0	0	0	0	0	12	0	0	0	0	0	0	0	0	0	0	0	0	0	0	2	0	0	0	0	0	0	0
Bacteria	Agrobacterium albertimagni	0	0	0	0	0	0	0	0	0	0	0	0	0	0	0	0	0	0	0	0	0	0	0	0	0	0	0	0	0	0	0	0	0	0	0	0	0	0	0	0	0	0	0	0	0	0	0	0
Bacteria	Bordetella avium	0	0	0	0	0	0	0	0	0	0	0	0	0	0	0	0	0	3	0	0	0	0	0	0	0	48	0	8	0	0	0	0	1	0	1	0	0	0	0	0	0	0	0	0	0	0	0	0
Bacteria	Staphylococcus saprophyticus	35	0	0	0	0	0	0	0	3	0	0	0	0	0	0	0	0	0	1	23	0	0	0	0	0	48	0	0	0	3	0	4	0	0	0	0	0	0	0	7	1	0	0	0	0	0	0	0
Bacteria	Actinomyces marseillensis	0	0	0	0	0	0	0	0	0	0	0	0	0	0	0	0	0	0	0	0	0	0	0	0	0	0	0	0	0	0	0	0	0	0	0	0	0	0	0	0	0	0	0	0	0	0	0	0
Bacteria	Bacteroides faecis	0	0	0	0	0	0	0	0	0	0	0	0	0	0	0	0	0	0	0	0	0	0	0	0	0	0	0	0	0	0	0	0	0	0	0	0	0	0	0	0	0	0	0	0	0	0	0	0
Eukaryota:Fungi	Fusarium proliferatum	6	0	0	0	0	0	0	0	0	0	0	0	0	0	0	0	0	0	0	0	0	0	0	0	0	0	0	0	0	0	0	0	0	0	0	0	0	0	0	0	0	0	0	0	0	0	0	0
Bacteria	Pseudomonas coronafaciens	0	0	0	0	0	0	0	0	0	0	0	0	0	0	0	0	0	0	0	0	0	0	0	0	0	0	0	0	0	0	0	0	0	0	0	0	0	0	0	0	0	0	0	0	0	0	0	0
SpecialPathogens	Treponema caldarium	0	0	0	0	0	0	0	0	0	0	0	0	0	0	0	0	0	0	0	0	0	0	0	0	0	0	0	0	0	0	0	0	0	0	0	56	0	0	0	0	0	0	0	0	0	0	0	0
Bacteria	Rhodococcus kroppenstedtii	44	0	0	0	0	0	0	0	0	0	0	0	0	0	0	0	0	0	0	0	0	0	0	0	0	0	0	0	0	0	0	0	0	0	0	0	0	0	0	0	0	0	0	0	0	0	0	0
Bacteria	Brucella pituitosa	0	0	0	0	0	0	0	0	0	2	0	0	0	0	0	0	0	0	0	0	0	0	0	0	0	0	0	0	0	0	0	7	0	0	0	0	0	0	0	0	0	0	0	0	0	0	0	0
Bacteria	Mycolicibacterium fluoranthenivorans	12	0	0	0	0	0	0	0	0	0	0	0	0	0	0	0	0	0	0	0	0	0	0	0	0	0	0	0	0	0	0	0	0	0	0	0	0	0	0	0	0	0	0	0	0	0	0	0
Bacteria	Streptococcus parasuis	0	0	0	0	0	0	0	0	0	0	0	0	0	0	0	0	0	0	0	0	0	0	0	0	0	0	0	0	0	0	0	0	0	0	0	0	0	0	0	0	0	0	0	0	0	0	0	0
Bacteria	Staphylococcus equorum	11	0	2	0	0	0	0	0	0	0	0	0	0	0	0	0	0	0	0	7	0	0	0	0	0	0	0	0	0	5	0	0	0	0	0	0	0	0	0	0	0	0	0	0	0	0	0	0
Bacteria	[Mycobacterium] stephanolepidis	56	0	0	0	0	0	0	0	0	0	0	0	0	0	0	0	0	0	0	0	0	0	0	0	0	0	0	0	0	0	0	0	0	0	0	0	0	0	0	0	0	0	0	0	0	0	0	0
Bacteria	Weizmannia coagulans	18	0	3	0	0	0	0	0	0	0	0	0	0	0	0	0	0	0	0	0	0	16	0	0	0	0	0	0	0	0	0	0	0	0	0	26	0	0	0	0	4	0	0	15	0	0	0	0
Bacteria	Enterococcus casseliflavus	0	0	0	0	0	0	0	0	0	0	0	0	0	0	0	0	0	0	0	7	0	0	0	0	0	0	0	0	0	0	0	0	0	0	0	0	0	0	5	0	0	0	0	0	0	9	0	0
Bacteria	Clostridium isatidis	0	0	0	8	0	0	0	0	0	0	0	0	0	17	0	0	0	0	0	0	0	0	0	0	0	0	0	0	0	7	0	0	5	0	0	55	0	0	0	0	0	0	0	0	0	0	0	0
Bacteria	Corynebacterium genitalium	0	0	0	0	0	0	0	0	0	0	0	0	0	0	0	0	0	0	0	0	0	0	0	0	0	0	0	0	0	0	0	0	0	0	0	0	0	0	0	0	0	0	0	0	0	0	0	0
Bacteria	Corynebacterium pelargi	0	0	0	0	0	0	0	0	0	0	0	0	0	0	0	0	0	0	0	0	0	0	0	0	0	0	0	0	0	13	0	0	0	0	0	0	0	0	0	0	0	0	0	0	0	0	0	0
Eukaryota:Fungi	Aspergillus welwitschiae	0	0	0	0	0	0	0	0	0	0	0	0	0	0	0	0	0	0	0	0	0	0	0	0	0	0	0	0	0	0	0	0	0	0	0	0	0	0	0	0	0	0	0	0	0	0	0	0
SpecialPathogens	Mycoplasma canadense	0	0	0	0	0	0	0	0	0	0	0	0	0	0	0	0	0	0	0	0	0	0	0	0	0	0	0	0	0	0	0	0	0	0	0	26	0	0	0	0	0	0	0	0	0	0	0	0
Bacteria	Enterococcus wangshanyuanii	0	0	0	0	2	0	0	0	0	0	0	0	0	0	0	0	0	0	0	0	0	0	0	0	3	0	0	0	0	0	0	0	0	0	0	0	0	0	0	0	0	0	0	0	0	0	0	0
Bacteria	Glaesserella parasuis	0	0	0	0	54	0	0	0	0	0	0	0	0	0	0	0	0	0	0	0	0	0	0	0	0	0	0	0	0	0	0	0	5	0	0	0	0	0	0	0	0	0	0	0	0	0	0	0
Bacteria	Corynebacterium halotolerans	0	0	3	0	0	0	0	0	0	0	0	0	0	0	0	0	0	0	0	0	0	0	0	0	0	0	0	0	0	0	0	0	0	0	0	0	0	0	0	0	0	0	0	0	0	0	0	0
Bacteria	Corynebacterium xerosis	14	0	0	0	5	0	0	0	0	5	0	0	0	0	0	0	0	0	0	0	0	0	0	0	0	36	0	0	0	0	0	0	0	0	0	0	0	0	5	0	0	0	0	12	0	1	0	0
Bacteria	Burkholderia singularis	0	0	0	0	0	0	0	0	0	0	0	0	0	0	0	0	0	0	0	0	0	0	0	0	0	0	0	0	0	0	0	0	0	0	0	0	0	0	0	0	0	0	0	0	0	0	0	0
Bacteria	Fusobacterium russii	0	0	0	0	0	0	0	0	0	0	0	0	0	0	0	0	0	0	0	0	0	0	0	0	0	0	0	0	0	0	0	0	0	0	0	53	0	0	0	0	0	0	0	0	0	0	0	0
Bacteria	Corynebacterium callunae	12	0	0	0	5	0	0	0	0	0	0	0	0	0	0	0	0	0	0	0	0	0	0	0	0	0	0	1	0	0	0	0	0	0	0	0	0	0	0	0	0	0	0	0	0	0	0	0
Bacteria	Bordetella parapertussis	0	0	0	0	0	0	0	0	0	0	0	0	0	0	0	0	0	0	0	9	0	0	0	0	0	0	0	41	0	0	0	0	0	0	0	0	0	0	0	0	2	0	0	0	0	0	0	0
Bacteria	Bacillus subtilis	0	0	0	0	0	0	0	0	0	0	0	0	0	0	0	0	0	0	0	0	0	0	0	0	0	0	0	0	0	0	1	0	0	0	0	0	0	0	0	0	0	0	0	0	0	0	0	0
Bacteria	Pseudomonas thivervalensis	0	0	0	0	0	0	0	0	0	0	0	0	0	0	0	0	0	0	0	0	0	0	0	0	0	0	0	0	0	0	0	5	0	0	0	0	0	0	0	0	1	0	0	0	0	0	0	0
Eukaryota:Fungi	Talaromyces atroroseus	0	0	0	0	0	0	0	0	0	0	0	0	0	0	0	0	0	0	0	0	0	0	0	0	0	0	0	0	0	0	0	0	0	0	0	0	0	0	0	0	0	0	0	0	0	0	0	0
Bacteria	Corynebacterium atypicum	0	0	2	0	14	0	0	0	0	0	0	0	0	0	0	0	0	0	0	0	0	0	0	0	0	0	0	0	0	0	0	0	1	0	0	0	0	0	0	0	0	0	0	0	0	0	0	0
Bacteria	Trueperella bernardiae	0	0	0	0	0	0	0	0	0	0	0	0	0	0	0	0	0	0	0	0	0	0	0	0	0	0	0	0	0	15	0	0	0	0	0	0	0	0	0	0	0	0	0	0	0	0	0	0
Bacteria	Riemerella anatipestifer	2	0	0	0	0	0	0	0	0	0	0	7	0	0	0	0	0	0	0	0	1	0	0	0	4	0	0	1	0	2	0	0	2	0	0	17	0	0	0	0	0	0	0	0	0	0	0	0
Eukaryota:Parasite	Necator americanus	0	0	0	0	0	0	0	0	0	0	0	0	0	0	0	0	0	0	0	0	0	0	0	0	0	0	0	0	0	0	0	0	0	0	0	0	0	0	0	0	0	0	0	0	0	0	0	0
Bacteria	Bacillus infantis	0	0	0	0	0	0	0	0	0	0	4	0	0	51	0	0	0	1	0	0	0	0	0	0	0	0	0	0	0	0	0	0	0	0	0	0	0	0	0	0	0	0	0	0	0	0	0	0
Bacteria	Clostridium tetani	0	0	0	0	0	0	0	0	0	0	0	0	0	0	0	0	0	0	0	0	0	0	0	0	5	0	0	0	0	6	0	0	0	0	0	51	0	0	0	0	0	0	0	0	0	0	0	0
Bacteria	Streptomyces albulus	0	0	0	0	0	0	0	0	0	0	0	0	0	0	0	0	0	5	0	0	0	0	0	0	0	0	0	0	0	0	0	0	0	0	0	0	0	0	0	0	0	0	0	0	0	0	0	0
Eukaryota:Fungi	Cladophialophora immunda	0	0	0	0	0	0	0	0	0	0	0	0	0	0	0	0	0	0	0	0	0	0	0	0	0	0	0	0	0	0	0	0	0	0	0	0	0	0	0	0	0	0	0	0	0	0	0	0
Bacteria	Streptomyces viridosporus	0	0	0	0	0	0	0	0	0	0	0	0	0	0	0	0	0	0	0	0	0	0	0	0	0	0	0	0	0	0	0	0	0	0	0	0	0	0	0	0	0	0	0	0	0	0	0	0
Bacteria	Clostridium beijerinckii	0	0	0	0	0	0	0	0	0	0	0	0	0	35	0	0	0	0	0	0	0	0	0	0	3	0	0	0	0	14	0	0	0	0	0	51	0	0	0	0	0	0	0	0	0	0	0	0
Bacteria	Corynebacterium glaucum	0	0	0	0	0	0	0	0	0	0	0	0	0	0	0	0	0	0	0	0	0	0	0	0	0	0	0	0	0	0	0	0	0	0	0	0	0	0	0	0	0	0	0	0	0	0	0	0
Viruses	Human adenovirus 34	0	0	0	0	0	0	0	0	0	0	0	0	0	0	0	0	0	0	0	0	0	0	0	0	0	0	0	0	0	0	0	0	0	0	0	0	0	0	0	0	0	0	0	0	0	0	0	0
Bacteria	Mycolicibacterium chitae	9	0	0	0	0	0	0	0	0	0	0	0	0	0	0	0	0	0	0	20	0	0	0	0	0	0	0	0	0	0	0	0	0	0	0	0	0	0	0	0	0	0	0	0	0	0	0	0
Bacteria	Pseudomonas xanthomarina	0	0	0	0	0	0	0	0	0	0	0	0	0	0	0	0	0	0	0	0	0	0	0	0	0	0	0	6	0	0	0	0	0	0	0	0	0	0	0	0	0	0	0	0	0	0	0	0
Bacteria	Achromobacter kerstersii	0	0	0	0	0	0	0	0	0	0	0	0	0	0	0	0	0	0	0	0	0	0	0	0	0	0	0	0	0	0	0	0	0	0	0	0	0	0	0	0	0	0	0	0	0	0	0	0
Bacteria	Aeromonas allosaccharophila	0	0	0	0	0	0	0	0	0	0	0	0	0	0	0	0	0	0	0	0	0	0	0	0	0	0	0	0	0	0	0	0	0	0	0	0	0	0	0	0	0	0	0	0	0	0	0	0
Bacteria	Chryseobacterium balustinum	0	0	0	0	0	0	0	0	0	0	0	0	0	7	0	0	0	0	0	0	0	0	0	0	0	0	0	0	0	0	0	0	0	0	0	0	0	0	0	0	0	0	0	3	0	0	0	0
Bacteria	Aeromonas jandaei	0	0	0	0	0	0	0	0	0	0	0	0	0	0	0	0	0	0	0	0	0	0	0	0	0	0	0	0	0	0	0	0	0	0	0	0	0	0	0	0	0	0	0	0	0	0	0	0
Bacteria	Mammaliicoccus sciuri	0	0	0	0	0	0	0	0	0	0	0	0	0	0	0	0	0	0	0	0	0	0	0	0	0	0	0	0	0	0	0	0	8	0	0	9	2	0	0	0	0	0	0	0	0	0	0	0
Bacteria	Caldibacillus thermoamylovorans	9	0	0	0	0	0	0	0	0	0	0	0	0	0	0	0	0	0	0	7	0	6	0	0	0	0	0	0	0	0	0	0	0	0	0	0	0	0	0	0	0	0	0	0	0	0	0	0
Bacteria	Corynebacterium pseudopelargi	6	0	0	0	7	0	0	0	0	0	0	0	0	0	0	0	0	0	0	0	0	0	0	0	0	0	0	0	0	0	0	0	0	0	0	0	0	0	0	0	0	0	0	0	0	0	0	0
Bacteria	Microbacterium foliorum	6	0	0	0	0	0	0	0	0	0	0	0	0	0	0	0	0	0	0	34	0	0	0	0	0	0	0	0	0	0	0	0	0	0	0	0	0	0	0	0	0	2	0	0	0	0	0	0
Bacteria	Corynebacterium suranareeae	0	0	0	0	0	0	0	0	0	0	0	0	0	0	0	0	0	0	0	0	0	0	0	0	0	0	0	0	0	0	0	0	0	0	0	0	0	0	0	0	0	0	0	0	0	0	0	0
Bacteria	Kosakonia sacchari	0	0	0	0	0	0	0	0	0	0	0	0	0	0	0	0	0	0	0	0	0	0	0	0	0	0	0	0	0	0	0	0	0	0	0	0	0	5	0	0	0	0	0	2	0	0	0	0
Bacteria	Corynebacterium imitans	14	0	0	0	0	0	0	0	0	0	0	0	0	0	0	0	0	0	0	0	0	0	0	0	0	0	0	0	0	0	0	0	0	0	0	0	0	0	0	0	0	0	0	0	0	0	0	0
Eukaryota:Fungi	Meyerozyma guilliermondii	0	0	0	0	0	0	0	0	0	0	0	0	0	0	0	0	0	0	0	0	0	0	0	0	0	0	0	0	0	0	0	0	0	0	0	0	0	0	0	0	0	0	0	0	0	1	0	0
Bacteria	Vibrio vulnificus	0	0	0	0	0	0	0	0	0	0	0	0	0	0	0	0	0	0	0	0	0	0	0	0	0	0	0	0	0	0	0	0	0	0	0	7	0	0	0	0	0	0	0	0	0	0	0	0
Bacteria	Corynebacterium marinum	9	0	0	0	6	0	0	0	0	0	0	0	0	0	0	0	0	0	0	0	0	0	0	0	0	0	0	0	0	6	2	0	0	0	0	0	0	0	0	0	0	0	0	0	0	0	0	0
Bacteria	Bacillus mojavensis	0	0	0	0	0	0	0	0	0	0	0	0	0	0	0	0	0	0	0	0	0	0	0	0	0	48	0	0	0	0	0	0	0	0	0	0	0	0	0	0	0	0	0	0	0	0	0	0
Bacteria	Thermoclostridium stercorarium	0	0	0	0	0	0	0	0	0	0	0	0	0	48	0	0	0	0	0	0	0	0	0	0	0	0	0	0	0	0	0	0	0	0	0	46	0	0	0	0	0	0	0	0	0	0	0	0
Bacteria	Pantoea septica	0	0	0	0	0	0	0	0	0	0	0	0	0	0	0	0	0	0	0	0	0	0	0	0	0	0	0	0	0	0	0	0	0	0	0	0	0	0	0	0	0	0	0	0	0	0	0	0
Bacteria	Shewanella decolorationis	0	0	0	0	0	0	0	0	0	0	0	0	0	0	0	0	0	0	0	0	0	0	0	0	0	0	0	0	0	0	0	0	0	0	0	2	0	0	0	0	0	0	0	0	0	0	0	0
Bacteria	Brevibacterium paucivorans	0	0	0	0	0	0	0	0	0	0	0	0	0	0	0	0	0	0	0	5	0	0	0	0	0	0	0	0	0	0	0	0	0	0	0	0	0	0	0	0	0	0	0	2	0	0	0	0
Bacteria	Campylobacter hominis	0	0	0	0	0	0	0	0	0	0	8	0	0	13	0	0	0	0	0	0	0	0	0	0	0	0	0	0	0	0	0	0	3	0	0	47	0	0	0	0	0	0	0	0	0	0	0	0
Bacteria	Facklamia ignava	0	0	0	0	47	0	0	0	0	0	0	0	0	0	0	0	0	0	0	0	0	0	0	0	0	0	0	0	0	0	0	2	0	0	0	0	0	0	0	0	0	0	0	0	0	0	0	0
Bacteria	Moraxella atlantae	0	0	0	0	0	0	0	0	0	0	0	0	0	0	0	0	0	0	0	47	0	0	0	0	0	0	0	0	0	0	0	0	0	0	0	0	0	0	0	0	0	0	0	0	0	0	0	0
Bacteria	Acinetobacter portensis	0	0	0	0	0	0	0	0	0	0	0	0	0	0	0	0	0	0	0	0	0	0	0	0	0	0	0	0	0	0	0	0	0	0	0	0	0	0	0	0	0	0	0	0	0	0	0	0
Bacteria	Pantoea eucalypti	0	47	0	0	0	0	0	0	0	0	0	0	0	0	0	0	0	0	0	0	0	0	0	0	0	0	0	0	0	0	0	0	0	0	0	0	0	0	0	0	0	0	0	0	0	0	0	0
Bacteria	Arcanobacterium urinimassiliense	0	0	0	0	0	0	0	0	0	0	0	0	0	0	0	0	0	0	0	0	0	0	0	0	0	0	0	0	0	0	0	0	0	0	0	0	0	0	0	0	0	0	0	0	0	0	0	0
Bacteria	Shigella sonnei	0	3	0	7	6	0	0	0	0	0	0	0	0	0	0	0	1	0	0	0	0	0	0	0	0	0	0	1	0	0	0	0	0	0	0	0	0	0	0	0	1	0	0	0	0	0	0	0
Bacteria	Corynebacterium humireducens	0	0	0	46	0	0	0	0	0	0	0	0	0	0	0	0	0	2	0	0	0	0	0	0	0	0	0	5	0	0	13	0	0	0	0	0	0	0	0	0	0	0	0	0	0	0	0	0
Bacteria	Nocardiopsis dassonvillei	0	0	0	0	0	0	0	0	0	0	0	0	0	0	0	0	0	0	0	20	0	0	0	0	0	0	0	0	0	3	0	0	0	0	0	0	0	0	0	0	0	0	0	0	0	0	0	0
Eukaryota:Fungi	Aspergillus pseudonomiae	0	0	0	0	0	0	0	0	0	0	0	0	0	0	0	0	0	10	0	0	0	0	0	0	0	0	0	0	0	0	0	0	0	0	0	0	0	0	0	0	0	0	0	0	0	0	0	0
Eukaryota:Fungi	Bipolaris oryzae	0	0	0	0	0	0	0	0	0	0	0	0	0	0	0	0	0	0	0	0	0	0	0	0	0	0	0	0	0	0	0	0	0	0	0	0	0	0	0	0	0	0	0	0	0	0	0	0
Bacteria	Aerococcus urinae	0	0	0	0	0	0	0	0	0	0	0	0	0	0	0	0	0	0	0	0	0	0	0	0	0	0	0	0	0	0	0	0	0	0	0	0	0	0	0	0	0	0	0	0	0	0	0	0
Bacteria	Actinobacillus succinogenes	0	0	0	0	5	0	0	0	0	0	2	0	0	0	0	0	0	0	0	0	0	0	0	0	0	0	0	0	0	0	0	0	0	0	0	46	0	0	0	0	0	0	0	0	0	0	0	0
Viruses	Parus major densovirus	0	0	0	0	0	0	0	0	0	0	0	0	0	0	0	0	0	0	0	0	0	0	0	0	0	0	0	0	0	0	0	0	0	0	0	0	0	0	0	0	0	0	0	0	0	0	0	0
Bacteria	Vibrio fluvialis	11	0	0	0	0	0	0	0	0	0	0	0	0	0	0	0	0	0	0	0	0	0	0	0	0	0	0	0	0	0	0	7	0	0	0	8	0	0	0	0	0	0	0	2	0	0	0	0
Bacteria	Vibrio kanaloae	0	3	0	0	0	0	0	0	0	0	0	0	0	0	0	0	0	0	0	0	0	0	0	0	0	0	0	0	0	0	0	0	0	0	0	0	0	0	0	0	0	0	0	0	0	0	0	0
Bacteria	Fusobacterium equinum	0	0	0	0	0	0	0	0	0	0	0	0	0	0	0	0	0	0	0	0	0	0	0	0	2	0	0	0	0	0	0	0	0	0	0	0	0	0	0	0	0	0	0	0	0	0	0	0
Bacteria	Ligilactobacillus ruminis	0	0	0	0	0	0	0	0	0	0	0	0	0	0	0	0	0	0	0	0	0	0	0	0	0	0	0	0	0	2	0	0	3	0	0	0	0	0	0	0	0	0	0	0	0	0	0	0
Eukaryota:Fungi	Colletotrichum orchidophilum	0	0	0	0	0	0	0	0	0	0	0	0	0	0	0	0	0	0	0	0	0	0	0	0	0	0	0	0	0	0	0	0	0	0	0	0	0	0	0	0	0	0	0	0	0	0	0	0
Bacteria	Mycolicibacterium gilvum	18	0	0	0	0	0	0	0	0	0	0	0	0	0	0	0	0	0	0	0	0	0	0	0	0	0	0	0	0	0	0	4	0	0	0	0	0	0	0	0	0	0	0	0	0	0	0	0
Bacteria	Bacteroides stercoris	0	0	0	0	0	0	0	0	0	0	0	0	0	0	0	0	0	0	0	0	0	0	0	0	0	0	0	0	0	0	0	0	0	0	0	0	0	0	0	0	0	0	0	0	0	0	0	0
Bacteria	Corynebacterium coyleae	0	0	0	0	0	0	0	0	0	0	0	0	0	0	0	0	0	0	0	0	0	0	0	0	0	0	0	0	0	0	0	5	0	0	0	0	0	0	0	0	0	0	0	0	0	0	0	0
Eukaryota:Fungi	Malassezia pachydermatis	0	0	0	0	0	0	0	0	0	0	0	0	0	0	0	0	0	0	0	0	0	0	0	0	0	0	0	0	0	0	0	0	0	0	0	0	0	0	0	0	0	0	0	0	0	0	0	0
Bacteria	Corynebacterium maris	14	0	0	0	0	0	0	0	0	0	0	0	0	0	0	0	0	0	0	0	0	0	0	0	0	0	0	0	0	0	0	0	0	0	0	0	0	0	0	0	0	0	0	0	0	0	0	0
Bacteria	Nocardiopsis alba	9	0	0	0	0	0	0	0	0	0	0	0	0	0	0	0	0	0	0	0	0	0	0	0	0	0	0	0	0	0	0	0	0	0	0	0	0	0	0	0	0	0	0	0	0	0	0	0
Bacteria	Pseudomonas rhizosphaerae	0	0	0	0	0	0	0	0	0	0	0	0	0	0	0	0	0	0	0	0	0	0	0	0	4	0	0	0	0	0	0	0	0	0	0	0	0	1	0	0	0	0	0	0	0	0	0	0
Viruses	Human papillomavirus type 88	44	0	0	0	0	0	0	0	0	0	0	0	0	0	0	0	0	0	0	0	0	0	0	0	0	0	0	0	0	0	0	0	0	0	0	0	0	0	0	0	0	0	0	0	0	0	0	0
Bacteria	Corynebacterium variabile	18	0	0	0	0	0	0	0	0	0	0	0	0	0	0	0	0	11	0	0	0	0	0	0	0	24	0	0	0	0	0	0	0	0	0	0	44	0	0	0	0	0	9	0	0	0	0	0
Bacteria	Lacticaseibacillus casei	0	0	0	0	0	0	0	0	0	0	0	0	0	0	0	0	0	0	0	0	0	0	0	0	0	0	0	0	0	0	0	0	0	0	0	0	0	0	0	0	0	0	0	0	0	0	0	0
Bacteria	Arcanobacterium phocae	3	0	0	0	0	0	0	0	0	0	0	0	0	0	0	0	0	0	0	0	0	0	0	0	0	0	0	0	0	0	0	0	4	0	0	0	0	0	0	0	0	0	0	0	0	0	0	0
Bacteria	Cronobacter dublinensis	0	0	0	0	0	0	0	0	0	0	0	0	0	0	0	0	0	0	0	0	0	0	0	0	0	0	0	0	0	0	0	0	0	0	0	0	0	0	0	0	0	0	0	0	0	0	0	0
Bacteria	Pediococcus stilesii	0	0	0	0	0	0	0	0	0	0	0	0	0	0	0	0	0	0	0	0	0	0	0	0	0	0	0	0	0	0	0	0	0	0	0	0	0	0	0	0	0	0	0	0	0	0	0	0
Viruses	Torque teno virus 7	0	0	0	0	0	0	0	0	0	0	0	0	0	0	0	0	0	0	0	0	0	0	0	0	0	0	0	0	0	0	0	0	0	0	0	0	0	0	0	0	0	0	0	0	0	0	0	0
Bacteria	Paeniclostridium sordellii	0	0	0	34	0	0	0	0	0	0	0	0	0	0	0	0	0	0	0	0	0	0	0	0	0	0	0	0	0	6	0	0	0	0	0	43	0	0	0	0	0	0	0	0	0	0	0	0
Eukaryota:Protozoa	Cryptosporidium hominis	0	0	0	0	0	0	0	0	0	0	0	0	0	0	0	0	0	0	0	0	0	0	0	0	0	0	0	0	0	0	0	0	0	0	0	0	0	0	0	0	0	0	0	0	0	0	0	0
Bacteria	Streptomyces humiferus	0	0	0	0	0	0	0	0	0	0	0	0	0	0	0	0	0	0	0	0	0	0	0	0	0	0	0	0	0	0	0	0	0	0	0	0	0	0	0	0	0	0	0	0	0	0	0	0
Bacteria	Gordonia paraffinivorans	8	0	0	0	0	0	0	0	0	0	0	0	0	0	0	0	0	0	0	0	0	0	0	0	0	0	0	0	0	0	0	23	0	0	0	0	0	0	0	0	0	0	0	0	0	0	0	0
Bacteria	Nocardia brasiliensis	0	0	0	0	0	0	0	0	0	0	0	0	0	0	0	0	0	0	0	0	0	0	0	0	0	0	0	0	0	0	0	0	0	0	0	0	0	0	0	0	0	0	0	0	0	0	0	0
Bacteria	Streptococcus hyointestinalis	0	0	0	0	0	0	0	0	0	0	0	0	0	0	0	0	0	0	0	0	0	0	0	0	0	0	0	0	0	0	0	0	0	0	0	0	0	0	0	0	0	0	0	0	0	0	0	0
Bacteria	Bacteroides faecichinchillae	0	0	0	0	0	0	0	0	0	0	0	0	0	0	0	0	0	0	0	0	0	0	0	0	0	0	0	0	0	0	0	0	0	0	0	0	0	0	0	0	0	0	0	0	0	0	0	0
Bacteria	Rodentibacter pneumotropicus	0	0	0	3	0	0	0	0	0	0	0	0	0	0	0	0	0	0	0	0	0	0	0	0	0	0	0	0	0	0	0	0	0	0	0	0	0	3	0	0	0	0	0	0	0	0	0	0
Bacteria	Streptomyces barkulensis	0	0	0	0	0	0	0	0	0	0	0	0	0	0	0	0	0	0	0	0	0	0	0	0	0	0	0	0	0	0	0	0	0	0	0	0	0	0	0	0	0	0	0	0	0	2	0	0
Bacteria	Sutcliffiella horikoshii	0	0	0	0	0	0	0	0	0	0	0	0	0	0	0	0	0	0	0	0	0	0	0	0	0	0	0	0	0	0	0	0	0	0	0	0	0	0	0	0	0	0	0	0	0	0	0	0
Eukaryota:Fungi	Aspergillus persii	0	0	0	0	0	0	0	0	0	0	0	0	0	0	0	0	0	0	0	0	0	0	0	0	0	0	0	0	0	0	0	0	0	0	0	0	0	0	0	0	0	0	0	0	0	0	0	0
Bacteria	Microbacterium oryzae	17	0	0	0	0	0	0	0	0	0	0	0	0	0	0	0	0	0	0	0	0	0	0	0	0	0	0	0	0	0	0	0	0	0	0	0	0	0	0	0	0	0	0	0	0	0	0	0
Bacteria	Aerococcus urinaehominis	0	0	0	2	0	0	0	0	0	0	0	0	0	0	0	0	0	0	0	0	0	0	0	0	0	0	0	0	0	0	0	0	0	0	0	0	0	0	0	0	0	0	0	0	0	0	0	0
SpecialPathogens	Mycoplasma penetrans	0	0	0	42	0	0	0	0	0	0	0	0	0	0	0	0	0	0	0	0	0	0	0	0	0	0	0	0	0	2	0	0	0	0	0	0	0	0	0	0	0	0	0	0	0	0	0	0
Bacteria	Streptococcus ovis	0	0	0	0	0	0	0	0	0	0	0	0	0	0	0	0	0	0	0	0	0	0	0	0	0	0	0	0	0	0	0	0	0	0	0	0	0	0	0	0	0	0	0	0	0	0	0	0
Bacteria	Rahnella aquatilis	2	41	0	0	0	0	0	0	0	0	2	0	0	0	0	0	0	1	0	18	0	0	0	0	3	36	0	0	0	0	0	0	2	0	0	0	0	0	0	0	0	0	0	0	0	0	0	0
SpecialPathogens	Treponema primitia	0	0	0	4	0	0	0	0	0	0	37	0	0	0	0	0	0	0	0	0	0	0	0	0	0	0	0	0	0	0	0	0	0	0	0	0	0	0	0	0	0	0	0	0	0	0	0	0
Bacteria	Lactobacillus terrae	0	0	0	0	0	0	0	0	0	0	0	0	0	0	0	0	0	0	0	0	0	0	0	0	0	0	0	0	0	0	0	0	0	0	0	4	0	0	0	0	0	0	0	0	0	0	0	0
Bacteria	Streptomyces alboflavus	0	0	0	0	0	0	0	0	0	0	0	0	0	0	0	0	0	0	0	0	0	0	0	0	0	0	0	0	0	0	0	0	0	0	0	0	0	0	0	0	0	0	0	0	0	0	0	0
Bacteria	Pasteurella bettyae	0	0	0	0	25	0	0	0	0	0	0	0	0	0	0	0	0	0	0	0	0	0	0	0	0	0	0	0	0	0	0	0	0	0	0	0	0	0	0	0	0	0	0	0	0	0	0	0
Bacteria	Oligella ureolytica	0	0	0	6	0	0	0	0	0	0	0	0	0	0	0	0	0	0	0	0	0	0	0	0	0	0	0	0	0	0	0	0	0	0	0	41	0	0	0	0	0	0	0	0	0	0	0	0
Bacteria	Acinetobacter variabilis	0	0	0	0	0	0	0	0	0	0	0	0	0	0	0	0	0	0	0	0	0	0	0	0	0	0	0	0	0	0	0	0	0	0	0	0	0	0	0	0	0	0	0	0	0	0	0	0
Bacteria	Eubacterium limosum	0	0	0	0	0	0	0	0	0	0	0	0	0	22	0	0	0	0	0	0	0	0	0	0	0	0	0	0	0	0	0	0	0	0	0	0	0	0	0	0	0	0	0	0	0	0	0	0
Bacteria	Enterococcus silesiacus	0	0	0	0	0	0	0	0	0	0	0	0	0	0	0	0	0	0	0	0	0	0	0	0	0	0	0	0	0	0	0	0	0	0	0	8	0	0	0	0	0	0	0	0	0	0	0	0
Eukaryota:Fungi	Alternaria arborescens	0	0	0	0	0	0	0	0	0	0	0	0	0	0	0	0	0	0	0	0	0	0	0	0	0	0	0	0	0	0	0	0	0	0	0	0	0	0	0	0	0	0	0	0	0	0	0	0
SpecialPathogens	Treponema bryantii	0	0	0	0	0	0	0	0	0	0	0	0	0	0	0	0	0	0	0	0	0	0	0	0	0	0	0	0	0	0	0	0	0	0	0	0	0	0	0	0	0	0	0	0	0	0	0	0
Bacteria	Enterococcus rotai	0	0	0	0	2	0	0	0	0	0	0	0	0	0	0	0	0	0	0	0	0	0	0	0	0	0	0	0	0	0	0	0	0	0	0	3	0	0	0	0	0	0	0	0	0	0	0	0
Viruses	Torque teno virus 12	0	0	0	0	0	0	0	0	0	0	0	0	0	0	0	0	0	0	0	0	0	0	0	0	0	0	0	0	0	0	0	0	0	0	0	0	0	0	0	0	0	0	0	0	0	0	0	0
Bacteria	Weizmannia ginsengihum	0	0	0	0	0	0	0	0	0	0	0	0	0	0	0	0	0	0	0	0	0	0	0	0	0	0	0	0	0	0	0	0	0	0	0	0	0	0	0	0	40	0	0	0	0	0	0	0
Bacteria	Shewanella xiamenensis	0	0	0	0	0	0	0	0	0	0	0	0	0	0	0	0	0	0	0	0	0	0	0	0	0	0	0	0	0	0	0	0	0	0	0	0	0	0	0	0	0	0	0	0	0	0	0	0
Bacteria	Mycobacterium frederiksbergense	3	0	0	0	0	0	0	0	0	0	0	0	0	0	0	0	0	0	0	0	0	0	0	0	0	0	0	0	0	0	0	0	0	0	0	0	0	0	0	0	0	0	0	0	0	0	0	0
Bacteria	Streptomyces chartreusis	0	0	0	0	0	0	0	0	0	0	0	0	0	0	0	0	0	0	0	0	0	0	0	0	0	0	0	0	0	0	0	0	0	0	0	0	0	0	0	0	0	0	0	0	0	0	0	0
Bacteria	Corynebacterium cystitidis	0	0	0	0	0	0	0	0	0	0	0	0	0	0	0	0	0	0	0	0	0	0	0	0	0	0	0	0	0	0	0	0	0	0	0	0	10	0	0	0	0	0	0	0	0	0	0	0
Bacteria	Mycolicibacterium smegmatis	0	0	0	0	0	0	0	0	0	0	0	0	0	0	0	0	0	0	0	40	0	0	0	0	0	0	0	0	0	0	0	0	0	0	0	0	0	0	0	0	0	0	0	0	0	0	0	0
Bacteria	Micrococcus terreus	0	0	3	0	0	0	0	0	0	0	0	0	0	0	0	0	0	0	0	0	0	0	0	0	0	0	0	0	0	0	0	0	0	0	0	0	0	0	0	0	0	0	0	0	0	0	0	0
Eukaryota:Fungi	Trematosphaeria pertusa	0	0	0	0	0	0	0	0	0	0	0	0	0	0	0	0	0	0	0	40	0	0	0	0	0	0	0	0	0	0	0	0	0	0	0	0	0	0	0	0	0	0	0	0	0	0	0	0
Bacteria	Bacteroides eggerthii	0	0	0	10	0	0	0	0	0	0	0	0	0	0	0	0	0	0	0	0	0	0	0	0	0	0	0	0	0	0	0	0	0	0	0	0	0	0	0	0	0	0	0	0	0	0	0	0
Bacteria	Bartonella apis	20	0	0	0	0	0	0	0	0	0	0	0	0	0	0	0	0	0	0	40	0	0	0	0	0	0	0	0	0	0	0	0	0	0	0	0	2	0	0	0	0	0	0	0	0	0	0	0
Bacteria	Staphylococcus simulans	3	0	0	0	0	0	0	0	0	0	0	0	0	0	0	0	0	0	0	0	0	0	0	0	0	0	0	0	0	0	0	0	0	0	0	0	0	0	0	0	0	0	0	0	0	0	0	0
Eukaryota:Protozoa	Trypanosoma theileri	0	0	0	0	0	0	0	0	0	0	0	0	0	0	0	0	0	0	0	0	0	0	0	0	0	0	0	0	0	0	0	0	0	0	0	0	0	0	0	0	0	0	0	0	0	0	0	0
Eukaryota:Fungi	Aspergillus nomiae	0	0	0	0	0	0	0	0	0	0	0	0	0	0	0	0	0	0	0	0	0	0	0	0	0	0	0	0	0	0	0	0	0	0	0	0	0	0	0	0	0	0	0	0	0	0	0	0
Bacteria	Pantoea latae	0	0	0	0	0	0	0	0	0	0	0	0	0	0	0	0	0	0	0	0	0	0	0	0	0	0	0	0	0	0	0	0	0	0	0	0	0	0	0	0	0	0	0	0	0	0	0	0
Bacteria	Sutcliffiella cohnii	0	0	0	17	0	0	0	0	0	0	0	0	0	0	0	0	0	0	0	0	0	0	0	0	0	0	0	0	0	0	0	0	3	0	0	0	0	0	0	0	0	0	0	0	0	0	0	0
Bacteria	Bacillus massiliglaciei	0	0	0	0	0	0	0	0	0	0	0	0	0	0	0	0	0	0	0	0	0	0	0	0	0	0	0	0	0	0	0	0	0	0	0	0	0	0	0	0	0	0	0	0	0	0	0	0
Bacteria	Gordonia jacobaea	0	0	0	0	0	0	0	0	0	0	0	0	0	0	0	0	0	0	0	0	0	0	0	0	0	0	0	0	0	0	0	0	0	0	0	0	0	0	0	0	0	0	0	0	0	0	0	0
Bacteria	Aerococcus urinaeequi	2	3	0	0	0	0	0	0	0	0	0	0	0	0	0	0	0	0	0	0	0	0	0	0	0	0	0	0	0	0	0	0	0	0	0	0	0	0	0	0	0	0	0	0	0	7	0	0
Bacteria	Pseudomonas bubulae	38	0	4	0	0	0	0	0	0	0	0	0	0	0	0	0	0	0	0	0	0	0	0	0	0	0	0	0	0	13	0	0	0	0	0	0	0	0	2	0	0	0	0	0	0	0	0	0
Bacteria	Lactiplantibacillus argentoratensis	0	0	0	0	0	0	0	0	0	0	0	0	0	0	0	0	0	0	0	0	0	0	0	0	0	0	0	0	0	0	0	0	0	0	0	0	0	0	0	0	0	0	0	0	0	0	0	0
Bacteria	Pseudomonas chloritidismutans	0	0	0	0	0	0	0	0	0	0	0	0	0	0	0	0	0	0	0	16	0	0	0	0	0	0	0	0	0	0	0	0	0	0	0	0	0	0	0	0	0	0	0	3	0	0	0	0
Bacteria	Actinomyces provencensis	38	0	0	0	0	0	0	0	0	0	0	0	0	0	0	0	0	0	0	0	0	0	0	0	0	0	0	0	0	0	0	0	0	0	0	0	0	0	0	0	0	0	0	0	0	0	0	0
Bacteria	Pseudomonas psychrophila	0	0	0	0	0	0	0	0	0	4	0	0	0	0	0	0	0	0	0	0	0	0	0	0	0	0	0	2	0	0	0	0	0	0	0	0	0	0	0	0	0	0	0	0	0	0	0	0
Bacteria	Acidaminococcus fermentans	0	0	0	0	0	0	0	0	0	0	0	0	0	0	0	0	0	0	0	0	0	0	0	0	0	0	0	0	0	0	0	0	10	0	0	0	0	0	2	0	0	0	0	0	0	0	0	0
Bacteria	Chryseobacterium gallinarum	0	0	0	0	0	0	0	0	0	0	0	0	0	0	0	0	0	0	0	0	0	0	0	0	0	0	0	0	0	0	0	0	0	0	0	36	0	0	0	0	0	0	0	0	0	0	0	0
Bacteria	Pseudomonas nabeulensis	0	0	0	0	0	0	0	0	0	0	0	0	0	0	0	0	22	0	0	0	0	0	0	0	0	0	0	0	0	0	0	0	0	0	0	0	0	0	0	0	0	0	0	0	0	0	0	0
Bacteria	Streptomyces vinaceus	0	0	0	0	0	0	0	0	0	0	0	0	0	0	0	0	0	0	0	0	0	0	0	0	0	0	0	0	0	0	0	0	0	0	0	0	0	0	0	0	0	0	0	0	0	0	0	0
Bacteria	Brevibacterium senegalense	0	0	0	0	0	0	0	0	0	0	0	0	0	0	0	0	0	0	0	38	0	0	0	0	0	0	0	0	0	0	0	0	0	0	0	0	0	0	0	0	0	0	0	0	0	0	0	0
Bacteria	Clostridium drakei	0	0	0	0	0	0	0	0	0	0	0	0	0	0	0	0	0	0	0	0	0	0	0	0	0	0	0	0	0	0	0	0	0	0	0	38	0	0	0	0	0	0	0	0	0	0	0	0
Bacteria	Microbacterium marinum	0	0	0	0	0	0	0	0	0	0	0	0	0	0	0	0	0	0	0	38	0	0	0	0	0	0	0	0	0	0	0	0	0	0	0	0	0	0	0	0	7	0	0	0	0	0	0	0
Bacteria	Shewanella putrefaciens	5	0	0	0	0	0	0	0	0	0	0	0	0	0	0	0	0	0	0	0	0	0	0	0	0	0	0	0	0	0	0	0	0	0	0	0	0	0	0	0	0	0	0	0	0	0	0	0
Eukaryota:Fungi	Talaromyces pinophilus	0	0	0	0	0	0	0	0	0	0	0	0	0	0	0	0	0	0	0	0	0	0	0	0	0	0	0	0	0	0	0	0	0	0	0	0	0	0	0	0	0	0	0	0	0	0	0	0
Bacteria	Microbacterium amylolyticum	0	0	0	3	0	0	0	0	0	0	0	0	0	0	0	0	0	0	0	0	0	0	0	0	0	0	0	0	0	0	0	0	0	0	0	0	0	0	0	0	0	0	0	0	0	0	0	0
Bacteria	Campylobacter mucosalis	0	0	0	14	0	0	0	0	0	0	7	0	0	23	0	0	0	0	0	0	0	0	0	0	0	0	0	0	0	0	0	0	6	0	0	18	0	0	0	0	0	0	0	0	0	0	0	0
Bacteria	Edwardsiella hoshinae	0	7	0	0	0	0	0	0	0	0	0	0	0	0	0	0	0	0	0	0	0	0	0	0	0	0	0	0	0	0	0	0	0	0	0	0	0	3	0	0	0	0	0	0	0	0	0	0
Eukaryota:Fungi	Fusarium venenatum	0	0	0	0	0	0	0	0	0	0	0	0	0	0	0	0	0	0	0	0	0	0	0	0	0	36	0	0	0	0	0	0	0	0	0	0	0	0	0	0	0	0	0	0	0	0	0	0
Bacteria	Corynebacterium timonense	0	0	0	0	8	0	0	0	0	6	0	0	0	2	0	0	0	0	0	0	0	0	0	0	0	24	0	2	0	0	12	0	0	0	0	0	0	0	0	0	0	0	0	0	0	0	0	0
Bacteria	Mycobacterium kubicae	0	0	0	0	0	0	0	0	0	0	0	0	0	0	0	0	0	0	0	0	0	0	0	0	0	0	0	0	0	0	0	0	0	0	0	0	0	0	0	0	0	0	0	0	0	0	0	0
Eukaryota:Fungi	Lodderomyces elongisporus	0	0	0	0	0	0	0	0	0	0	0	0	0	0	0	0	0	0	0	0	0	0	0	0	0	0	0	0	0	0	0	0	0	0	0	0	0	0	0	0	0	0	0	0	0	0	0	0
Eukaryota:Fungi	Penicillium griseofulvum	0	0	0	0	0	0	0	0	0	0	0	0	0	0	0	0	0	0	0	14	0	0	0	0	0	36	0	0	0	0	0	0	0	0	0	0	0	0	0	0	0	0	0	0	0	0	0	0
Bacteria	Pasteurella oralis	0	0	0	0	0	0	0	0	0	0	0	0	0	0	0	0	0	0	0	0	0	0	0	0	0	0	0	0	0	0	0	0	0	0	0	0	0	0	0	0	0	0	0	0	0	0	0	0
Bacteria	Bacillus pumilus	0	0	0	0	4	0	0	0	0	0	10	0	0	0	0	0	0	0	0	0	0	0	0	0	0	0	0	0	0	0	0	0	0	0	0	13	0	0	0	0	0	0	0	0	0	0	0	0
Bacteria	Mycobacterium haemophilum	0	0	0	0	0	0	0	0	0	0	0	0	0	0	0	0	0	0	0	18	0	0	0	0	0	0	0	0	0	0	0	0	0	0	0	0	0	0	0	0	4	0	0	0	0	0	0	0
Bacteria	Burkholderia diffusa	0	0	0	0	0	0	0	0	0	0	0	0	0	0	0	0	0	0	0	0	0	0	0	0	0	0	0	0	0	0	0	0	0	0	0	0	0	0	0	0	0	0	0	0	0	0	0	0
Viruses	Torque teno virus 11	0	0	0	0	0	0	0	0	0	0	0	0	0	0	0	0	0	0	0	0	0	0	0	0	0	0	0	0	0	0	0	0	0	0	0	0	0	0	0	0	0	0	0	0	0	0	0	0
Bacteria	Shewanella loihica	0	0	0	0	0	0	0	0	0	0	0	0	0	0	0	0	0	0	0	0	0	0	0	0	0	0	0	0	0	0	0	0	0	0	0	0	0	0	0	0	0	0	0	0	0	0	0	0
Bacteria	Chryseobacterium aquaticum	0	0	0	0	0	0	0	0	0	0	0	0	0	0	0	0	0	0	0	0	0	0	0	0	0	0	0	0	0	0	0	0	0	0	0	0	0	0	0	0	0	0	0	0	0	0	0	0
Bacteria	Vibrio cholerae	0	0	0	0	0	0	0	0	0	0	0	0	0	26	0	0	0	0	0	0	0	0	0	0	0	0	0	0	0	0	0	0	0	0	0	0	4	13	0	0	0	0	0	0	0	0	0	0
Bacteria	Peptoniphilus asaccharolyticus	0	0	0	0	0	0	0	0	0	0	0	0	0	0	0	0	0	0	0	0	0	0	0	0	0	0	0	0	0	0	0	0	0	0	0	0	0	0	0	0	0	0	0	0	0	0	0	0
Bacteria	Paenibacillus alvei	0	0	0	0	0	0	0	0	0	0	7	0	0	35	0	0	0	0	0	0	0	0	0	0	0	0	0	0	0	0	0	0	0	0	0	0	0	0	0	0	0	0	0	0	0	0	0	0
Eukaryota:Fungi	Aspergillus eucalypticola	0	0	0	0	0	0	0	0	0	0	0	0	0	0	0	0	0	0	0	0	0	0	0	0	0	0	0	0	0	0	0	0	0	0	0	0	0	0	0	0	0	0	0	0	0	0	0	0
Bacteria	Gordonia phthalatica	0	0	0	0	0	0	0	0	0	0	0	0	0	0	0	0	0	0	0	0	0	0	0	0	0	0	0	0	0	0	0	4	0	0	0	0	0	0	0	0	0	0	0	0	0	0	0	0
Bacteria	Mycobacterium doricum	8	0	0	0	0	0	0	0	0	0	0	0	0	0	0	0	0	0	0	0	0	0	0	0	0	0	0	0	0	0	0	0	0	0	0	0	0	0	0	0	0	0	0	0	0	0	0	0
Bacteria	Rhodococcus hoagii	0	0	0	0	0	0	0	0	0	0	0	0	0	0	0	0	0	0	0	0	0	0	0	0	0	0	0	0	0	0	0	0	0	0	0	0	0	0	0	0	0	0	0	0	0	0	0	0
Bacteria	Enterobacter chengduensis	0	0	0	0	0	0	0	0	0	0	0	0	0	0	0	0	0	0	0	0	0	0	0	0	0	0	0	0	0	0	0	0	0	0	0	0	0	0	0	0	0	0	0	0	0	0	0	0
Bacteria	Brucella melitensis	0	0	0	0	0	0	0	0	0	0	0	0	0	0	0	0	0	0	0	0	0	0	0	0	0	0	0	0	0	0	0	0	0	0	0	0	0	0	0	0	0	0	0	0	0	0	0	0
Bacteria	Enterobacter oligotrophicus	0	0	0	0	0	0	0	0	0	0	0	0	0	0	0	0	0	0	0	0	0	0	0	0	0	0	0	0	0	0	0	0	0	0	0	0	0	0	0	0	0	0	0	0	0	0	0	0
Bacteria	Brevibacterium siliguriense	3	0	0	2	0	0	0	0	0	0	0	0	0	0	2	0	0	0	0	0	0	0	0	0	0	0	0	0	0	0	0	0	0	0	0	0	0	0	0	0	0	0	0	0	0	0	0	0
Viruses	Micro Torque teno virus	0	0	0	0	0	0	0	0	0	0	0	0	0	0	0	0	0	0	0	0	0	0	0	0	0	0	0	0	0	0	0	0	0	0	0	0	0	0	0	0	0	0	0	0	0	0	0	0
Bacteria	Streptomyces hygroscopicus	0	0	4	0	0	0	0	0	0	0	0	0	0	0	0	0	0	0	0	0	0	0	0	0	0	0	0	0	0	0	0	0	0	0	0	0	0	0	0	0	0	0	0	0	0	0	0	0
SpecialPathogens	Brachyspira pilosicoli	0	0	0	0	0	0	0	0	0	0	0	0	0	0	0	0	0	0	0	0	0	0	0	0	0	0	0	0	0	0	0	0	0	0	0	34	0	0	0	0	0	0	0	0	0	0	0	0
Bacteria	Mycolicibacterium vaccae	0	0	0	0	0	0	0	0	0	0	0	0	0	0	0	0	0	0	0	0	0	0	0	0	0	0	0	0	0	0	0	0	0	1	0	0	0	0	0	0	0	0	0	0	0	0	0	0
Bacteria	Lacticaseibacillus camelliae	0	0	0	0	0	0	0	0	0	0	0	0	0	0	0	0	0	0	0	0	0	0	0	0	0	0	0	0	0	0	0	0	0	0	0	0	0	0	0	0	0	0	0	0	0	0	0	0
Bacteria	Nocardia nova	0	0	0	0	0	0	0	0	0	0	0	0	0	0	0	0	0	0	0	0	0	0	0	0	0	0	0	0	0	0	0	0	0	0	0	0	0	0	0	0	0	0	0	0	0	0	0	0
Bacteria	Parabacteroides gordonii	0	0	0	0	0	0	0	0	0	0	0	0	0	0	0	0	0	0	0	0	0	0	0	0	0	0	0	0	0	0	0	0	0	0	0	0	0	0	0	0	0	0	0	0	0	0	0	0
Viruses	Chimpanzee herpesvirus strain 105640	0	0	0	0	0	33	0	0	0	0	0	0	0	0	0	0	0	0	0	0	0	0	0	0	0	0	0	0	0	0	0	0	0	0	0	0	0	0	0	0	0	0	0	0	0	0	0	0
Bacteria	Staphylococcus felis	0	0	0	0	0	0	0	0	0	0	0	0	0	3	0	0	0	0	0	0	0	0	0	0	0	0	0	0	0	0	0	0	0	0	0	5	0	0	0	0	0	0	0	0	0	0	0	0
Bacteria	Campylobacter ureolyticus	0	0	0	0	0	0	0	0	0	0	0	0	0	24	0	0	0	0	0	0	4	0	0	0	0	0	0	0	0	0	0	0	3	0	0	0	0	0	0	0	0	0	0	0	0	0	0	0
Eukaryota:Protozoa	Trichomonas vaginalis	0	0	0	0	0	0	0	0	0	0	0	0	0	0	0	0	0	0	0	0	0	0	0	0	0	0	0	0	0	0	0	0	0	0	0	0	0	0	0	0	0	0	0	0	0	0	0	0
Bacteria	Brevibacterium marinum	0	0	0	0	0	0	0	0	0	0	0	0	0	0	0	0	0	0	0	0	0	0	0	0	0	0	0	0	0	0	0	0	0	0	0	0	0	0	0	0	0	0	0	0	0	0	0	0
Bacteria	[Curtobacterium] plantarum	0	33	0	0	0	0	0	0	0	0	0	0	0	0	0	0	0	0	0	0	0	0	0	0	0	0	0	0	0	0	0	0	0	0	0	0	0	0	0	0	0	0	0	0	0	0	0	0
SpecialPathogens	Mycoplasma phocicerebrale	0	0	0	0	0	0	0	0	0	0	0	0	0	0	0	0	0	0	0	0	0	0	0	0	0	0	0	0	0	0	0	0	0	0	0	26	0	0	0	0	0	0	0	0	0	0	0	0
Bacteria	Pseudomonas indoloxydans	0	0	0	0	0	0	0	0	0	0	0	0	0	0	0	0	33	0	0	0	0	11	0	0	0	0	0	0	0	0	0	0	0	0	0	0	0	0	0	0	0	0	0	0	0	0	0	0
Bacteria	Bacillus tequilensis	0	0	0	0	0	0	0	0	0	0	0	0	0	0	0	0	0	0	0	0	0	0	0	0	0	0	0	0	0	0	0	0	0	0	0	33	0	0	0	0	0	0	0	0	0	0	0	0
Bacteria	Caldibacillus hisashii	9	0	0	0	0	0	0	0	0	0	0	0	0	0	0	0	0	0	0	0	0	0	0	0	0	0	0	0	0	0	0	0	0	0	0	0	0	0	0	0	0	0	0	0	0	0	0	0
Bacteria	Priestia flexa	5	0	0	0	0	0	0	0	0	0	0	0	0	0	0	0	0	0	0	14	0	0	0	0	0	0	0	0	0	0	0	0	0	0	0	0	0	0	0	0	0	0	0	0	0	0	0	0
Bacteria	Pseudonocardia sediminis	33	0	0	0	0	0	0	0	0	0	0	0	0	0	0	0	0	0	0	0	0	0	0	0	0	0	0	0	0	0	0	0	0	0	0	0	0	0	0	0	0	0	0	0	0	0	0	0
Bacteria	Mycobacteroides immunogenum	0	0	0	0	0	0	0	0	0	0	0	0	0	0	0	0	0	0	0	0	0	0	0	0	0	0	0	0	0	3	0	0	0	0	0	0	0	0	0	0	0	0	0	0	0	0	0	0
SpecialPathogens	Rickettsia felis	0	0	0	0	0	0	0	0	0	0	0	0	0	0	0	0	0	0	0	5	0	0	0	0	0	0	0	0	0	0	0	0	0	0	0	0	0	0	0	0	0	0	0	0	0	0	0	0
Bacteria	Clostridium taeniosporum	0	0	0	0	0	0	0	0	0	0	0	0	0	6	0	0	0	0	0	0	0	0	0	0	0	0	0	0	0	0	0	0	0	0	0	32	0	0	0	0	0	0	0	0	0	0	0	0
Bacteria	Myroides phaeus	0	0	0	2	0	0	0	0	0	0	0	11	0	0	0	0	0	0	0	0	0	0	0	0	0	0	0	0	0	0	0	0	0	0	0	0	0	0	0	0	0	0	0	0	0	0	0	0
Bacteria	Acinetobacter equi	0	0	0	0	0	0	0	0	0	0	0	0	0	0	0	0	0	0	0	0	0	0	0	0	0	0	0	0	0	0	0	0	0	0	0	0	0	0	0	0	0	0	0	0	0	0	0	0
Bacteria	Clostridium chauvoei	0	0	0	0	0	0	0	0	0	0	0	0	0	0	0	0	0	0	0	0	0	0	0	0	0	0	0	0	0	0	0	0	0	0	0	32	0	0	0	0	0	0	0	0	0	0	0	0
Bacteria	Citrobacter rodentium	0	0	0	0	0	0	0	0	0	0	0	0	0	0	0	0	3	0	0	0	0	0	0	0	0	0	0	0	0	0	0	0	0	0	0	0	0	0	0	0	0	0	0	0	0	0	0	0
Eukaryota:Fungi	Colletotrichum graminicola	14	0	0	0	0	0	0	0	0	0	0	0	0	0	0	0	0	0	0	14	0	0	0	0	0	0	0	0	0	0	0	0	0	0	0	0	0	0	0	0	0	0	0	0	0	0	0	0
Eukaryota:Fungi	Fusarium verticillioides	0	0	0	0	0	0	0	0	0	0	0	0	0	0	0	0	0	0	0	3	0	0	0	0	0	0	0	0	0	0	0	0	0	0	0	0	0	0	0	0	0	0	0	0	0	0	0	0
Bacteria	Staphylococcus pasteuri	2	0	0	0	0	0	0	0	0	0	0	0	0	0	0	0	0	0	0	0	0	0	0	0	0	0	0	0	0	0	0	0	0	0	0	0	0	0	0	0	1	0	0	0	0	0	0	0
Bacteria	Weissella paramesenteroides	0	0	0	0	0	0	0	0	0	0	0	0	0	0	0	0	0	0	0	0	0	0	0	0	0	0	0	0	0	0	0	0	0	0	0	0	0	0	0	0	0	0	0	0	0	0	0	0
Bacteria	Microbacterium pygmaeum	0	0	0	0	0	0	0	0	0	0	0	0	0	0	0	0	0	0	0	0	0	0	0	0	0	0	0	0	0	0	0	0	0	0	0	0	0	0	0	0	0	0	0	0	0	0	0	0
Bacteria	Bacillus mobilis	0	0	0	0	0	0	0	0	0	0	0	0	0	0	0	0	0	0	0	0	0	0	0	0	0	0	0	0	0	0	0	0	0	0	0	0	0	0	0	0	0	0	0	0	0	0	0	0
Eukaryota:Fungi	Trichoderma harzianum	0	3	0	0	0	0	0	0	0	0	0	0	0	0	0	0	0	0	0	31	0	0	0	0	0	0	0	0	0	0	0	0	0	0	0	0	0	0	0	0	0	0	0	0	0	0	0	0
Bacteria	Parabacteroides faecis	0	0	0	0	0	0	0	0	0	0	0	0	0	0	0	0	0	0	0	0	0	0	0	0	0	0	0	0	0	0	0	0	0	0	0	0	0	0	0	0	0	0	0	0	0	0	0	0
Bacteria	Cronobacter universalis	0	0	0	0	0	0	0	0	0	0	0	0	0	0	0	0	0	0	0	0	0	0	0	0	0	0	0	0	0	0	0	0	0	0	0	0	0	0	0	0	0	0	0	0	0	0	0	0
Bacteria	Listeria grayi	0	0	0	0	0	0	0	0	0	0	0	0	0	0	0	0	0	0	0	0	0	0	0	0	0	0	0	0	0	0	0	0	0	0	0	0	0	0	0	0	0	0	0	0	0	0	0	0
Bacteria	Mycobacterium saskatchewanense	0	0	0	0	0	0	0	0	0	0	0	0	0	0	0	0	0	0	0	0	0	0	0	0	2	0	0	0	0	0	0	0	0	0	0	0	0	0	0	0	0	0	0	0	0	0	0	0
Eukaryota:Fungi	Exophiala xenobiotica	0	0	0	0	0	0	0	0	0	0	0	0	0	0	0	0	0	0	0	0	0	0	0	0	0	0	0	0	0	0	0	0	0	0	0	0	0	0	0	0	0	0	0	0	0	0	0	0
Bacteria	Lactobacillus intestinalis	0	0	0	0	0	0	0	0	0	0	0	0	0	0	0	0	0	0	0	0	0	0	0	0	0	0	0	0	0	0	0	0	0	0	0	0	0	0	0	0	0	0	0	0	0	0	0	0
Bacteria	Clostridium jeddahense	0	0	0	0	0	0	0	0	0	0	0	0	0	0	0	0	0	0	0	0	0	0	0	0	0	0	0	0	0	0	0	0	0	0	0	0	0	0	0	0	0	0	0	0	0	0	0	0
Bacteria	Lactococcus raffinolactis	0	0	0	0	0	0	0	0	0	0	0	0	0	0	0	0	0	1	0	0	0	0	0	0	0	0	0	0	0	0	0	0	0	0	0	0	0	0	0	0	0	0	0	0	0	0	0	0
Bacteria	Mycolicibacterium boenickei	0	0	0	0	0	0	0	0	0	0	0	0	0	0	0	0	0	0	0	0	0	0	0	0	0	0	0	0	0	0	0	0	7	0	0	0	0	0	0	0	0	0	0	0	0	0	0	0
Bacteria	Mycolicibacterium aurum	0	0	0	0	0	0	0	0	0	0	0	0	0	0	0	0	0	0	0	0	0	0	0	0	0	0	0	0	0	0	0	0	0	0	0	0	0	0	0	0	0	0	0	0	0	0	0	0
Bacteria	Streptomyces griseofuscus	0	0	0	0	0	0	0	0	0	0	0	0	0	0	0	0	0	0	0	31	0	0	0	0	0	0	0	0	0	0	0	0	0	0	0	0	0	0	0	0	0	0	0	0	0	0	0	0
Bacteria	Acinetobacter puyangensis	0	0	0	0	0	0	0	0	0	0	0	0	0	0	0	0	0	0	0	0	0	0	0	0	0	0	0	0	0	0	0	0	0	0	0	0	0	0	0	0	0	0	0	0	0	0	0	0
Viruses	Human adenovirus 6	0	0	0	0	0	0	0	0	0	0	0	0	0	0	0	0	0	0	0	0	0	0	0	0	0	0	0	0	0	0	0	0	0	0	0	0	0	0	0	0	30	0	0	0	0	0	0	0
Eukaryota:Fungi	Aspergillus vadensis	0	0	0	0	0	0	0	0	0	0	0	0	0	0	0	0	0	2	0	0	0	0	0	0	0	0	0	0	0	0	0	0	0	0	0	0	0	0	0	0	0	0	0	0	0	0	0	0
Bacteria	Comamonas composti	0	0	0	0	0	0	0	0	0	0	0	0	0	0	0	0	0	0	0	0	0	0	0	0	0	0	0	30	0	0	0	0	0	0	0	0	0	0	0	0	0	0	0	0	0	0	0	0
Bacteria	Aliarcobacter butzleri	0	0	0	0	0	0	0	0	0	0	2	0	0	7	0	0	0	0	0	0	0	0	0	0	0	0	0	0	0	0	0	0	0	0	0	0	0	0	0	0	0	0	0	0	0	0	0	0
Bacteria	Sphingomonas lenta	0	0	0	0	0	0	0	0	0	0	0	0	0	0	0	0	0	0	0	0	0	0	0	0	0	0	0	0	0	0	0	0	0	0	0	0	0	0	0	0	20	0	0	0	0	0	0	0
Bacteria	Shewanella pealeana	0	0	0	0	0	0	0	0	0	0	0	0	0	0	0	0	0	0	0	0	0	0	0	0	0	0	0	0	0	0	0	0	0	0	0	0	0	0	0	0	0	0	0	0	0	0	0	0
Bacteria	Mycolicibacterium phlei	0	0	0	0	0	0	0	0	0	0	0	0	0	0	0	0	0	0	0	0	0	0	0	0	0	0	0	0	0	0	0	0	0	0	0	0	0	0	0	0	0	0	0	0	0	0	0	0
Bacteria	Gordonia iterans	0	0	0	0	0	0	0	0	0	0	0	0	0	0	0	0	0	0	0	29	0	0	0	0	0	0	0	0	0	0	0	0	0	0	0	0	0	0	0	0	0	0	0	0	0	0	0	0
Bacteria	Xanthomonas vasicola	14	9	0	0	0	0	0	0	0	0	0	0	0	0	0	0	0	0	0	0	0	0	0	0	0	0	0	0	0	0	0	0	0	0	0	3	0	0	0	0	11	0	0	0	0	0	0	0
Bacteria	[Brevibacterium] frigoritolerans	14	0	0	0	0	0	0	0	0	0	0	0	0	0	0	0	0	0	0	0	0	0	0	0	0	0	0	0	0	3	0	0	0	0	0	0	0	0	0	0	0	0	0	0	0	0	0	0
Bacteria	Serratia fonticola	0	0	0	0	0	0	0	0	0	0	0	0	3	0	0	0	0	1	0	0	0	0	0	0	0	0	0	0	0	0	0	0	0	0	0	0	0	0	0	0	0	0	0	0	0	0	0	0
Bacteria	Brevibacterium sandarakinum	0	0	0	0	0	0	0	0	0	0	0	0	0	0	0	0	0	0	0	0	0	0	0	0	0	0	0	0	0	0	0	0	0	0	0	0	0	0	0	0	1	0	0	0	0	0	0	0
Bacteria	Xanthomonas theicola	0	0	0	0	0	0	0	0	0	0	0	0	0	0	0	0	3	4	0	0	0	0	0	0	0	24	0	0	0	0	0	0	0	0	0	0	0	0	0	0	0	0	0	0	0	0	0	0
Eukaryota:Fungi	Colletotrichum truncatum	0	0	0	0	0	0	0	0	0	0	0	0	0	0	0	0	0	0	0	0	0	11	0	0	0	0	0	0	0	0	0	0	0	0	0	0	0	6	0	0	0	0	0	29	0	0	0	0
Bacteria	Streptomyces venezuelae	0	0	0	0	0	0	0	0	0	0	0	0	0	0	0	0	0	0	0	0	0	0	0	0	0	0	0	0	0	0	0	0	0	0	0	0	0	0	0	0	0	0	0	0	0	0	0	0
Eukaryota:Fungi	Trichoderma atroviride	0	0	0	0	0	0	0	0	0	0	0	0	0	0	0	0	0	0	0	0	0	0	0	0	0	0	0	0	0	0	0	0	0	0	0	14	0	0	0	0	0	0	0	0	0	0	0	0
Bacteria	Pseudomonas litoralis	0	0	0	0	0	0	0	0	0	0	0	0	0	0	0	0	0	0	0	0	0	0	0	0	0	0	0	0	0	0	0	0	0	0	0	0	0	0	0	0	0	0	0	0	0	0	0	0
Bacteria	Streptomyces tuirus	0	0	0	0	0	0	0	0	0	0	0	0	0	0	0	0	0	0	0	0	0	0	0	0	0	0	0	0	0	0	0	0	0	0	0	0	0	0	0	0	0	0	0	0	0	0	0	0
Bacteria	Methylobacterium gossipiicola	0	0	0	0	0	0	0	0	0	0	0	0	0	0	0	0	0	0	0	0	0	0	0	0	0	0	0	0	0	0	0	0	0	0	0	0	0	0	0	0	16	0	0	0	0	0	0	0
Bacteria	Nocardia wallacei	0	0	0	0	0	0	0	0	0	0	0	0	0	0	0	0	0	0	0	0	0	0	0	0	0	0	0	0	0	0	0	0	0	0	0	0	0	0	0	0	0	0	0	0	0	0	0	0
Bacteria	Staphylococcus xylosus	6	0	0	0	0	0	0	0	0	0	0	0	0	0	0	0	0	0	0	12	0	0	0	0	0	0	0	0	0	5	0	0	0	0	0	0	0	0	0	0	0	0	0	0	0	0	0	0
Bacteria	Streptomyces broussonetiae	0	0	0	0	0	0	0	0	0	0	0	0	0	0	0	0	0	0	0	0	0	0	0	0	0	0	0	0	0	0	0	0	0	0	0	0	0	0	0	0	0	0	0	0	0	0	0	0
SpecialPathogens	Mycoplasma alkalescens	0	0	0	0	0	0	0	0	0	0	0	0	0	0	0	0	0	0	0	0	0	0	0	0	0	0	0	0	0	0	0	0	9	0	0	23	0	0	0	0	0	0	0	0	0	0	0	0
Bacteria	Mycobacterium mantenii	0	0	0	0	0	0	0	0	0	0	0	0	0	0	0	0	0	0	0	0	0	0	0	0	0	0	0	0	0	0	0	0	0	0	0	0	0	0	0	0	0	0	0	0	0	0	0	0
Bacteria	Stenotrophomonas ginsengisoli	0	0	0	0	0	0	0	0	0	0	0	0	0	0	0	0	0	0	0	0	0	0	0	0	0	0	0	0	0	0	0	0	0	0	0	0	0	0	0	0	0	0	0	0	0	0	0	0
Eukaryota:Fungi	Fusarium odoratissimum	0	0	0	0	0	0	0	0	0	0	0	0	0	0	0	0	0	0	0	0	0	0	0	0	0	0	0	0	0	0	0	0	0	0	0	0	0	0	0	0	0	0	0	0	0	0	0	0
Bacteria	Moraxella pluranimalium	0	0	0	0	0	0	0	0	0	0	0	0	0	0	0	0	0	0	0	0	0	0	0	0	0	0	0	0	0	0	0	0	0	0	0	0	0	0	0	0	0	0	0	0	0	0	0	0
Bacteria	Gordonia bronchialis	20	0	0	0	0	0	0	0	0	0	0	0	0	0	0	0	0	0	0	0	0	0	0	0	0	0	0	0	0	0	0	2	0	0	0	0	0	0	0	0	0	0	0	2	0	0	0	0
Bacteria	Acinetobacter lanii	0	0	0	0	0	0	0	0	0	0	0	0	0	0	0	0	0	0	0	0	0	0	0	0	0	0	0	0	0	2	0	0	0	0	0	0	0	0	0	0	0	0	0	0	0	0	0	0
Bacteria	Mycolicibacterium fallax	0	0	0	0	0	0	0	0	0	0	0	0	0	0	0	0	0	0	0	0	0	0	0	0	5	0	0	0	0	0	0	0	0	0	0	0	0	0	0	0	8	0	0	5	0	0	0	0
Bacteria	Pseudarthrobacter scleromae	0	0	0	0	0	0	0	0	0	0	0	0	0	0	0	0	0	0	0	0	0	0	0	0	0	0	0	0	0	0	0	0	0	0	0	0	0	0	0	0	0	0	0	0	0	0	0	0
Bacteria	Microbacterium hydrocarbonoxydans	12	0	0	0	0	0	0	0	0	0	0	0	0	0	0	0	0	0	0	0	0	0	0	0	0	0	0	0	0	0	0	0	0	0	0	0	0	0	0	0	0	0	0	0	0	0	0	0
Bacteria	Bacillus siamensis	0	0	0	0	0	0	0	0	0	0	0	0	0	0	0	0	0	0	0	0	0	0	0	0	0	0	0	0	0	0	0	0	0	0	0	0	0	0	0	0	0	0	0	0	0	0	0	0
Eukaryota:Parasite	Schistosoma japonicum	0	0	0	0	0	0	0	0	0	0	0	0	0	0	0	0	0	0	0	0	0	0	0	0	0	0	0	0	0	0	0	0	0	0	0	0	0	0	0	0	0	0	0	0	0	0	0	0
Eukaryota:Fungi	Exophiala oligosperma	0	0	0	0	0	0	0	0	0	0	0	0	0	0	0	0	0	0	0	0	0	0	0	0	0	0	0	0	0	0	0	0	0	0	0	0	0	0	0	0	0	0	0	0	0	0	0	0
Eukaryota:Fungi	Cutaneotrichosporon curvatum	18	0	0	0	0	0	0	0	0	0	0	0	0	0	0	0	0	0	0	0	0	0	0	0	0	0	0	0	0	0	0	0	0	0	0	0	0	0	0	0	0	0	0	0	0	0	0	0
Bacteria	Mycolicibacterium aubagnense	0	0	0	0	0	0	0	0	0	0	0	0	0	0	0	0	0	0	0	0	0	0	0	0	3	0	0	0	0	0	0	0	0	0	0	0	0	0	0	0	0	0	0	0	0	0	0	0
Bacteria	Clostridium cellulovorans	0	0	0	28	0	0	0	0	0	0	0	0	0	0	0	0	0	0	0	0	0	0	0	0	3	0	0	0	0	2	0	0	21	0	0	0	0	0	0	0	0	0	0	0	0	0	0	0
Bacteria	Parabacteroides acidifaciens	0	0	0	0	0	0	0	0	0	0	0	0	0	0	0	0	0	0	0	0	0	0	0	0	0	0	0	0	0	0	0	0	0	0	0	0	0	0	0	0	0	0	0	0	0	0	0	0
Bacteria	Clostridium thermarum	6	0	0	0	0	0	0	0	0	0	0	3	0	26	0	0	0	0	0	0	0	0	0	0	0	0	0	0	0	0	0	0	0	0	0	27	0	0	0	0	0	0	0	0	0	0	0	0
Bacteria	Clostridium saccharobutylicum	0	0	0	27	0	0	0	0	0	0	0	0	0	0	0	0	0	0	0	0	0	0	0	0	0	0	0	0	0	0	0	0	0	0	0	0	0	0	0	0	0	0	0	0	0	0	0	0
Bacteria	Microbacterium schleiferi	12	0	2	0	0	0	0	0	0	0	0	0	0	0	0	0	0	0	0	18	0	0	0	0	4	0	0	0	0	0	0	0	0	0	0	0	0	0	0	0	0	0	0	0	0	0	0	0
Bacteria	Chryseobacterium artocarpi	0	0	0	0	0	0	0	0	0	0	0	0	0	0	0	0	0	0	0	0	0	0	0	0	0	0	0	0	0	0	0	0	0	0	0	0	0	0	0	0	0	0	0	0	0	0	0	0
SpecialPathogens	Leptospira interrogans	0	0	0	0	0	0	0	0	0	0	0	0	0	27	0	0	0	0	0	0	0	0	0	0	0	0	0	0	0	0	0	0	0	0	0	0	0	0	0	0	0	0	0	0	0	0	0	0
Bacteria	Lentilactobacillus kefiri	0	0	0	0	0	0	0	0	0	0	0	0	0	0	0	0	0	0	0	0	0	0	0	0	0	0	0	0	0	0	0	0	0	0	0	0	0	0	0	0	0	0	0	0	0	0	0	0
SpecialPathogens	Mycoplasma equirhinis	0	0	0	0	0	0	0	0	0	0	0	0	0	0	0	0	0	0	0	0	0	0	0	0	0	0	0	0	0	0	0	0	0	0	0	0	0	0	2	0	0	0	0	0	0	0	0	0
Bacteria	Erysipelothrix inopinata	0	0	0	0	0	0	0	0	0	0	0	0	0	4	0	0	0	0	0	0	0	0	0	0	0	0	0	0	0	0	0	0	0	0	0	0	0	0	0	0	0	0	0	0	0	0	0	0
Bacteria	Proteus penneri	0	0	0	0	0	0	0	0	0	0	0	0	0	0	0	0	0	0	0	0	0	0	0	0	0	0	0	0	0	0	0	0	0	0	0	0	0	0	0	0	0	0	0	0	0	0	0	0
Bacteria	Parabacteroides merdae	0	0	0	0	0	0	0	0	0	0	0	0	0	0	0	0	0	0	0	0	0	0	0	0	0	0	0	0	0	0	0	0	0	0	0	0	0	0	0	0	0	0	0	0	0	0	0	0
Eukaryota:Fungi	Magnusiomyces capitatus	0	0	0	0	0	0	0	0	0	0	0	0	0	0	0	0	0	0	0	0	0	0	0	0	0	0	0	0	0	0	0	0	0	0	0	0	0	0	0	0	0	0	0	0	0	0	0	0
Bacteria	Corynebacterium aquatimens	0	0	0	0	0	0	0	0	0	0	0	0	0	0	0	0	0	0	0	0	0	0	0	0	0	0	0	0	0	0	0	0	0	0	0	0	0	0	0	0	0	0	0	0	0	0	0	0
Bacteria	Rhodococcus opacus	0	0	0	0	0	0	0	0	0	0	0	0	0	0	0	0	0	0	0	0	0	0	0	0	0	0	0	0	0	0	0	7	0	0	0	0	0	0	0	0	0	0	0	0	0	0	0	0
Bacteria	Staphylococcus chromogenes	0	0	0	0	0	0	0	0	0	0	0	0	0	0	0	0	0	0	0	0	0	0	0	0	0	24	0	0	0	0	0	0	0	0	0	0	0	0	0	0	0	0	0	0	0	0	0	0
Bacteria	Mycolicibacterium duvalii	0	0	0	0	0	0	0	0	0	0	0	0	0	0	0	0	0	0	0	16	0	0	0	0	0	0	0	0	0	0	0	0	0	0	0	0	0	0	0	0	0	0	0	0	0	0	0	0
Bacteria	Chryseobacterium polytrichastri	0	0	0	0	0	0	0	0	0	0	0	0	0	0	0	0	0	0	0	0	0	0	0	0	0	0	0	0	0	0	0	0	0	0	0	0	0	0	0	0	0	0	0	0	0	0	0	0
Bacteria	Ligilactobacillus animalis	0	0	0	0	0	0	0	0	0	0	0	0	0	0	0	0	0	0	0	0	0	0	0	0	0	0	0	0	0	0	0	0	0	0	0	0	0	0	0	0	0	0	0	0	0	0	0	0
Bacteria	Streptomyces davaonensis	0	0	0	6	0	0	0	0	0	0	0	0	0	5	0	0	0	0	0	0	0	0	0	0	0	0	0	0	0	0	0	0	0	0	0	0	0	0	0	0	0	0	0	0	0	0	0	0
Bacteria	Hathewaya histolytica	0	0	0	10	0	0	0	0	0	0	0	0	0	0	0	0	0	0	0	0	0	0	0	0	0	0	0	0	0	0	0	0	0	0	0	26	0	0	0	0	0	0	0	0	0	0	0	0
Bacteria	Xanthomonas albilineans	0	0	0	0	0	0	0	0	0	0	0	0	0	0	0	0	0	0	0	0	0	0	0	0	0	0	0	0	0	0	0	0	0	0	0	0	0	0	0	0	0	0	0	0	0	0	0	0
Bacteria	Campylobacter pinnipediorum	0	0	0	0	0	0	0	0	0	0	0	0	0	0	0	0	0	0	0	0	0	0	0	0	0	0	0	0	0	0	0	0	0	0	0	26	0	0	0	0	0	0	0	0	0	0	0	0
Eukaryota:Fungi	Kluyveromyces marxianus	0	0	0	0	0	0	0	0	0	0	0	0	0	0	0	0	0	0	0	0	0	0	0	0	0	0	0	0	0	0	0	0	0	0	0	0	0	0	0	0	0	0	0	0	0	0	0	0
Bacteria	Psychrobacter faecalis	0	0	0	0	0	0	0	0	0	0	0	0	0	0	0	0	0	0	0	0	0	0	0	0	0	0	0	0	0	0	0	0	0	0	0	0	0	0	0	0	0	0	0	0	0	0	0	0
Bacteria	Clostridium intestinale	0	0	0	13	2	0	0	0	0	0	0	0	0	0	0	0	0	0	0	0	0	0	0	0	0	0	0	0	0	0	0	0	0	0	0	0	0	0	0	0	0	0	0	0	0	0	0	0
Bacteria	Paenibacillus tengchongensis	0	0	0	0	0	0	0	0	0	0	0	0	0	11	0	0	0	0	0	0	0	0	0	0	0	0	0	0	0	0	0	0	0	0	0	0	0	0	0	0	0	0	0	0	0	0	0	0
Bacteria	Pseudomonas composti	0	0	0	0	0	0	0	0	0	0	0	0	0	0	0	0	0	0	0	0	0	0	0	0	0	0	0	0	0	0	0	0	0	0	0	0	0	0	0	0	0	0	0	0	0	0	0	0
Bacteria	Staphylococcus succinus	0	5	0	0	0	0	0	0	0	0	0	0	0	0	0	0	0	0	0	0	0	0	0	0	0	0	0	0	0	0	0	0	0	0	0	0	0	0	0	0	0	0	0	0	0	0	0	0
Bacteria	Gordonia insulae	0	0	0	0	0	0	0	0	0	0	0	0	0	0	0	0	0	0	0	0	0	0	0	0	0	0	0	0	0	0	0	0	0	0	0	0	0	0	0	0	0	0	0	0	0	0	0	0
Bacteria	Mycobacterium lacus	0	0	0	0	0	0	0	0	0	0	0	0	0	0	0	0	0	0	0	0	0	0	0	0	0	0	0	0	0	0	0	0	0	0	0	0	0	0	0	0	0	0	0	0	0	0	0	0
Viruses	Torque teno virus 13	0	0	0	0	0	0	0	0	0	0	0	0	0	0	0	0	0	0	0	0	0	0	0	0	0	0	0	0	0	0	0	0	0	0	0	0	0	0	0	0	2	0	0	0	0	0	0	0
Bacteria	Streptomyces gilvosporeus	0	0	0	0	0	0	0	0	0	0	0	0	0	0	0	0	0	0	0	0	0	0	0	0	0	0	0	0	0	0	0	0	0	0	0	0	0	0	0	0	0	0	0	0	0	0	0	0
Bacteria	Streptomyces xiamenensis	15	0	0	0	0	0	0	0	0	0	0	0	0	0	0	0	0	0	0	0	0	0	0	0	0	0	0	0	0	0	0	0	0	0	0	0	0	0	0	0	0	0	0	0	0	0	0	0
Bacteria	Campylobacter coli	0	0	0	5	0	0	0	0	0	0	16	0	0	14	0	0	0	0	0	0	0	0	0	0	0	0	0	0	0	0	0	0	0	0	0	26	0	0	0	0	0	0	0	0	0	0	0	0
Eukaryota:Fungi	Wickerhamomyces anomalus	0	0	0	0	0	0	0	0	0	0	0	0	0	0	0	0	0	0	0	0	0	0	0	0	0	0	0	0	0	0	0	0	0	0	0	16	0	0	0	0	0	0	0	0	0	0	0	0
Bacteria	Providencia alcalifaciens	9	11	0	0	3	0	0	0	0	0	0	0	0	0	0	0	0	0	0	0	0	0	0	0	0	0	0	0	0	0	0	0	0	0	0	0	0	0	0	0	0	0	0	0	0	0	0	0
Eukaryota:Protozoa	Acanthamoeba mauritaniensis	0	0	0	0	0	0	0	0	0	0	0	0	0	0	0	0	0	0	0	0	0	0	0	0	0	0	0	0	0	0	0	0	0	0	0	0	0	0	0	0	0	0	0	0	0	0	0	0
Eukaryota:Fungi	Nannizzia gypsea	0	0	0	0	0	0	0	0	0	0	0	0	0	0	0	0	0	0	0	0	0	0	0	0	0	0	0	0	0	0	0	0	0	0	0	0	0	0	0	0	0	0	0	0	0	0	0	0
Viruses	Macacine gammaherpesvirus 4	0	0	0	0	0	0	0	0	0	0	0	0	0	0	0	0	0	0	0	0	0	0	0	0	0	0	0	0	0	0	0	0	0	0	0	0	0	0	0	0	0	0	0	0	0	0	0	0
Bacteria	Microbacterium esteraromaticum	0	0	0	0	0	0	0	0	0	0	0	0	0	0	0	0	0	0	0	25	0	0	0	0	0	0	0	0	0	0	0	0	0	0	0	0	0	0	0	0	0	0	0	0	0	0	0	0
Viruses	Human gammaherpesvirus 8	0	0	0	0	0	0	0	0	0	0	0	0	0	0	0	0	0	0	0	0	0	0	0	0	0	0	0	0	0	0	0	0	0	0	0	0	0	0	0	0	0	0	0	0	0	0	0	0
Bacteria	Ligilactobacillus aviarius	0	0	0	0	0	0	0	0	0	0	0	0	0	0	0	0	0	0	0	0	0	0	0	0	0	0	0	0	0	0	0	0	0	0	0	0	0	0	0	0	0	0	0	0	0	0	0	0
Bacteria	Ligilactobacillus saerimneri	0	0	0	0	0	0	0	0	0	0	0	0	0	0	0	0	0	0	0	0	0	0	0	0	0	0	0	0	0	0	0	0	0	0	0	4	0	0	0	0	0	0	0	0	0	0	0	0
Viruses	Human lung-associated brisavirus RC	0	0	0	0	0	0	0	0	0	0	0	0	0	0	0	0	0	0	0	0	0	0	0	0	0	0	0	0	0	0	0	0	0	0	0	0	0	0	0	0	0	0	0	0	0	0	0	0
Bacteria	Lentilactobacillus curieae	0	0	0	0	0	0	0	0	0	0	0	0	0	0	0	0	0	0	0	0	0	0	0	0	0	0	0	0	0	0	0	0	0	0	0	1	0	0	0	0	0	0	0	0	0	0	0	0
Bacteria	Listeria costaricensis	0	0	0	0	0	0	0	0	0	0	0	0	0	0	0	0	0	0	0	0	0	0	0	0	0	0	0	0	0	0	0	0	0	0	0	0	0	0	0	0	0	0	0	0	0	0	0	0
Bacteria	Achromobacter pestifer	0	0	0	0	0	0	0	0	0	0	0	0	0	0	0	0	0	0	0	0	0	0	0	0	0	0	0	0	0	0	0	0	0	0	0	0	0	0	0	0	0	0	0	0	0	0	0	0
Bacteria	Lentilactobacillus rapi	0	0	0	0	0	0	0	0	0	0	0	0	0	0	0	0	0	0	0	0	0	0	0	0	0	0	0	0	0	0	0	0	0	0	0	0	0	0	0	0	0	0	0	0	0	0	0	0
Bacteria	Mycolicibacterium parafortuitum	0	0	0	0	0	0	0	0	0	0	0	0	0	0	0	0	0	0	0	0	0	0	0	0	0	0	0	0	0	0	0	0	0	0	0	0	0	0	0	0	0	0	0	0	0	0	0	0
Bacteria	Microbacterium testaceum	11	3	0	0	4	0	0	0	0	0	0	0	0	5	0	0	0	0	0	0	0	0	0	0	0	0	0	0	0	0	0	0	0	0	0	0	0	3	3	0	0	0	3	0	0	0	0	0
Bacteria	Paenibacillus swuensis	0	0	0	0	0	0	0	0	0	0	0	0	0	0	0	0	0	0	0	0	0	0	0	0	0	24	0	0	0	0	0	0	0	0	0	0	0	0	0	0	0	0	0	0	0	0	0	0
Viruses	Torque teno virus 20	0	0	0	0	0	0	0	0	0	0	0	0	0	0	0	0	0	0	0	0	0	0	0	0	0	0	0	0	0	0	0	0	0	0	0	0	0	0	0	0	0	0	0	0	0	0	0	0
Bacteria	Gemella asaccharolytica	0	0	0	0	0	0	0	0	0	0	0	0	0	0	0	0	0	0	0	0	0	0	0	0	0	0	0	0	0	0	0	0	0	0	0	0	0	0	0	0	0	0	0	0	0	0	0	0
Bacteria	Mycolicibacterium poriferae	0	0	0	0	0	0	0	0	0	0	0	0	0	0	0	0	0	0	0	0	0	0	0	0	0	0	0	0	0	0	0	0	0	0	0	0	0	0	0	0	0	0	0	0	0	0	0	0
Bacteria	Bacillus atrophaeus	0	0	0	0	0	0	0	0	0	0	0	0	0	0	0	0	0	0	0	0	0	0	0	0	0	0	0	0	0	0	0	0	0	0	0	0	0	0	0	0	0	0	0	0	0	0	0	0
Bacteria	Legionella clemsonensis	0	0	0	0	0	0	0	0	0	0	0	0	0	0	0	0	0	0	0	0	0	0	0	0	0	0	0	0	0	0	0	0	0	0	0	24	0	0	0	0	0	0	0	0	0	0	0	0
Bacteria	[Clostridium] saccharogumia	0	0	0	0	0	0	0	0	0	0	0	0	0	0	0	0	0	0	0	0	0	0	0	0	0	0	0	0	0	0	0	0	0	0	0	0	0	0	0	0	0	0	0	0	0	0	0	0
Eukaryota:Fungi	Curvularia lunata	0	0	0	0	0	0	0	0	0	0	0	0	0	0	0	0	0	0	0	0	0	0	0	0	0	0	0	0	0	0	0	0	0	0	0	0	0	0	0	0	0	0	0	0	0	0	0	0
Bacteria	Paenibacillus naphthalenovorans	0	0	0	5	0	0	0	0	0	0	4	0	0	0	0	0	0	0	0	0	0	0	0	0	0	0	0	0	0	0	0	0	0	0	0	0	0	0	0	0	0	0	0	0	0	0	0	0
Bacteria	Niallia circulans	0	0	4	0	0	0	0	0	0	0	12	0	0	0	0	0	0	0	0	0	0	0	0	0	0	0	0	0	0	0	0	0	0	0	0	0	0	0	0	0	0	0	0	0	0	0	0	0
Bacteria	Pseudomonas coleopterorum	0	0	0	0	0	0	0	0	0	0	0	0	0	0	0	0	0	0	0	0	0	0	0	0	0	0	0	0	0	0	0	0	0	0	0	0	0	0	0	0	0	0	0	0	0	0	0	0
Bacteria	Mycobacterium grossiae	11	0	0	0	0	0	0	0	0	0	0	0	0	0	0	0	0	0	0	0	0	0	0	0	0	0	0	0	0	0	0	0	0	0	0	0	0	0	0	0	0	0	0	0	0	0	0	0
Eukaryota:Fungi	Aspergillus neoniger	0	0	0	0	0	0	0	0	0	0	0	0	0	0	0	0	0	0	0	0	0	0	0	0	0	0	0	0	0	0	0	0	0	0	0	0	0	0	0	0	0	0	0	0	0	0	0	0
Bacteria	Clostridium scatologenes	0	0	0	0	0	0	0	0	0	0	0	0	0	0	0	0	0	0	0	0	0	0	0	0	0	0	0	0	0	0	0	0	0	0	0	24	0	0	0	0	0	0	0	0	0	0	0	0
Bacteria	Grimontia hollisae	0	0	0	0	0	0	0	0	0	0	0	0	0	0	0	0	0	0	0	0	0	0	0	0	0	0	0	0	0	0	0	0	0	0	0	0	0	0	0	0	0	0	0	0	0	0	0	0
Bacteria	Lysinibacillus macroides	0	0	0	0	0	0	0	0	0	0	0	0	0	0	0	0	0	0	0	0	0	0	0	0	0	0	0	0	0	0	0	0	0	0	0	4	0	0	0	0	0	0	0	0	0	0	0	0
Eukaryota:Fungi	Metarhizium brunneum	0	0	0	0	0	0	0	0	0	0	0	0	0	0	0	0	0	0	0	0	0	0	0	0	0	24	0	0	0	0	0	0	0	0	0	0	0	0	0	0	0	0	0	0	0	0	0	0
Bacteria	Shewanella baltica	0	0	0	0	0	0	0	0	0	0	0	0	0	0	0	0	0	0	0	0	0	0	0	0	0	0	0	0	0	6	0	0	0	0	0	0	0	0	0	0	0	0	0	0	0	0	0	0
Bacteria	Trueperella bialowiezensis	0	0	0	0	0	0	0	0	0	0	0	0	0	0	0	0	0	0	0	0	0	16	0	0	8	0	0	0	0	0	0	0	0	0	0	0	0	0	0	0	0	0	0	0	0	0	0	0
Bacteria	Acinetobacter larvae	0	0	0	0	0	0	0	0	0	0	0	0	0	0	0	0	0	0	0	0	0	0	0	0	0	0	0	0	0	0	0	0	0	0	0	16	0	0	0	0	0	0	0	0	0	0	0	0
Bacteria	Mycolicibacterium sediminis	23	0	0	0	0	0	0	0	0	0	0	0	0	0	0	0	0	0	0	0	0	0	0	0	0	0	0	0	0	0	0	0	0	0	0	0	0	0	0	0	5	0	0	0	0	0	0	0
Bacteria	Facklamia languida	0	0	0	0	0	0	0	0	0	0	0	0	0	0	0	0	0	0	0	0	0	0	0	0	0	0	0	0	0	0	0	0	0	0	0	0	0	0	0	0	0	0	0	0	0	0	0	0
Bacteria	Staphylococcus devriesei	0	0	0	0	0	0	0	0	0	0	0	0	0	0	0	0	0	0	0	0	0	0	0	0	0	0	0	0	0	0	0	0	0	0	0	0	0	0	0	0	0	0	0	0	0	0	0	0
Bacteria	Enterococcus asini	0	0	0	0	0	0	0	0	0	0	0	0	0	0	0	0	0	0	0	0	0	0	0	0	0	0	0	0	0	0	0	0	0	0	0	0	0	0	0	0	0	0	0	0	0	0	0	0
Bacteria	Alcaligenes aquatilis	0	0	0	0	0	0	0	0	0	0	0	0	0	0	0	0	1	0	0	0	0	0	0	0	0	0	0	0	0	0	0	0	0	0	0	0	0	0	0	0	0	0	0	0	0	0	0	0
Bacteria	Pseudarthrobacter equi	0	0	0	0	0	0	0	0	0	0	0	0	0	0	0	0	0	0	0	0	0	0	0	0	0	0	0	0	0	0	0	0	0	0	0	0	0	0	0	0	0	0	0	0	0	0	0	0
Bacteria	Cedecea davisae	0	0	0	0	0	0	0	0	0	0	0	0	0	0	0	0	0	0	0	0	0	0	0	0	0	0	0	0	0	0	0	0	0	0	0	0	0	0	0	0	0	0	0	0	0	0	0	0
Bacteria	Clostridium novyi	0	0	0	0	0	0	0	0	0	0	0	0	0	0	0	0	0	0	0	0	0	0	0	0	0	0	0	0	0	9	0	0	3	0	0	0	0	0	0	0	0	0	0	0	0	0	0	0
Bacteria	Francisella halioticida	0	0	0	0	0	0	0	0	0	0	0	0	0	0	0	0	0	0	0	0	0	0	0	0	0	0	0	0	0	0	0	0	0	0	0	23	0	0	0	0	0	0	0	0	0	0	0	0
Bacteria	Tatumella ptyseos	0	23	0	0	0	0	0	0	0	0	0	0	0	0	0	0	0	0	0	3	0	0	0	0	0	0	0	0	0	0	0	0	0	0	0	11	0	0	0	0	1	0	0	3	0	0	0	0
Bacteria	Bordetella pertussis	6	0	0	0	0	0	0	0	0	0	0	0	0	0	0	0	0	0	0	0	0	0	0	0	0	0	0	0	0	0	0	0	0	0	0	0	0	0	0	0	0	0	0	0	0	0	0	0
Bacteria	Weissella thailandensis	0	0	0	0	0	0	0	0	0	0	0	0	0	0	0	0	0	0	0	0	0	0	0	0	0	0	0	0	0	0	0	0	0	0	0	0	0	0	0	0	0	0	0	0	0	0	0	0
Viruses	Human betaherpesvirus 6B	0	23	0	0	0	0	0	0	0	0	0	0	0	0	0	0	0	0	0	0	0	0	0	0	0	0	0	0	0	0	0	0	0	0	0	0	0	0	0	0	0	0	0	0	0	0	0	0
Bacteria	Microbacterium hominis	23	3	0	0	0	0	0	0	0	0	0	0	0	0	0	0	0	0	0	0	0	0	0	0	5	0	0	0	0	0	0	0	0	1	0	0	0	0	0	0	10	0	2	0	0	0	0	0
Bacteria	Mycolicibacterium madagascariense	0	0	0	0	0	0	0	0	0	0	0	0	0	0	0	0	0	0	0	0	0	0	0	0	0	0	0	0	0	0	0	0	0	0	0	0	0	0	0	0	0	0	2	0	0	0	0	0
Bacteria	Rhodococcus zopfii	0	0	0	0	0	0	0	0	0	0	0	0	0	0	0	0	0	0	0	0	0	0	0	0	0	0	0	0	0	0	0	0	0	0	0	0	0	0	0	0	0	0	0	0	0	0	0	0
Bacteria	Pseudomonas panacis	0	0	0	0	0	0	0	0	0	0	0	0	0	0	0	0	0	0	0	0	0	0	0	0	0	0	0	0	0	0	0	0	0	0	0	0	0	0	0	0	0	0	0	0	0	0	0	0
Bacteria	Agrobacterium rosae	0	0	0	0	0	0	0	0	0	0	0	0	0	0	0	0	0	0	0	0	0	0	0	0	0	0	0	0	0	0	0	0	0	0	0	0	0	0	0	0	0	0	0	0	0	0	0	0
Bacteria	Streptomyces parvulus	0	0	0	0	0	0	0	0	0	0	0	0	0	0	0	0	0	0	0	0	0	0	0	0	0	0	0	0	0	0	0	0	0	0	0	0	0	0	0	0	0	0	0	0	0	0	0	0
Bacteria	Pediococcus parvulus	0	0	0	0	0	0	0	0	0	0	0	0	0	0	0	0	0	0	0	0	0	0	0	0	0	0	0	0	0	0	0	0	0	0	0	0	0	0	0	0	0	0	0	0	0	0	0	0
Bacteria	Dermatophilus congolensis	0	0	0	0	0	0	0	0	0	0	0	0	0	0	0	0	0	0	0	0	0	0	0	0	0	0	0	0	0	0	0	0	0	0	0	2	0	0	0	0	0	0	0	0	0	0	0	0
Bacteria	Microbacterium liquefaciens	0	0	0	0	0	0	0	0	0	0	0	0	0	0	0	0	0	0	0	0	0	0	0	0	0	0	0	0	0	0	0	0	0	0	0	0	0	0	0	0	0	0	0	0	0	0	0	0
Eukaryota:Fungi	Penicillium camemberti	0	0	0	0	0	0	0	0	0	0	0	0	0	0	0	0	0	0	0	0	0	0	0	0	0	0	0	0	0	0	0	0	0	0	0	0	0	0	0	0	0	0	0	0	0	0	0	0
Bacteria	Micrococcus aloeverae	0	0	0	0	0	0	0	0	0	0	0	0	0	0	0	0	0	1	0	0	0	0	0	0	0	0	0	0	0	0	0	0	0	0	0	0	0	0	0	0	0	0	0	0	0	0	0	0
Bacteria	Pseudomonas cichorii	0	0	0	0	0	0	0	0	0	0	0	0	0	0	0	0	0	0	0	0	0	0	0	0	0	0	0	0	0	0	0	0	0	0	0	0	0	22	0	0	0	0	0	0	0	0	0	0
Bacteria	Campylobacter sputorum	0	0	0	6	0	0	0	0	0	0	16	0	0	22	0	0	0	0	0	0	0	0	0	0	0	0	0	0	0	0	0	0	3	0	0	15	0	0	0	0	0	0	0	0	0	0	0	0
Eukaryota:Fungi	Kwoniella mangrovensis	0	0	0	0	0	0	0	0	0	0	0	0	0	0	0	0	0	0	0	0	0	0	0	0	0	0	0	0	0	0	0	0	0	0	0	0	0	0	0	0	0	0	22	0	0	0	0	0
SpecialPathogens	Mycoplasma hyorhinis	0	0	0	0	0	0	0	0	0	0	0	0	0	0	0	0	0	0	0	0	0	0	0	0	0	0	0	0	0	0	0	0	0	0	0	22	0	0	0	0	0	0	0	0	0	0	0	0
Eukaryota:Fungi	Exophiala spinifera	0	0	0	0	0	0	0	0	0	0	0	0	0	0	0	0	0	0	0	0	0	0	0	0	0	0	0	0	0	0	0	0	0	0	0	0	0	0	0	0	0	0	0	0	0	0	0	0
Bacteria	Mammaliicoccus lentus	0	0	0	6	0	0	0	0	0	0	0	0	0	0	0	0	0	0	0	0	0	0	0	0	0	0	0	0	0	0	0	0	0	0	0	0	0	0	0	0	0	0	0	0	0	0	0	0
Bacteria	Bacillus licheniformis	0	0	0	0	0	0	0	0	0	0	0	0	0	0	0	0	0	0	0	0	0	0	0	0	0	0	0	0	0	0	0	0	0	0	0	21	0	0	0	0	0	0	0	0	0	0	0	0
Bacteria	Staphylococcus condimenti	0	0	0	0	0	0	0	0	0	0	0	0	0	0	0	0	0	0	0	0	0	0	0	0	0	0	0	0	0	0	0	0	0	0	0	0	0	0	0	0	0	0	0	0	0	0	0	0
Bacteria	Sphingomonas rubra	0	0	0	0	0	0	0	0	0	0	0	0	0	0	0	0	0	0	0	0	0	0	0	0	0	0	0	0	0	0	0	0	0	0	0	0	0	0	0	0	0	0	0	0	0	0	0	0
Bacteria	Niallia taxi	0	0	0	0	0	0	0	0	0	0	0	0	0	0	0	0	0	0	0	0	0	0	0	0	0	0	0	0	0	0	0	0	0	0	0	0	0	0	0	0	0	0	0	0	0	0	0	0
Eukaryota:Fungi	Syncephalastrum racemosum	21	0	0	0	0	0	0	0	0	0	0	0	0	0	0	0	0	0	0	0	0	0	0	0	0	0	0	0	0	0	0	0	0	0	0	0	0	0	0	0	0	0	0	0	0	0	0	0
Bacteria	Staphylococcus kloosii	0	0	0	0	0	0	0	0	0	0	0	0	0	0	0	0	0	0	0	0	0	0	0	0	0	0	0	0	0	0	0	0	0	0	0	0	0	0	0	0	0	0	0	0	0	0	0	0
Bacteria	Mycolicibacterium agri	0	0	0	0	0	0	0	0	0	0	0	0	0	0	0	0	0	0	0	0	0	0	0	0	0	0	0	0	0	0	0	0	0	0	0	0	0	0	0	0	0	0	0	0	0	0	0	0
Bacteria	Corynebacterium deserti	0	0	0	0	0	0	0	0	0	0	0	0	0	0	0	0	0	0	0	0	0	0	0	0	0	0	0	0	0	0	0	0	0	0	0	0	0	0	0	0	0	0	0	0	0	0	0	0
Bacteria	Psychrobacter aquimaris	0	0	0	0	0	0	0	0	0	0	0	0	0	0	0	0	0	0	0	0	0	0	0	0	0	0	0	0	0	0	0	0	0	0	0	0	0	0	0	0	0	0	0	0	0	0	0	0
Bacteria	Aeromonas schubertii	0	0	0	4	0	0	0	0	0	0	0	0	0	0	0	0	0	0	0	0	0	0	0	0	0	0	0	0	0	0	0	0	0	0	0	0	0	0	0	0	0	0	0	0	0	0	0	0
Eukaryota:Fungi	Kluyveromyces lactis	0	0	0	0	0	0	0	0	0	0	0	0	0	0	0	0	0	0	0	0	0	0	0	0	0	0	0	0	0	0	0	0	0	0	0	0	0	0	0	0	0	0	0	0	0	0	0	0
Bacteria	Mycobacterium shigaense	0	0	0	0	0	0	0	0	0	0	0	0	0	0	0	0	0	0	0	0	0	0	0	0	0	0	0	0	0	0	0	0	0	0	0	0	0	0	0	0	0	0	0	0	0	0	0	0
Bacteria	Bacteroides fluxus	0	0	0	0	0	0	0	0	0	0	0	0	0	0	0	0	0	0	0	0	0	0	0	0	0	0	0	0	0	0	0	0	0	0	0	0	0	0	0	0	0	0	0	0	0	0	0	0
Bacteria	Mycobacterium cookii	0	0	0	0	0	0	0	0	0	0	0	0	0	0	0	0	0	0	0	0	0	0	0	0	0	0	0	0	0	0	0	0	0	0	0	0	0	0	0	0	0	0	0	0	0	0	0	0
Bacteria	Helicobacter heilmannii	0	0	0	0	0	0	0	0	0	0	0	0	0	0	0	0	0	0	0	0	0	0	0	0	0	0	0	0	0	0	0	0	0	0	0	0	0	0	0	0	0	0	0	0	0	0	0	0
Bacteria	Gordonia otitidis	0	0	0	0	0	0	0	0	0	0	0	0	0	0	0	0	0	0	0	0	0	0	0	0	0	0	0	0	0	0	0	0	0	0	0	0	0	0	0	0	0	0	0	0	0	0	0	0
Bacteria	Pseudomonas luteola	0	0	0	0	0	0	0	0	0	0	0	0	0	0	0	0	0	0	0	20	0	0	0	0	0	0	0	0	0	0	0	0	0	0	0	0	0	0	0	0	0	0	0	0	0	0	0	0
Eukaryota:Fungi	Fusarium fujikuroi	0	0	0	0	0	0	0	0	0	0	0	0	0	0	0	0	0	0	0	0	0	0	0	0	0	0	0	0	0	0	0	0	0	0	0	0	0	0	0	0	0	0	0	0	0	0	0	0
Bacteria	Mycobacterium xenopi	0	0	0	0	0	0	0	0	0	0	0	0	0	2	0	0	0	0	0	20	0	0	0	0	0	0	0	0	0	0	0	0	0	0	0	0	0	0	0	0	0	0	0	0	0	0	0	0
Bacteria	Chryseobacterium greenlandense	0	0	0	0	0	0	0	0	0	0	0	0	0	0	0	0	0	0	0	0	0	0	0	0	0	0	0	0	0	0	0	0	0	0	0	0	0	0	0	0	0	0	0	0	0	0	0	0
Bacteria	Helicobacter mustelae	0	0	0	0	0	0	0	0	0	0	0	0	0	0	0	0	0	0	0	0	0	0	0	0	0	0	0	0	0	0	0	0	0	0	0	14	0	0	0	0	0	0	0	0	0	0	0	0
Bacteria	Mycobacterium noviomagense	8	0	0	0	0	0	0	0	0	0	0	0	0	0	0	0	0	0	0	0	0	0	0	0	0	0	0	0	0	0	0	0	0	0	0	0	0	0	0	0	0	0	0	3	0	0	0	0
Eukaryota:Fungi	Cladophialophora psammophila	0	0	0	0	0	0	0	0	0	0	0	0	0	0	0	0	0	0	0	0	0	0	0	0	0	0	0	0	0	0	0	0	0	0	0	0	0	0	0	0	0	0	0	0	0	0	0	0
Eukaryota:Fungi	Thermothelomyces thermophilus	0	0	0	0	0	0	0	0	0	0	0	0	0	0	0	0	0	0	0	0	0	0	0	0	0	0	0	0	0	0	0	0	0	0	0	0	0	0	19	0	0	0	0	0	0	0	0	0
Bacteria	Lactococcus piscium	0	0	0	0	0	0	0	0	0	0	0	0	0	0	0	0	0	0	0	0	0	0	0	0	0	0	0	0	0	0	0	0	0	0	0	6	0	0	0	0	0	0	0	0	0	0	0	0
Bacteria	Chryseobacterium lacus	0	0	0	0	0	0	0	0	0	0	0	0	0	0	0	0	0	0	0	0	0	0	0	0	0	0	0	0	0	0	0	0	0	0	0	0	0	0	0	0	0	0	0	0	0	0	0	0
Bacteria	Campylobacter armoricus	0	0	0	0	0	0	0	0	0	0	0	0	0	20	0	0	0	0	0	0	0	0	0	0	0	0	0	0	0	0	0	0	0	0	0	0	0	0	0	0	0	0	0	0	0	0	0	0
Eukaryota:Fungi	Cladophialophora carrionii	0	0	0	0	0	0	0	0	0	0	0	0	0	0	0	0	0	0	0	0	0	0	0	0	0	0	0	0	0	0	0	0	0	0	0	0	0	0	0	0	0	0	0	0	0	0	0	0
Bacteria	Nocardia asteroides	0	0	0	0	0	0	0	0	0	0	0	0	0	0	0	0	0	0	0	0	0	6	0	0	0	0	0	0	0	0	0	0	0	0	0	0	0	0	0	0	0	0	0	0	0	0	0	0
Bacteria	Psychrobacter cibarius	0	0	0	0	0	0	0	0	0	0	0	0	0	0	0	0	0	0	0	0	0	0	0	0	0	0	0	0	0	0	0	0	0	0	0	0	0	0	0	0	0	0	0	0	0	0	0	0
Bacteria	Mycolicibacterium arabiense	0	0	0	0	0	0	0	0	0	0	0	0	0	0	0	0	0	0	0	12	0	0	0	0	0	0	0	0	0	0	0	0	0	0	0	0	0	0	0	0	0	0	0	7	0	0	0	0
Bacteria	Providencia rettgeri	0	0	0	5	7	0	0	0	0	0	0	0	0	0	0	0	0	0	0	0	0	0	0	0	0	0	0	0	0	0	0	0	0	0	0	0	0	0	0	0	0	0	0	0	0	0	0	0
Eukaryota:Fungi	Pseudozyma hubeiensis	15	0	0	0	0	0	0	0	0	0	0	0	0	0	0	0	0	0	0	20	0	0	0	0	0	0	0	0	0	0	0	0	0	0	0	0	0	0	0	0	4	0	0	5	0	0	0	0
Bacteria	Pseudomonas nosocomialis	0	0	0	0	0	0	0	0	0	0	0	0	0	0	0	0	0	0	0	0	0	0	0	0	0	0	0	0	0	0	0	0	0	0	0	0	0	0	0	0	0	0	0	0	0	0	0	0
Bacteria	Streptomyces libani	0	0	0	0	0	0	0	0	0	0	0	0	0	0	0	0	0	0	0	0	0	0	0	0	0	0	0	0	0	0	0	0	0	0	0	0	0	0	0	0	0	0	0	0	0	0	0	0
Bacteria	Helicobacter himalayensis	0	0	0	0	0	0	0	0	0	0	0	0	0	0	0	0	0	0	0	0	0	0	0	0	0	0	0	0	0	0	0	0	0	0	0	20	0	0	0	0	0	0	0	0	0	0	0	0
Bacteria	Mycobacterium shimoidei	0	0	0	0	0	0	0	0	0	0	0	0	0	0	0	0	0	0	0	0	0	0	0	0	0	0	0	0	0	0	0	0	0	0	0	0	0	0	0	0	0	0	0	0	0	0	0	0
Eukaryota:Fungi	Aureobasidium melanogenum	12	0	0	0	0	0	0	0	0	0	0	0	0	0	0	0	0	0	0	0	0	0	0	0	0	0	0	0	0	0	0	0	0	0	0	0	0	0	0	0	0	0	0	0	0	0	0	0
Bacteria	Corynebacterium terpenotabidum	3	0	0	0	6	0	0	0	0	0	0	0	0	0	0	0	0	2	0	0	0	0	0	0	0	0	0	0	0	0	0	0	0	0	0	0	0	0	0	0	0	0	0	0	0	0	0	0
Bacteria	Streptomyces clavuligerus	0	0	0	0	0	0	0	0	0	0	0	0	0	0	0	0	0	0	0	0	0	0	0	0	0	0	0	0	0	0	0	0	0	0	0	0	0	0	0	0	0	0	0	0	0	0	0	0
Bacteria	Mycolicibacterium fortuitum	0	0	0	0	0	0	0	0	0	0	0	0	0	0	0	0	0	0	0	0	0	0	0	0	0	0	0	0	0	0	0	0	0	0	0	0	0	0	0	0	0	0	0	0	0	0	0	0
Bacteria	Vibrio hibernica	0	0	0	0	0	0	0	0	0	0	0	0	0	0	0	0	0	0	0	3	0	0	0	0	0	0	0	0	0	0	0	0	0	0	0	0	0	0	0	0	0	0	0	3	0	0	0	0
Bacteria	Lactobacillus helsingborgensis	0	0	0	0	0	0	0	0	0	0	0	0	0	0	0	0	0	0	0	0	0	0	0	0	0	0	0	0	0	0	0	0	0	0	0	0	0	0	0	0	0	0	0	0	0	0	0	0
Bacteria	Mycolicibacterium thermoresistibile	0	0	0	0	0	0	0	0	0	0	0	0	0	0	0	0	0	0	0	0	0	0	0	0	0	0	0	0	0	0	0	0	0	0	0	0	0	0	0	0	0	0	0	0	0	0	0	0
Bacteria	Yersinia intermedia	0	19	0	0	0	0	0	0	0	0	0	0	0	0	0	0	0	0	0	0	0	0	0	0	0	0	0	0	0	0	0	0	0	0	0	6	0	0	0	0	0	0	0	0	0	0	0	0
Viruses	Torque teno virus 3	0	0	0	0	0	0	0	0	0	0	0	0	0	0	0	0	0	0	0	0	0	0	0	0	0	0	0	0	0	0	0	0	0	0	0	0	0	0	0	0	2	0	0	0	0	0	0	0
Bacteria	Streptomyces luteoverticillatus	0	0	0	0	0	0	0	0	0	0	0	0	0	0	0	0	0	0	0	0	0	0	0	0	0	0	0	0	0	0	0	0	0	0	0	0	0	0	0	0	0	0	0	0	0	0	0	0
SpecialPathogens	Mycoplasma crocodyli	0	0	0	0	0	0	0	0	0	0	0	0	0	0	0	0	0	0	0	0	0	0	0	0	0	0	0	0	0	0	0	0	0	0	0	4	0	0	0	0	0	0	0	0	0	0	0	0
Eukaryota:Fungi	Sporothrix schenckii	0	0	0	0	0	0	0	0	0	0	0	0	0	0	0	0	0	0	0	12	0	0	0	0	0	0	0	0	0	0	0	0	0	0	0	0	0	0	0	0	0	0	0	0	0	0	0	0
Bacteria	Paenibacillus rhizovicinus	0	0	0	3	0	0	0	0	0	0	0	0	0	0	0	0	0	3	0	0	0	0	0	0	0	0	0	0	0	0	0	0	0	0	0	0	0	0	0	0	0	0	0	0	0	0	0	0
Bacteria	Levilactobacillus fujinensis	0	0	0	0	0	0	0	0	0	0	0	0	0	0	0	0	0	0	0	0	0	0	0	0	0	0	0	0	0	0	0	0	0	0	0	0	0	0	0	0	0	0	0	0	0	0	0	0
Bacteria	Streptomyces globosus	0	0	0	0	0	0	0	0	0	0	0	0	0	0	0	0	0	0	0	0	0	0	0	0	0	0	0	0	0	0	0	0	0	0	0	0	0	0	0	0	0	0	0	0	0	0	0	0
Bacteria	Streptomyces aquilus	0	0	0	0	0	0	0	0	0	0	0	0	0	0	0	0	0	0	0	0	0	0	0	0	0	0	0	0	0	0	0	0	0	0	0	0	0	0	0	0	0	0	0	0	0	0	0	0
Bacteria	Nocardia otitidiscaviarum	0	0	0	0	0	0	0	0	0	0	0	0	0	0	0	0	0	0	0	0	0	0	0	0	0	0	0	0	0	0	0	0	0	0	0	0	0	0	0	0	0	0	0	0	0	0	0	0
SpecialPathogens	Leptospira wolffii	0	0	0	0	0	0	0	0	0	0	0	0	0	0	0	0	0	0	0	0	0	0	0	0	0	0	0	0	0	0	0	0	0	0	0	0	0	0	0	0	0	0	0	0	0	0	0	0
Eukaryota:Fungi	Exophiala dermatitidis	0	0	0	0	0	0	0	0	0	0	0	0	0	0	0	0	0	0	0	0	0	0	0	0	0	0	0	0	0	0	0	0	0	0	0	0	0	0	0	0	0	0	0	0	0	0	0	0
Bacteria	Rossellomorea marisflavi	0	0	0	0	0	0	0	0	0	0	0	0	0	0	0	0	0	0	0	0	0	0	0	0	0	0	0	0	0	0	0	0	0	0	0	0	0	0	0	0	0	0	0	0	0	0	0	0
Bacteria	Edwardsiella piscicida	0	0	0	0	0	0	0	0	0	0	0	0	0	0	0	0	0	0	0	0	0	0	0	0	0	0	0	0	0	0	0	0	0	0	0	0	0	0	0	0	0	0	0	0	0	0	0	0
Bacteria	Helicobacter pullorum	0	0	0	0	0	0	0	0	0	0	0	0	0	0	0	0	0	0	0	0	0	0	0	0	0	0	0	0	0	0	0	0	0	0	0	19	0	0	0	0	0	0	0	0	0	0	0	0
Bacteria	Pseudomonas saxonica	0	0	0	0	0	0	0	0	0	0	0	0	0	0	0	0	0	0	0	0	0	0	0	0	0	0	0	0	0	0	0	0	0	0	0	0	0	0	0	0	0	0	0	0	0	0	0	0
Eukaryota:Fungi	Aspergillus flavus	0	0	0	0	0	0	0	0	0	0	0	0	0	0	0	0	0	0	0	0	0	0	0	0	0	0	0	0	0	0	0	0	0	0	0	0	0	0	0	0	0	0	0	0	0	0	0	0
Eukaryota:Fungi	Aureobasidium namibiae	0	0	0	0	0	0	0	0	0	0	0	0	0	0	0	0	0	0	0	0	0	0	0	0	0	0	0	0	0	0	0	0	0	0	0	0	0	0	0	0	0	0	0	0	0	0	0	0
SpecialPathogens	Mycoplasma anserisalpingitidis	0	0	0	5	0	0	0	0	0	0	0	0	0	19	0	0	0	0	0	0	0	0	0	0	0	0	0	0	0	0	0	0	0	0	0	0	0	0	0	0	0	0	0	0	0	0	0	0
Bacteria	Campylobacter fetus	0	0	0	0	0	0	0	0	0	0	0	0	0	0	0	0	0	0	0	0	0	0	0	0	0	0	0	0	0	3	0	0	0	0	0	0	0	0	0	0	0	0	0	0	0	0	0	0
Bacteria	Listeria weihenstephanensis	0	0	0	0	3	0	0	0	0	0	0	0	0	0	0	0	0	0	0	0	0	0	0	0	0	0	0	0	0	0	0	0	0	0	0	0	0	0	0	0	0	0	0	0	0	0	0	0
Bacteria	Rhodococcus qingshengii	2	0	0	0	0	0	0	0	0	0	0	0	0	0	0	0	0	0	0	0	0	0	0	0	0	0	0	0	0	0	0	0	0	0	0	0	0	0	0	0	1	0	0	2	0	0	0	0
Bacteria	Anaerotignum propionicum	0	0	0	0	0	0	0	0	0	0	0	0	0	0	0	0	0	0	0	0	0	0	0	0	5	0	0	0	0	0	0	0	0	0	0	0	0	0	0	0	0	0	0	0	0	0	0	0
Eukaryota:Fungi	Verruconis gallopava	0	0	0	0	0	0	0	0	0	0	0	0	0	0	0	0	0	0	0	0	0	0	0	0	0	0	0	0	0	0	0	0	0	0	0	0	0	0	0	0	0	0	0	0	0	0	0	0
Bacteria	Edwardsiella anguillarum	0	0	0	0	0	0	0	0	0	0	0	0	0	0	0	0	0	0	0	0	0	0	0	0	0	0	0	0	0	0	0	0	0	0	0	0	0	0	0	0	0	0	0	0	0	0	0	0
Eukaryota:Fungi	Aspergillus parasiticus	0	0	0	0	0	0	0	0	0	0	0	0	0	0	0	0	0	0	0	0	0	0	0	0	0	0	0	0	0	0	0	0	0	0	0	0	0	0	0	0	0	0	0	0	0	0	0	0
Eukaryota:Fungi	Cutaneotrichosporon arboriforme	0	0	0	0	0	0	0	0	0	0	0	0	0	0	0	0	0	0	0	0	0	0	0	0	0	0	0	0	0	0	0	0	0	0	0	0	0	0	0	0	0	0	0	0	0	0	0	0
Bacteria	Gardnerella swidsinskii	0	0	0	0	0	0	0	0	0	0	0	0	0	0	0	0	0	0	0	0	0	0	0	0	0	0	0	0	0	0	0	0	0	0	0	0	0	0	0	0	0	0	0	0	0	0	0	0
SpecialPathogens	Ureaplasma diversum	0	0	0	0	0	0	0	0	0	0	0	0	0	0	0	0	0	0	0	0	0	0	0	0	0	0	0	0	0	0	0	0	1	0	0	16	0	0	0	0	0	0	0	0	0	0	0	0
Bacteria	Actinobacillus porcitonsillarum	0	0	0	0	10	0	0	0	0	0	0	0	0	0	0	0	0	0	0	0	0	0	0	0	3	0	0	0	0	0	0	0	0	0	0	0	0	0	0	0	0	0	0	0	0	0	0	0
Bacteria	Rossellomorea vietnamensis	0	0	0	0	0	0	0	0	0	0	0	0	0	0	0	0	0	0	0	0	0	0	0	0	0	0	0	0	0	0	0	0	0	0	0	0	0	0	0	0	0	0	0	0	0	0	0	0
Eukaryota:Fungi	Histoplasma capsulatum	0	0	0	0	0	0	0	0	0	0	0	0	0	0	0	0	0	4	0	0	0	0	0	0	0	0	0	0	0	0	0	0	0	0	0	0	0	0	0	0	0	0	0	0	0	0	0	0
Bacteria	Paenibacillus lautus	0	0	0	0	0	0	0	0	0	0	0	0	0	16	0	0	0	0	0	0	0	0	0	0	0	0	0	0	0	0	0	0	0	0	0	0	0	0	0	0	0	0	0	0	0	0	0	0
Bacteria	Paenibacillus yonginensis	0	0	0	0	0	0	0	0	0	0	0	0	0	0	0	0	0	0	0	0	0	0	0	0	0	0	0	0	0	2	1	0	0	0	0	6	0	0	0	0	0	0	0	0	0	0	0	0
Eukaryota:Fungi	Cutaneotrichosporon oleaginosum	0	0	0	0	0	0	0	0	0	0	0	0	0	0	0	0	0	0	0	0	0	0	0	0	0	0	0	0	0	0	0	0	0	0	0	0	0	0	0	0	0	0	0	0	0	0	0	0
Bacteria	Rhodococcus ruber	11	0	0	0	0	0	0	0	0	0	0	0	0	0	0	0	0	0	0	0	0	0	0	0	0	0	0	0	0	0	0	0	0	0	0	0	0	0	0	0	0	0	0	0	0	0	0	0
Bacteria	Pseudomonas azotifigens	0	0	0	0	0	0	0	0	0	0	0	0	0	0	0	0	0	0	0	0	0	0	0	0	0	0	0	0	0	0	0	0	0	0	0	0	0	0	0	0	0	0	0	0	0	0	0	0
Bacteria	Pasteurella dagmatis	0	0	0	0	0	0	0	0	0	0	0	0	0	0	0	0	0	0	0	0	0	0	0	0	0	0	0	0	0	0	0	0	0	0	0	0	0	0	0	0	0	0	0	0	0	0	0	0
Bacteria	Pseudomonas formosensis	0	0	0	0	0	0	0	0	0	0	0	0	0	0	0	0	0	0	0	0	0	0	0	0	0	0	0	0	0	0	0	0	0	0	0	0	0	0	0	0	0	0	0	0	0	0	0	0
Bacteria	Mycobacterium shinjukuense	0	0	0	0	0	0	0	0	0	0	0	0	0	0	0	0	0	0	0	0	0	0	0	0	0	0	0	0	0	0	0	0	0	0	0	18	0	0	0	0	0	0	0	0	0	0	0	0
Bacteria	Weissella jogaejeotgali	0	0	0	0	0	0	0	0	0	0	0	0	0	0	0	0	0	0	0	0	0	0	0	0	0	0	0	0	0	0	0	0	0	0	0	0	0	0	0	0	0	0	0	0	0	0	0	0
Bacteria	Streptomyces lincolnensis	0	0	0	0	0	0	0	0	0	0	0	0	0	0	0	0	0	0	0	0	0	0	0	0	0	0	0	0	0	0	0	0	0	0	0	0	0	2	0	0	0	0	0	0	0	0	0	0
Bacteria	Streptomyces nodosus	0	0	0	0	0	0	0	0	0	0	0	0	0	0	0	0	0	0	0	0	0	0	0	0	0	0	0	0	0	0	0	0	0	0	0	0	0	0	0	0	0	0	0	0	0	0	0	0
Bacteria	Mycolicibacterium mageritense	0	0	0	0	0	0	0	0	0	0	0	0	0	0	0	0	0	0	0	0	0	0	0	0	0	0	0	0	0	0	0	0	0	0	0	0	0	0	0	0	0	0	0	0	0	0	0	0
Bacteria	Paenibacillus mucilaginosus	0	0	0	0	0	0	0	0	0	0	0	0	0	0	0	0	0	0	0	0	0	0	0	0	6	0	0	0	0	0	0	0	0	0	0	0	0	0	0	0	0	0	0	0	0	0	0	0
Viruses	Torque teno virus 6	0	0	0	0	0	0	0	0	0	0	0	0	0	0	0	0	0	0	0	0	0	0	0	0	0	0	0	0	0	0	0	0	0	0	0	0	0	0	0	0	0	0	0	0	0	0	0	0
Eukaryota:Fungi	Exophiala aquamarina	0	0	0	0	0	0	0	0	0	0	0	0	0	0	0	0	0	0	0	0	0	0	0	0	0	0	0	0	0	0	0	0	0	0	0	0	0	0	0	0	0	0	0	0	0	0	0	0
Bacteria	Mycolicibacterium bacteremicum	0	0	0	0	0	0	0	0	0	0	0	0	0	0	0	0	0	0	0	0	0	0	0	0	0	0	0	0	0	0	0	0	0	0	0	0	0	0	0	0	0	0	0	0	0	0	0	0
Bacteria	Lacticaseibacillus manihotivorans	0	0	0	0	0	0	0	0	0	0	0	0	0	0	0	0	0	0	0	0	0	0	0	0	0	0	0	0	0	0	0	0	0	0	0	0	0	1	0	0	0	0	0	0	0	0	0	0
Bacteria	Lentilactobacillus buchneri	0	0	0	0	3	0	0	0	0	0	0	0	0	0	0	0	0	1	0	0	0	0	0	0	0	0	0	0	0	0	0	0	0	0	0	0	0	0	0	0	0	0	0	0	0	0	0	0
Bacteria	Lactobacillus jensenii	8	0	0	0	0	0	0	0	0	0	0	0	0	0	0	0	0	0	0	0	0	0	0	0	0	0	0	0	0	0	0	0	0	0	0	8	0	0	0	0	0	0	0	0	0	0	0	0
Bacteria	Campylobacter hyointestinalis	0	0	0	0	0	0	0	0	0	0	0	0	0	12	0	0	0	0	0	0	0	0	0	0	0	0	0	0	0	0	0	0	5	0	0	0	0	0	0	0	0	0	0	0	0	0	0	0
Bacteria	Mycobacterium riyadhense	0	0	0	0	0	0	0	0	0	0	0	0	0	0	0	0	0	0	0	12	0	0	0	0	0	0	0	0	0	0	0	0	0	0	0	0	0	0	0	0	0	0	0	0	0	0	0	0
Bacteria	Mycolicibacterium confluentis	0	0	0	0	0	0	0	0	0	0	0	0	0	0	0	0	0	0	0	0	0	0	0	0	0	0	0	0	0	0	0	0	0	0	0	0	0	0	0	0	0	0	0	0	0	0	0	0
Bacteria	Aerococcus sanguinicola	0	0	0	0	0	0	0	0	0	0	0	0	0	0	0	0	0	0	0	0	0	0	0	0	0	0	0	0	0	0	0	0	2	0	0	0	0	0	0	0	0	0	0	0	0	0	0	0
Bacteria	Paraclostridium bifermentans	0	0	0	4	0	0	0	0	0	0	0	0	0	0	0	0	0	0	0	0	0	0	0	0	0	0	0	0	0	0	0	0	0	0	0	0	0	0	0	0	0	0	0	0	0	0	0	0
Bacteria	Corynebacterium godavarianum	0	0	0	0	0	0	0	0	0	0	0	0	0	0	0	0	0	0	0	0	0	0	0	0	0	0	0	0	0	0	0	0	0	0	0	0	0	0	0	0	0	0	0	0	0	0	0	0
Bacteria	Mycobacteroides saopaulense	0	0	0	0	0	0	0	0	0	0	0	0	0	0	0	0	0	0	0	0	0	0	0	0	0	0	0	0	0	0	0	0	0	0	0	0	0	0	0	0	0	0	0	0	0	0	0	0
Bacteria	Staphylococcus delphini	0	0	0	0	0	0	0	0	0	0	0	0	0	0	0	0	0	0	0	0	0	0	0	0	0	0	0	0	0	0	0	0	0	0	0	0	0	0	0	0	0	0	0	0	0	0	0	0
Bacteria	Staphylococcus arlettae	0	0	0	0	0	0	0	0	3	0	0	0	0	0	0	0	0	0	0	0	0	0	0	0	0	0	0	0	0	0	0	0	0	0	0	0	0	0	0	0	0	0	0	0	0	0	1	0
SpecialPathogens	Mycoplasma flocculare	0	0	0	0	0	0	0	0	0	0	0	0	0	0	0	0	0	0	0	0	0	0	0	0	0	0	0	0	0	0	0	0	0	0	0	0	0	0	0	0	0	0	0	0	0	0	0	0
Bacteria	Limosilactobacillus secaliphilus	0	0	0	0	0	0	0	0	0	0	0	0	0	0	0	0	0	0	0	0	0	0	0	0	0	0	0	0	0	0	0	0	0	0	0	0	0	0	0	0	0	0	0	0	0	0	0	0
Bacteria	Yersinia aleksiciae	0	17	0	0	0	0	0	0	0	0	0	0	0	0	0	0	0	0	0	0	0	0	0	0	0	0	0	0	0	0	0	0	0	0	0	0	0	0	0	0	0	0	0	0	0	0	0	0
Viruses	Torque teno virus 22	0	0	0	0	0	0	0	0	0	0	0	0	0	0	0	0	0	0	0	0	0	0	0	0	0	0	0	0	0	0	0	0	0	0	0	0	0	0	0	0	0	0	0	0	0	0	0	0
Bacteria	Actinobacillus indolicus	0	0	0	0	0	0	0	0	0	0	0	0	0	0	0	0	0	0	0	0	0	0	0	0	0	0	0	0	0	0	0	0	0	0	0	0	0	0	0	0	0	0	0	0	0	0	0	0
Eukaryota:Fungi	Arthrinium arundinis	0	0	0	0	0	0	0	0	0	0	0	0	0	0	0	0	0	0	0	0	0	0	0	0	0	0	0	0	0	0	0	0	0	0	0	0	0	0	0	0	6	0	0	0	0	0	0	0
Bacteria	Helicobacter canadensis	0	0	0	0	0	0	0	0	0	0	0	0	0	0	0	0	0	0	0	0	0	0	0	0	0	0	0	0	0	0	0	0	0	0	0	17	0	0	0	0	0	0	0	0	0	0	0	0
Bacteria	Streptococcus azizii	0	0	0	0	0	0	0	0	0	0	0	0	0	0	0	0	0	0	0	0	0	0	0	0	0	0	0	0	0	0	0	0	0	0	0	0	0	0	0	0	0	0	0	0	0	0	0	0
Bacteria	Mycolicibacterium tusciae	0	0	0	0	0	0	0	0	0	0	0	0	0	0	0	0	0	0	0	0	0	0	0	0	0	0	0	0	0	0	0	0	0	0	0	0	0	0	0	0	0	0	0	0	0	0	0	0
Bacteria	Lentilactobacillus diolivorans	0	0	0	0	0	0	0	0	0	0	0	0	0	0	0	0	0	0	0	0	0	0	0	0	0	0	0	0	0	0	0	0	0	0	0	0	0	0	0	0	0	0	0	0	0	0	0	0
Bacteria	Microbacterium hatanonis	0	0	0	0	0	0	0	0	0	0	0	0	0	0	0	0	0	0	0	0	0	0	0	0	0	0	0	0	0	0	0	0	0	0	0	0	0	0	0	0	0	0	0	0	0	0	0	0
Eukaryota:Fungi	Aureobasidium pullulans	0	0	0	0	7	0	0	0	0	0	0	0	0	0	0	0	0	0	0	0	0	0	0	0	0	0	0	0	0	0	0	0	0	0	0	0	0	0	0	0	0	0	0	0	0	0	0	0
Bacteria	Bacillus alveayuensis	0	0	0	0	0	0	0	0	0	0	0	0	0	0	0	0	0	0	0	0	0	0	0	0	0	0	0	0	0	0	0	0	0	0	0	0	0	0	0	0	0	0	0	0	0	0	0	0
[truncated: 808 more rows]
[truncated: 606 more columns]
