# Supplementary material for: Development of novel parameters for pathogen identification in clinical metagenomic next-generation sequencing
Source: Front Genet. 2023 Nov 17;14:1266990. doi: 10.3389/fgene.2023.1266990 (PMC10693447; doi:10.3389/fgene.2023.1266990)
Supplement: Supplementary file 2 [file Table1.XLSX]

## Sheet: Acinetobacter baumannii
Sample	Qubit nucleic acid concentration (ng/ul)	Qubit concentration in the library (ng/ul)	Host proportion
ZC22060447-DH	0.496	6.86	0.9227
ZC22060449-DH	0.204	16.5	0.0744
ZC22060450-DH	0.888	17.6	0.9407
ZC22060451-DH	TL	3.98	0.9675
ZC22060452-DH	0.468	7.48	0.987
ZC22060453-DH	1.65	13.1	0.9646
ZC22060454-DH	TL	7.32	0.9473
ZC22060455-DH	0.116	13.2	0.8904
ZC22060456-DH	0.782	15.9	0.8298
ZC22060457-DH	TL	2.42	0.6682
ZC22060458-DH	0.46	11.1	0.8769
ZC22060459-DH	0.57	7.24	0.8021
ZC22060460-DH	TL	2.62	0.8126
ZC22060461-DH	TL	3.8	0.8916
ZC22060462-DH	TL	8.98	0.7324
ZC22060463-DH	TL	2.84	0.8994
ZC22060464-DH	TL	6.88	0.8851
ZC22060466-DH	TL	2.04	0.8009
ZC22060467-DH	0.158	8.96	0.78
ZC22060468-DH	0.574	14.6	0.864
ZC22060469-DH	TL	8.62	0.819
ZC22060470-DH	0.248	16.9	0.9483
ZC22060471-DH	TL	14.2	0.9058
ZC22060472-DH	0.592	11.2	0.2723
ZC22060473-DH	19.2	16.1	0.2844
ZC22060474-DH	TL	5.76	0.8675
ZC22060475-DH	28.2	15.5	0.3292
ZC22060476-DH	2.42	16.6	0.9939
ZC22060477-DH	0.512	25.6	0.3089
ZC22060479-DH	1.22	13	0.9072
ZC22060480-DH	TL	9.28	0.9513
ZC22060481-DH	0.516	10.1	0.9892
ZC22060482-DH	1.7	13.2	0.9594
ZC22060484-DH	TL	7.2	0.3287
ZC22060485-DH	2.52	5.6	0.991
ZC22060486-DH	26.2	19.3	0.9882
ZC22060487-DH	TL	2.74	0.9475
ZC22060488-DH	0.148	9.3	0.3207
ZC22060489-DH	0.632	9.02	0.2684
ZC22060490-DH	0.19	8.04	0.9675
ZC22060491-DH	TL	9.46	0.9683
ZC22060492-DH	TL	4.24	0.9789
ZC22060493-DH	98	8.88	0.2844
ZC22060494-DH	0.346	8.2	0.9877
ZC22060496-DH	1.01	9.28	0.4453
ZC22060497-DH	0.108	7.2	0.934
ZC22060498-DH	TL	1.83	0.9824
ZC22060499-DH	TL	5.76	0.9766
ZC22060500-DH	0.582	8.58	0.9829
ZC22060501-DH	0.106	12.4	0.331
ZC22060502-DH	0.264	18.1	0.0419
ZC22060503-DH	0.194	11.2	0.8959
ZC22060504-DH	14.3	6.82	0.8662
ZC22060505-DH	0.388	5.26	0.9257
ZC22060506-DH	0.536	13.4	0.8979
ZC22060507-DH	0.99	15.3	0.8684
ZC22060508-DH	TL	9.02	0.9502
ZC22060509-DH	TL	11.2	0.8718
ZC22060511-DH	3.74	10.3	0.9854
ZC22060513-DH	0.56	11.6	0.9327
ZC22060514-DH	4.42	11.6	0.2772
ZC22060518-DH	0.746	12.6	0.4018
ZC22060519-DH	TL	8.34	0.8671
ZC22060520-DH	0.6	1.39	0.9906
ZC22060522-DH	0.216	9.28	0.9668
ZC22060523-DH	0.142	10.6	0.9899
ZC22060524-DH	TL	4.12	0.9873
ZC22060525-DH	0.122	17.2	0.6283
ZC22060526-DH	TL	8.4	0.9863
ZC22060527-DH	0.396	8.72	0.9917
ZC22060528-DH	10.1	6.82	0.9411
ZC22060529-DH	0.408	7.04	0.9647
ZC22060530-DH	0.168	11.1	0.9503
ZC22060531-DH	TL	4.32	0.8516
ZC22060532-DH	TL	1.99	0.8934
ZC22060533-DH	0.344	8.28	0.8938
ZC22060534-DH	18.5	9.84	0.8053
ZC22060535-DH	0.57	8.68	0.9141
ZC22060536-DH	TL	2.14	0.8784
ZC22060537-DH	0.11	5.66	0.9291
ZC22060538-DH	TL	3.56	0.6755
ZC22060539-DH	4.8	4.68	0.9481
ZC22060540-DH	TL	3.02	0.9445
ZC22060541-DH	1.41	4.58	0.9547
ZC22060543-DH	0.744	5.44	0.99
ZC22060544-DH	0.686	5.82	0.975
ZC22060545-DH	0.69	3.2	0.9785
ZC22060546-DH	0.628	5.54	0.9835
ZC22060547-DH	TL	3.7	0.9151
ZC22060548-DH	TL	4.04	0.9909
ZC22060549-DH	TL	1.14	0.9815
ZC22060550-DH	22.8	5.7	0.9858
ZC22060551-DH	20.6	14.4	0.992
ZC22060552-DH	TL	2.76	0.7664
ZC22060553-DH	TL	1.09	0.9438
ZC22060554-DH	1.33	7.3	0.9931
ZC22060555-DH	0.318	6.6	0.9776
ZC22060556-DH	0.43	12.3	0.9622
ZC22060557-DH	TL	3.06	0.9411
ZC22060558-DH	TL	2.62	0.9822
ZC22060559-DH	TL	7.42	0.7363
ZC22060560-DH	TL	2.28	0.9795
ZC22060561-DH	TL	14.6	0.9634
ZC22060562-DH	TL	1.28	0.8783
ZC22060563-DH	3.86	10	0.9938
ZC22060564-DH	0.444	6.6	0.9764
ZC22060566-DH	21	16.6	0.9941
ZC22060571-DH	TL	8.7	0.9632
ZC22060572-DH	TL	1.89	0.9299
ZC22060573-DH	0.144	12.4	0.916
ZC22070575-DH	0.31	12.2	0.9695
ZC22070576-DH	0.108	16.6	0.9625
ZC22070577-DH	1.51	25.4	0.4478
ZC22070578-DH	14.3	20.8	0.9855
ZC22070579-DH	TL	0.78	0.8835
ZC22070580-DH	0.21	6.06	0.989
ZC22070581-DH	1.16	8.82	0.9901
ZC22070582-DH	TL	0.73	0.9004
ZC22070583-DH	TL	3.04	0.9837
ZC22070584-DH	TL	6.08	0.9701
ZC22070585-DH	0.55	8.2	0.987
ZC22070586-DH	TL	1.42	0.878
ZC22070587-DH	TL	1.48	0.7502
ZC22070588-DH	TL	2.78	0.6424
ZC22070589-DH	0.604	7.9	0.9907
ZC22070590-DH	TL	8.3	0.989
ZC22070591-DH	22.4	8.68	0.9889
ZC22070592-DH	TL	9.36	0.9882
ZC22070593-DH	1.22	7.56	0.8524
ZC22070595-DH	0.168	7.44	0.9858
ZC22070596-DH	0.704	6.02	0.9895
ZC22070598-DH	0.392	6.62	0.978
ZC22070599-DH	1.73	8.08	0.9801
ZC22070601-DH	0.75	7.6	0.9863
ZC22070602-DH	0.906	11	0.9764
ZC22070603-DH	0.136	9.24	0.8667
ZC22070604-DH	11.8	8.32	0.977
ZC22070607-DH	TL	0.862	0.9188
ZC22070608-DH	0.72	9.38	0.9249
ZC22070609-DH	1.06	12	0.8988
ZC22070611-DH	0.672	9	0.9898
ZC22070612-DH	1.04	6.8	0.9739
ZC22070613-DH	0.286	7.6	0.9869
ZC22070615-DH	0.466	4.44	0.7535
ZC22070616-DH	TL	2.14	0.9687
ZC22070617-DH	0.496	10.7	0.9908
ZC22070618-DH	TL	1.67	0.9373
ZC22070619-DH	TL	11.5	0.9314
ZC22070620-DH	0.11	5.42	0.983
ZC22070621-DH	TL	2.62	0.9364
ZC22070622-DH	TL	3.74	0.9511
ZC22070623-DH	0.108	3.68	0.9823
ZC22070624-DH	0.736	7.16	0.9843
ZC22070625-DH	0.118	5.42	0.4168
ZC22070626-DH	0.44	11.8	0.9914
ZC22070628-DH	4.7	8.46	0.9827
ZC22070629-DH	14.3	3.24	0.8692
ZC22070630-DH	2.08	10.5	0.9822
ZC22070631-DH	15.4	8.74	0.4785
ZC22070632-DH	TL	5.78	0.9818
ZC22070633-DH	TL	9.54	0.9827
ZC22070634-DH	TL	2.78	0.944
ZC22070635-DH	0.138	8.1	0.9892
ZC22070636-DH	TL	4.46	0.9873
ZC22070637-DH	0.632	7.96	0.9889
ZC22070639-DH	0.396	6.04	0.9667
ZC22070640-DH	TL	3.7	0.8454
ZC22070641-DH	TL	1.75	0.8409
ZC22070642-DH	1.94	12	0.9873
ZC22070643-DH	1.71	11.5	0.9905
ZC22070644-DH	98.6	12.63	0.9369
ZC22070645-DH	0.27	8.24	0.9701
ZC22070647-DH	TL	9.28	0.9854
ZC22070648-DH	TL	3.52	0.9828
ZC22070649-DH	1.72	9.58	0.9876
ZC22070651-DH	TL	4.88	0.9851
ZC22070652-DH	TL	2.02	0.9084
ZC22070653-DH	TL	6.02	0.9803
ZC22070654-DH	0.206	7.18	0.8115
ZC22070655-DH	0.15	12.5	0.9892
ZC22070656-DH	2.18	6.34	0.9879
ZC22070657-DH	11.55	9.8	0.9911
ZC22070658-DH	12.6	11.6	0.9931
ZC22070659-DH	14.1	13.1	0.9916
ZC22070660-DH	TL	2.72	0.9454
ZC22070661-DH	0.1	19.7	0.9898
ZC22070662-DH	0.266	9.32	0.9853
ZC22070663-DH	1.21	12.9	0.9899
ZC22070664-DH	TL	6.54	0.984
ZC22070665-DH	TL	3.22	0.8577
ZC22070666-DH	TL	2.11	0.9461
ZC22070667-DH	0.416	6.54	0.9766
ZC22070668-DH	4.68	9.1	0.9892
ZC22070669-DH	1.28	8	0.9909
ZC22070671-DH	42	8.84	0.9834
ZC22070672-DH	TL	0.394	0.6487
ZC22070673-DH	TL	1.39	0.8049
ZC22070674-DH	9.14	5.82	0.9072
ZC22070677-DH	5.26	10.6	0.9839
ZC22070678-DH	2.2	8.06	0.9786
ZC22070679-DH	0.472	8.08	0.9891
ZC22070680-DH	0.426	4.34	0.5236
ZC22070681-DH	TL	2.9	0.9679
ZC22070682-DH	TL	7.08	0.9902
ZC22070684-DH	0.47	12.1	0.9883
ZC22070685-DH	TL	2.18	0.9363
ZC22070686-DH	0.134	8.36	0.9843
ZC22070687-DH	75.2	13.2	0.9875
ZC22070688-DH	TL	1.68	0.8146
ZC22070689-DH	7.08	14.7	0.9841
ZC22070690-DH	TL	11.5	0.9846
ZC22070691-DH	TL	11.9	0.9899
ZC22070692-DH	TL	2.3	0.8703
ZC22070693-DH	0.55	10.9	0.9076
ZC22070694-DH	5.14	10.8	0.9105
ZC22070696-DH	0.166	6.92	0.8799
ZC22070697-DH	TL	3.38	0.6409
ZC22070698-DH	TL	8.02	0.9891
ZC22070699-DH	1.17	7.18	0.9545
ZC22070700-DH	12	6.56	0.9814
ZC22070701-DH	0.324	4.72	0.9775
ZC22070703-DH	17	15.1	0.9911
ZC22070704-DH	0.232	12.3	0.9888
ZC22070706-DH	77.8	9.82	0.9899
ZC22070707-DH	TL	2.6	0.9021
ZC22070708-DH	TL	7.12	0.9612
ZC22070709-DH	TL	1.19	0.8567
ZC22070710-DH	TL	0.774	0.5068
ZC22070712-DH	TL	2.12	0.8725
ZC22070713-DH	TL	1.26	0.4435
ZC22070714-DH	TL	2.1	0.9561
ZC22070715-DH	TL	2.4	0.8736
ZC22070716-DH	0.366	7.64	0.9853
ZC22070717-DH	0.114	8.76	0.9631
ZC22070718-DH	TL	1.04	0.7427
ZC22070719-DH	24	3.12	0.9919
ZC22070720-DH	0.262	9.14	0.9864
ZC22070721-DH	TL	2.48	0.8956
ZC22070722-DH	0.512	0.83	0.575
ZC22070723-DH	0.36	6.02	0.9787
ZC22070724-DH	TL	3.72	0.9211
ZC22070725-DH	0.426	6.34	0.9636
ZC22070726-DH	TL	3.3	0.979
ZC22070727-DH	23.4	11.1	0.985
ZC22070728-DH	0.4	7.02	0.9906
ZC22070729-DH	0.132	10.3	0.9828
ZC22070730-DH	0.888	11.6	0.9834
ZC22070731-DH	0.136	9.42	0.9834
ZC22070735-DH	0.15	14.4	0.9902
ZC22070736-DH	TL	5.16	0.9817
ZC22070737-DH	TL	2.7	0.9225
ZC22070738-DH	3.26	11.5	0.993
ZC22070739-DH	TL	1.18	0.9155
ZC22070740-DH	TL	4.5	0.9015
ZC22070741-DH	0.24	10.1	0.6574
ZC22070742-DH	0.356	11.2	0.9832
ZC22070743-DH	36.8	12.1	0.9938
ZC22070744-DH	0.768	12.3	0.9349
ZC22070745-DH	TL	3.24	0.7748
ZC22070746-DH	TL	9.16	0.9904
ZC22070747-DH	0.256	6.26	0.9894
ZC22070748-DH	0.278	8.64	0.5621
ZC22070749-DH	TL	11.6	0.7331
ZC22070750-DH	0.122	11.6	0.9926
ZC22070751-DH	0.168	8.48	0.9901
ZC22070752-DH	TL	7.98	0.9848
ZC22070753-DH	0.15	8.26	0.9561
ZC22070754-DH	1.62	8.28	0.9885
ZC22070755-DH	1.1	9.06	0.991
ZC22070756-DH	0.58	12.6	0.9927
ZC22070757-DH	1.11	7.36	0.9672
ZC22070758-DH	0.114	8.18	0.9858
ZC22070759-DH	0.494	12.7	0.9852
ZC22070760-DH	6.6	6.84	0.9879
ZC22070762-DH	TL	3.46	0.9626
ZC22070763-DH	17.3	6.14	0.9888
ZC22070764-DH	TL	1.61	0.787
ZC22070766-DH	0.676	12.1	0.9866
ZC22091102-DH	4.01	3.44	0.9958
ZC22091103-DH	TL	5.56	0.887
ZC22091104-DH	TL	4.64	0.9916
ZC22091105-DH	TL	1.07	0.9224
ZC22091106-DH	0.05	1.95	0.637
ZC22091107-DH	7.37	3.3	0.9941
ZC22091108-DH	0.25	6.58	0.9752
ZC22091109-DH	0.17	6.44	0.9526
ZC22091110-DH	0.04	4.26	0.9594
ZC22091111-DH	0.52	3.3	0.9949
ZC22091112-DH	TL	4.82	0.6795
ZC22091113-DH	0.11	5.96	0.7946
ZC22091114-DH	0.16	0.474	0.9863
ZC22091115-DH	5.97	2.5	0.9932
ZC22091116-DH	TL	0.836	0.9436
ZC22091117-DH	2.63	2.96	0.9905
ZC22091118-DH	TL	3.5	0.9913
ZC22091119-DH	0.25	4.16	0.8357
ZC22091120-DH	0.94	1.66	0.9604
ZC22091121-DH	0.12	6.26	0.9756
ZC22091122-DH	TL	1.71	0.9346
ZC22091123-DH	7.18	1.46	0.9639
ZC22091124-DH	23.02	2.46	0.9947
ZC22091125-DH	21.96	2.9	0.9432
ZC22091126-DH	41.29	4.06	0.9926
ZC22091127-DH	TL	1.75	0.962
ZC22091128-DH	0.94	3.18	0.995
ZC22091129-DH	TL	4.52	0.9925
ZC22091130-DH	0.27	2.68	0.9888
ZC22091131-DH	1.54	2.22	0.8826
ZC22091132-DH	TL	4.24	0.9911
ZC22091134-DH	1.1	2.08	0.9911
ZC22091135-DH	1.3	3.6	0.973
ZC22091136-DH	0.88	3.3	0.9838
ZC22091137-DH	TL	1.32	0.9797
ZC22091138-DH	0.26	4.28	0.9859
ZC22091139-DH	0.14	5.3	0.9166
ZC22091140-DH	TL	1.83	0.807
ZC22091141-DH	1.5	1.9	0.9903
ZC22091142-DH	5.42	1.84	0.7106
ZC22091143-DH	0.14	6.58	0.988
ZC22091144-DH	0.22	5.48	0.956
ZC22091145-DH	10.32	0.916	0.9861
ZC22091146-DH	0.29	4.5	0.989
ZC22091147-DH	0.33	4.76	0.9832
ZC22091148-DH	2.68	1.22	0.9923
ZC22091149-DH	TL	5.98	0.8054
ZC22091150-DH	0.27	3.28	0.4246
ZC22091151-DH	1.01	2.38	0.9702
ZC22091152-DH	TL	7.42	0.9921
ZC22091153-DH	TL	7.3	0.9901
ZC22091154-DH	0.21	3.52	0.7714
ZC22091155-DH	0.11	0.484	0.9456
ZC22091156-DH	1.02	2.08	0.9927
ZC22091157-DH	TL	1.77	0.725
ZC22091158-DH	TL	3.96	0.9159
ZC22091159-DH	TL	1.38	0.9735
ZC22091160-DH	TL	1.88	0.9871
ZC22091161-DH	18	2.42	0.99
ZC22091162-DH	0.22	3.78	0.9907
ZC22091163-DH	0.07	3.58	0.9821
ZC22091164-DH	TL	1.51	0.9707
ZC22091165-DH	0.73	2.6	0.9941
ZC22091166-DH	TL	3.6	0.9903
ZC22091167-DH	1.3	2.24	0.993
ZC22091168-DH	1.13	2.64	0.9131
ZC22091169-DH	TL	2.96	0.9891
ZC22091170-DH	TL	6.5	0.9801
ZC22091171-DH	0.04	5.88	0.99
ZC22091172-DH	TL	2.68	0.9856
ZC22091173-DH	TL	1.58	0.8773
ZC22091174-DH	TL	4.4	0.9841
ZC22091175-DH	0.59	3.76	0.9782
ZC22091176-DH	TL	2.98	0.8698
ZC22091177-DH	0.16	3.92	0.9908
ZC22091178-DH	TL	8.84	0.9912
ZC22091179-DH	TL	5	0.9886
ZC22091180-DH	TL	2.78	0.9738
ZC22091181-DH	TL	4.9	0.992
ZC22091182-DH	TL	0.254	0.8888
ZC22091183-DH	TL	2.7	0.9842
ZC22091184-DH	0.19	4.1	0.9889
ZC22091185-DH	TL	1.85	0.9777
ZC22091186-DH	TL	6.34	0.9925
ZC22091187-DH	0.11	4.02	0.9559
ZC22091188-DH	0.34	2.28	0.9365
ZC22091189-DH	1.84	3.96	0.994
ZC22091190-DH	0.16	4.18	0.9809
ZC22091191-DH	TL	3.26	0.9875
ZC22091192-DH	TL	3.2	0.9883
ZC22091193-DH	TL	1.37	0.97
ZC22091194-DH	0.42	2.68	0.9875
ZC22091195-DH	0.09	2.66	0.9814
ZC22091196-DH	TL	3.66	0.988
ZC22091197-DH	0.26	3.6	0.9926
ZC22091198-DH	1.15	6.48	0.9957
ZC22091199-DH	2.93	6.08	0.992
ZC22091200-DH	0.45	2.76	0.9925
ZC22091201-DH	0.17	4.42	0.9871
ZC22091202-DH	0.17	1.85	0.9844
ZC22091203-DH	TL	1.76	0.9879
ZC22091204-DH	TL	2.08	0.9452
ZC22091205-DH	TL	2.28	0.9789
ZC22091206-DH	TL	2.56	0.7089
ZC22091207-DH	0.28	2.66	0.5235
ZC22091208-DH	TL	1.79	0.9874
ZC22091209-DH	0.78	2.76	0.9923
ZC22091210-DH	1.71	2.58	0.988
ZC22091211-DH	0.06	2.18	0.5652
ZC22091212-DH	TL	1.34	0.9888
ZC22091213-DH	1.86	1.81	0.9948

## Sheet: Aspergillus fumigatus
Sample	Qubit nucleic acid concentration (ng/ul)	Qubit concentration in the library (ng/ul)	Host proportion
ZC22060160-DH	TL	0.488	24.59%
ZC22060161-DH	0.392	5.22	49.42%
ZC22060162-DH	0.142	3.5	35.04%
ZC22060163-DH	0.75	11.3	51.84%
ZC22060164-DH	6.32	11.4	86.41%
ZC22060165-DH	2.74	12.4	94.36%
ZC22060166-DH	0.334	13.8	98.80%
ZC22060167-DH	2.44	13.7	98.83%
ZC22060168-DH	0.47	6.7	98.63%
ZC22060169-DH	0.304	9.8	93.51%
ZC22060170-DH	0.272	4.38	89.67%
ZC22060171-DH	7.8	7.46	93.81%
ZC22060172-DH	2.8	6.48	96.37%
ZC22060173-DH	6.94	9.34	15.80%
ZC22060174-DH	1.25	7.72	98.89%
ZC22060175-DH	0.516	12.2	99.08%
ZC22060176-DH	39.6	5.16	96.91%
ZC22060177-DH	0.176	5.16	91.83%
ZC22060178-DH	1.93	3.96	98.30%
ZC22060179-DH	TL	0.238	38.29%
ZC22060180-DH	0.156	6	98.61%
ZC22060181-DH	TL	1.91	95.83%
ZC22060182-DH	1.97	4.9	98.00%
ZC22060183-DH	21	5.08	98.43%
ZC22060184-DH	TL	3.32	90.80%
ZC22060185-DH	TL	0.25	23.61%
ZC22060186-DH	0.43	5.82	98.53%
ZC22060187-DH	0.312	4.98	88.95%
ZC22060188-DH	0.198	7.74	98.19%
ZC22060189-DH	TL	7.54	83.60%
ZC22060190-DH	20	3.9	90.64%
ZC22060192-DH	0.3	8.94	76.08%
ZC22060193-DH	0.25	5.86	98.73%
ZC22060194-DH	0.158	4.06	98.61%
ZC22060195-DH	6.46	8.34	35.06%
ZC22060196-DH	0.196	2.9	82.70%
ZC22060197-DH	1.32	7.8	75.08%
ZC22060198-DH	0.164	2.54	97.67%
ZC22060199-DH	0.222	1.72	98.68%
ZC22060200-DH	TL	0.922	90.50%
ZC22060201-DH	0.154	3.4	97.65%
ZC22060202-DH	0.268	4.98	98.22%
ZC22060203-DH	TL	2.4	42.14%
ZC22060204-DH	1.78	8.6	99.15%
ZC22060205-DH	1.2	8.14	99.09%
ZC22060206-DH	1.41	10.1	98.17%
ZC22060207-DH	0.814	12.7	98.59%
ZC22060208-DH	TL	6.69	97.98%
ZC22060209-DH	0.496	6.16	24.21%
ZC22060210-DH	1.15	4.72	95.45%
ZC22060211-DH	TL	3.86	97.12%
ZC22060212-DH	TL	2.88	97.12%
ZC22060213-DH	0.1	6.14	96.67%
ZC22060214-DH	0.45	5.04	98.24%
ZC22060215-DH	0.6	5.28	93.60%
ZC22060216-DH	0.132	3.68	98.76%
ZC22060217-DH	0.168	4.98	97.14%
ZC22060218-DH	TL	0.688	75.08%
ZC22060219-DH	1.57	7.68	98.96%
ZC22060220-DH	1.54	7.8	94.66%
ZC22060221-DH	0.966	8.1	98.44%
ZC22060222-DH	1.21	8.82	97.78%
ZC22060224-DH	0.888	6.26	81.70%
ZC22060225-DH	0.126	9.26	91.08%
ZC22060226-DH	3.26	5.06	98.27%
ZC22060227-DH	TL	4.88	96.57%
ZC22060228-DH	0.328	6.12	97.77%
ZC22060229-DH	TL	6.58	93.10%
ZC22060230-DH	0.356	5.8	96.46%
ZC22060231-DH	33.2	7.04	98.69%
ZC22060232-DH	0.268	7.28	98.92%
ZC22060233-DH	0.43	13.4	97.93%
ZC22060234-DH	TL	0.582	88.53%
ZC22060235-DH	0.338	8	99.26%
ZC22060236-DH	0.126	2.3	68.97%
ZC22060237-DH	0.312	8.22	86.92%
ZC22060238-DH	0.244	6.78	99.26%
ZC22060239-DH	0.146	3.32	97.54%
ZC22060240-DH	0.225	2.12	94.93%
ZC22060241-DH	2.12	3.82	98.99%
ZC22060242-DH	0.712	5.34	98.70%
ZC22060243-DH	17.7	10.8	99.24%
ZC22060244-DH	2.4	4.1	99.02%
ZC22060245-DH	3.88	5.44	99.09%
ZC22060246-DH	0.104	1.4	93.81%
ZC22060247-DH	0.386	11.1	99.18%
ZC22060248-DH	1.1	7.78	95.07%
ZC22060249-DH	6.1	7.96	98.61%
ZC22060250-DH	7.62	9.76	64.75%
ZC22060251-DH	1.55	9.1	99.09%
ZC22060252-DH	0.308	5.22	98.99%
ZC22060253-DH	0.458	15.2	98.57%
ZC22060254-DH	0.28	14.9	95.66%
ZC22060256-DH	0.788	18.1	99.11%
ZC22060257-DH	0.604	17.2	98.70%
ZC22060258-DH	0.14	3.8	99.01%
ZC22060259-DH	79.6	20.8	90.06%
ZC22060260-DH	13.1	17.8	99.33%
ZC22060261-DH	0.8	8.88	99.18%
ZC22060262-DH	0.676	12.5	98.91%
ZC22060263-DH	2.42	23.4	98.99%
ZC22060264-DH	0.252	6.38	70.97%
ZC22060265-DH	0.568	7.34	98.83%
ZC22060266-DH	0.412	14.2	99.00%
ZC22060267-DH	0.136	3.72	95.50%
ZC22060268-DH	1.32	17.9	99.36%
ZC22060269-DH	0.352	20.8	94.25%
ZC22060270-DH	8.32	12.1	91.96%
ZC22060271-DH	2.08	15.1	99.27%
ZC22060273-DH	0.212	6.18	97.03%
ZC22060274-DH	0.136	3.28	36.28%
ZC22060275-DH	3.3	5.48	1.05%
ZC22060276-DH	TL	3.48	97.94%
ZC22060277-DH	87.2	20	99.12%
ZC22060278-DH	72.6	28	98.06%
ZC22060279-DH	0.254	24.2	57.08%
ZC22060280-DH	TL	7.44	98.49%
ZC22060281-DH	1.83	10.1	63.01%
ZC22060282-DH	0.528	9.7	98.69%
ZC22060283-DH	27.4	7.5	98.96%
ZC22060284-DH	7.18	13.9	97.61%
ZC22060285-DH	1.22	6.58	99.11%
ZC22060286-DH	0.986	9.5	77.86%
ZC22060288-DH	1.11	14.7	99.01%
ZC22060289-DH	TL	2.96	85.93%
ZC22060290-DH	0.464	5.74	98.81%
ZC22060291-DH	1.36	5.04	82.36%
ZC22060292-DH	TL	1.06	76.56%
ZC22060293-DH	TL	8.16	98.56%
ZC22060294-DH	0.108	3.56	71.22%
ZC22060295-DH	0.204	8.46	92.87%
ZC22060296-DH	0.114	2.54	65.90%
ZC22060297-DH	1.15	12.8	94.90%
ZC22060298-DH	TL	12.2	74.73%
ZC22060299-DH	TL	4.92	98.63%
ZC22060300-DH	TL	5.26	94.27%
ZC22060301-DH	0.348	14.8	98.20%
ZC22060302-DH	2.6	12.7	98.81%
ZC22060303-DH	0.196	6.4	98.83%
ZC22060304-DH	0.344	13.6	97.51%
ZC22060305-DH	0.686	18.4	93.83%
ZC22060306-DH	18	9.04	99.11%
ZC22060307-DH	TL	2.62	86.35%
ZC22060308-DH	8.74	7.84	98.75%
ZC22060309-DH	TL	1.98	95.51%
ZC22060310-DH	TL	5.88	98.17%
ZC22060311-DH	20.6	11.7	99.24%
ZC22060313-DH	7.18	7.86	65.70%
ZC22060314-DH	TL	1.41	94.92%
ZC22060315-DH	2.9	8.38	96.70%
ZC22060316-DH	TL	3.4	94.38%
ZC22060447-DH	0.496	6.86	92.27%
ZC22060448-DH	0.182	10.6	98.84%
ZC22060449-DH	0.204	16.5	7.44%
ZC22060450-DH	0.888	17.6	94.07%
ZC22060451-DH	TL	3.98	96.75%
ZC22060452-DH	0.468	7.48	98.70%
ZC22060453-DH	1.65	13.1	96.46%
ZC22060454-DH	TL	7.32	94.73%
ZC22060455-DH	0.116	13.2	89.04%
ZC22060456-DH	0.782	15.9	82.98%
ZC22060457-DH	TL	2.42	66.82%
ZC22060458-DH	0.46	11.1	87.69%
ZC22060459-DH	0.57	7.24	80.21%
ZC22060460-DH	TL	2.62	81.26%
ZC22060461-DH	TL	3.8	89.16%
ZC22060462-DH	TL	8.98	73.24%
ZC22060463-DH	TL	2.84	89.94%
ZC22060464-DH	TL	6.88	88.51%
ZC22060465-DH	0.388	8.92	92.13%
ZC22060466-DH	TL	2.04	80.09%
ZC22060467-DH	0.158	8.96	78.00%
ZC22060468-DH	0.574	14.6	86.40%
ZC22060469-DH	TL	8.62	81.90%
ZC22060470-DH	0.248	16.9	94.83%
ZC22060472-DH	0.592	11.2	27.23%
ZC22060473-DH	19.2	16.1	28.44%
ZC22060474-DH	TL	5.76	86.75%
ZC22060475-DH	28.2	15.5	32.92%
ZC22060476-DH	2.42	16.6	99.39%
ZC22060477-DH	0.512	25.6	30.89%
ZC22060479-DH	1.22	13	90.72%
ZC22060480-DH	TL	9.28	95.13%
ZC22060481-DH	0.516	10.1	98.92%
ZC22060482-DH	1.7	13.2	95.94%
ZC22060483-DH	2.42	8.72	32.81%
ZC22060484-DH	TL	7.2	32.87%
ZC22060485-DH	2.52	5.6	99.10%
ZC22060486-DH	26.2	19.3	98.82%
ZC22060487-DH	TL	2.74	94.75%
ZC22060488-DH	0.148	9.3	32.07%
ZC22060489-DH	0.632	9.02	26.84%
ZC22060490-DH	0.19	8.04	96.75%
ZC22060491-DH	TL	9.46	96.83%
ZC22060492-DH	TL	4.24	97.89%
ZC22060493-DH	98	8.88	28.44%
ZC22060494-DH	0.346	8.2	98.77%
ZC22060496-DH	1.01	9.28	44.53%
ZC22060497-DH	0.108	7.2	93.40%
ZC22060498-DH	TL	1.83	98.24%
ZC22060499-DH	TL	5.76	97.66%
ZC22060500-DH	0.582	8.58	98.29%
ZC22060501-DH	0.106	12.4	33.10%
ZC22060502-DH	0.264	18.1	4.19%
ZC22060503-DH	0.194	11.2	89.59%
ZC22060504-DH	14.3	6.82	86.62%
ZC22060505-DH	0.388	5.26	92.57%
ZC22060506-DH	0.536	13.4	89.79%
ZC22060507-DH	0.99	15.3	86.84%
ZC22060508-DH	TL	9.02	95.02%
ZC22060509-DH	TL	11.2	87.18%
ZC22060511-DH	3.74	10.3	98.54%
ZC22060512-DH	1.85	12.1	98.69%
ZC22060513-DH	0.56	11.6	93.27%
ZC22060514-DH	4.42	11.6	27.72%
ZC22060515-DH	0.254	11.2	99.16%
ZC22060517-DH	TL	1.18	94.20%
ZC22060518-DH	0.746	12.6	40.18%
ZC22060519-DH	TL	8.34	86.71%
ZC22060520-DH	0.6	1.39	99.06%
ZC22060522-DH	0.216	9.28	96.68%
ZC22060523-DH	0.142	10.6	98.99%
ZC22060524-DH	TL	4.12	98.73%
ZC22060525-DH	0.122	17.2	62.83%
ZC22060526-DH	TL	8.4	98.63%
ZC22060527-DH	0.396	8.72	99.17%
ZC22060528-DH	10.1	6.82	94.11%
ZC22060529-DH	0.408	7.04	96.47%
ZC22060530-DH	0.168	11.1	95.03%
ZC22060531-DH	TL	4.32	85.16%
ZC22060532-DH	TL	1.99	89.34%
ZC22060533-DH	0.344	8.28	89.38%
ZC22060534-DH	18.5	9.84	80.53%
ZC22060535-DH	0.57	8.68	91.41%
ZC22060536-DH	TL	2.14	87.84%
ZC22060537-DH	0.11	5.66	92.91%
ZC22060538-DH	TL	3.56	67.55%
ZC22060539-DH	4.8	4.68	94.81%
ZC22060540-DH	TL	3.02	94.45%
ZC22060541-DH	1.41	4.58	95.47%
ZC22060543-DH	0.744	5.44	99.00%
ZC22060544-DH	0.686	5.82	97.50%
ZC22060545-DH	0.69	3.2	97.85%
ZC22060546-DH	0.628	5.54	98.35%
ZC22060547-DH	TL	3.7	91.51%
ZC22060548-DH	TL	4.04	99.09%
ZC22060549-DH	TL	1.14	98.15%
ZC22060550-DH	22.8	5.7	98.58%
ZC22060551-DH	20.6	14.4	99.20%
ZC22060552-DH	TL	2.76	76.64%
ZC22060553-DH	TL	1.09	94.38%
ZC22060554-DH	1.33	7.3	99.31%
ZC22060555-DH	0.318	6.6	97.76%
ZC22060556-DH	0.43	12.3	96.22%
ZC22060557-DH	TL	3.06	94.11%
ZC22060558-DH	TL	2.62	98.22%
ZC22060559-DH	TL	7.42	73.63%
ZC22060560-DH	TL	2.28	97.95%
ZC22060561-DH	TL	14.6	96.34%
ZC22060562-DH	TL	1.28	87.83%
ZC22060563-DH	3.86	10	99.38%
ZC22060564-DH	0.444	6.6	97.64%
ZC22060565-DH	TL	13.4	98.99%
ZC22060566-DH	21	16.6	99.41%
ZC22060571-DH	TL	8.7	96.32%
ZC22060572-DH	TL	1.89	92.99%
ZC22060573-DH	0.144	12.4	91.60%
ZC22070575-DH	0.31	12.2	96.95%
ZC22070576-DH	0.108	16.6	96.25%
ZC22070577-DH	1.51	25.4	44.78%
ZC22070578-DH	14.3	20.8	98.55%
ZC22070579-DH	TL	0.78	88.35%
ZC22070580-DH	0.21	6.06	98.90%
ZC22070581-DH	1.16	8.82	99.01%
ZC22070582-DH	TL	0.73	90.04%
ZC22070583-DH	TL	3.04	98.37%
ZC22070584-DH	TL	6.08	97.01%
ZC22070585-DH	0.55	8.2	98.70%
ZC22070586-DH	TL	1.42	87.80%
ZC22070587-DH	TL	1.48	75.02%
ZC22070588-DH	TL	2.78	64.24%
ZC22070589-DH	0.604	7.9	99.07%
ZC22070590-DH	TL	8.3	98.90%
ZC22070591-DH	22.4	8.68	98.89%
ZC22070592-DH	TL	9.36	98.82%
ZC22070593-DH	1.22	7.56	85.24%
ZC22070594-DH	2.22	10.8	99.09%
ZC22070595-DH	0.168	7.44	98.58%
ZC22070596-DH	0.704	6.02	98.95%
ZC22070597-DH	2.9	10.1	98.92%
ZC22070598-DH	0.392	6.62	97.80%
ZC22070599-DH	1.73	8.08	98.01%
ZC22070600-DH	2.02	8.56	99.13%
ZC22070601-DH	0.75	7.6	98.63%
ZC22070602-DH	0.906	11	97.64%
ZC22070603-DH	0.136	9.24	86.67%
ZC22070604-DH	11.8	8.32	97.70%
ZC22070607-DH	TL	0.862	91.88%
ZC22070608-DH	0.72	9.38	92.49%
ZC22070609-DH	1.06	12	89.88%
ZC22070610-DH	8.76	4.84	98.76%
ZC22070611-DH	0.672	9	98.98%
ZC22070612-DH	1.04	6.8	97.39%
ZC22070613-DH	0.286	7.6	98.69%
ZC22070614-DH	3.18	9.58	98.92%
ZC22070615-DH	0.466	4.44	75.35%
ZC22070616-DH	TL	2.14	96.87%
ZC22070617-DH	0.496	10.7	99.08%
ZC22070618-DH	TL	1.67	93.73%
ZC22070619-DH	TL	11.5	93.14%
ZC22070620-DH	0.11	5.42	98.30%
ZC22070621-DH	TL	2.62	93.64%
ZC22070622-DH	TL	3.74	95.11%
ZC22070623-DH	0.108	3.68	98.23%
ZC22070624-DH	0.736	7.16	98.43%
ZC22070625-DH	0.118	5.42	41.68%
ZC22070626-DH	0.44	11.8	99.14%
ZC22070628-DH	4.7	8.46	98.27%
ZC22070629-DH	14.3	3.24	86.92%
ZC22070630-DH	2.08	10.5	98.22%
ZC22070631-DH	15.4	8.74	47.85%
ZC22070632-DH	TL	5.78	98.18%
ZC22070633-DH	TL	9.54	98.27%
ZC22070634-DH	TL	2.78	94.40%
ZC22070635-DH	0.138	8.1	98.92%
ZC22070636-DH	TL	4.46	98.73%
ZC22070637-DH	0.632	7.96	98.89%
ZC22070639-DH	0.396	6.04	96.67%
ZC22070640-DH	TL	3.7	84.54%
ZC22070641-DH	TL	1.75	84.09%
ZC22070642-DH	1.94	12	98.73%
ZC22070643-DH	1.71	11.5	99.05%
ZC22070644-DH	98.6	12.63	93.69%
ZC22070645-DH	0.27	8.24	97.01%
ZC22070646-DH	3.42	11.1	99.13%
ZC22070647-DH	TL	9.28	98.54%
ZC22070648-DH	TL	3.52	98.28%
ZC22070649-DH	1.72	9.58	98.76%
ZC22070650-DH	TL	1.93	95.68%
ZC22070651-DH	TL	4.88	98.51%
ZC22070652-DH	TL	2.02	90.84%
ZC22070653-DH	TL	6.02	98.03%
ZC22070654-DH	0.206	7.18	81.15%
ZC22070655-DH	0.15	12.5	98.92%
ZC22070656-DH	2.18	6.34	98.79%
ZC22070657-DH	11.55	9.8	99.11%
ZC22070658-DH	12.6	11.6	99.31%
ZC22070659-DH	14.1	13.1	99.16%
ZC22070660-DH	TL	2.72	94.54%
ZC22070661-DH	0.1	19.7	98.98%
ZC22070662-DH	0.266	9.32	98.53%
ZC22070663-DH	1.21	12.9	98.99%
ZC22070664-DH	TL	6.54	98.40%
ZC22070665-DH	TL	3.22	85.77%
ZC22070666-DH	TL	2.11	94.61%
ZC22070667-DH	0.416	6.54	97.66%
ZC22070668-DH	4.68	9.1	98.92%
ZC22070669-DH	1.28	8	99.09%
ZC22070671-DH	42	8.84	98.34%
ZC22070672-DH	TL	0.394	64.87%
ZC22070673-DH	TL	1.39	80.49%
ZC22070674-DH	9.14	5.82	90.72%
ZC22070677-DH	5.26	10.6	98.39%
ZC22070678-DH	2.2	8.06	97.86%
ZC22070679-DH	0.472	8.08	98.91%
ZC22070680-DH	0.426	4.34	52.36%
ZC22070681-DH	TL	2.9	96.79%
ZC22070682-DH	TL	7.08	99.02%
ZC22070684-DH	0.47	12.1	98.83%
ZC22070685-DH	TL	2.18	93.63%
ZC22070686-DH	0.134	8.36	98.43%
ZC22070687-DH	75.2	13.2	98.75%
ZC22070688-DH	TL	1.68	81.46%
ZC22070689-DH	7.08	14.7	98.41%
ZC22070690-DH	TL	11.5	98.46%
ZC22070691-DH	TL	11.9	98.99%
ZC22070692-DH	TL	2.3	87.03%
ZC22070693-DH	0.55	10.9	90.76%
ZC22070694-DH	5.14	10.8	91.05%
ZC22070696-DH	0.166	6.92	87.99%
ZC22070697-DH	TL	3.38	64.09%
ZC22070698-DH	TL	8.02	98.91%
ZC22070699-DH	1.17	7.18	95.45%
ZC22070700-DH	12	6.56	98.14%
ZC22070701-DH	0.324	4.72	97.75%
ZC22070703-DH	17	15.1	99.11%
ZC22070704-DH	0.232	12.3	98.88%
ZC22070705-DH	1.93	12.2	98.99%
ZC22070707-DH	TL	2.6	90.21%
ZC22070708-DH	TL	7.12	96.12%
ZC22070709-DH	TL	1.19	85.67%
ZC22070710-DH	TL	0.774	50.68%
ZC22070711-DH	TL	1.55	93.11%
ZC22070712-DH	TL	2.12	87.25%
ZC22070713-DH	TL	1.26	44.35%
ZC22070714-DH	TL	2.1	95.61%
ZC22070715-DH	TL	2.4	87.36%
ZC22070716-DH	0.366	7.64	98.53%
ZC22070717-DH	0.114	8.76	96.31%
ZC22070718-DH	TL	1.04	74.27%
ZC22070719-DH	24	3.12	99.19%
ZC22070720-DH	0.262	9.14	98.64%
ZC22070721-DH	TL	2.48	89.56%
ZC22070722-DH	0.512	0.83	57.50%
ZC22070723-DH	0.36	6.02	97.87%
ZC22070724-DH	TL	3.72	92.11%
ZC22070725-DH	0.426	6.34	96.36%
ZC22070726-DH	TL	3.3	97.90%
ZC22070727-DH	23.4	11.1	98.50%
ZC22070728-DH	0.4	7.02	99.06%
ZC22070729-DH	0.132	10.3	98.28%
ZC22070730-DH	0.888	11.6	98.34%
ZC22070731-DH	0.136	9.42	98.34%
ZC22070735-DH	0.15	14.4	99.02%
ZC22070736-DH	TL	5.16	98.17%
ZC22070737-DH	TL	2.7	92.25%
ZC22070738-DH	3.26	11.5	99.30%
ZC22070739-DH	TL	1.18	91.55%
ZC22070740-DH	TL	4.5	90.15%
ZC22070741-DH	0.24	10.1	65.74%
ZC22070742-DH	0.356	11.2	98.32%
ZC22070744-DH	0.768	12.3	93.49%
ZC22070745-DH	TL	3.24	77.48%
ZC22070746-DH	TL	9.16	99.04%
ZC22070747-DH	0.256	6.26	98.94%
ZC22070748-DH	0.278	8.64	56.21%
ZC22070749-DH	TL	11.6	73.31%
ZC22070750-DH	0.122	11.6	99.26%
ZC22070751-DH	0.168	8.48	99.01%
ZC22070752-DH	TL	7.98	98.48%
ZC22070753-DH	0.15	8.26	95.61%
ZC22070754-DH	1.62	8.28	98.85%
ZC22070755-DH	1.1	9.06	99.10%
ZC22070756-DH	0.58	12.6	99.27%
ZC22070757-DH	1.11	7.36	96.72%
ZC22070758-DH	0.114	8.18	98.58%
ZC22070759-DH	0.494	12.7	98.52%
ZC22070760-DH	6.6	6.84	98.79%
ZC22070761-DH	TL	4.14	70.20%
ZC22070762-DH	TL	3.46	96.26%
ZC22070763-DH	17.3	6.14	98.88%
ZC22070764-DH	TL	1.61	78.70%
ZC22070766-DH	0.676	12.1	98.66%
ZC22091102-DH	4.01	3.44	99.58%
ZC22091103-DH	TL	5.56	88.70%
ZC22091104-DH	TL	4.64	99.16%
ZC22091105-DH	TL	1.07	92.24%
ZC22091106-DH	0.05	1.95	63.70%
ZC22091107-DH	7.37	3.3	99.41%
ZC22091108-DH	0.25	6.58	97.52%
ZC22091109-DH	0.17	6.44	95.26%
ZC22091110-DH	0.04	4.26	95.94%
ZC22091111-DH	0.52	3.3	99.49%
ZC22091112-DH	TL	4.82	67.95%
ZC22091113-DH	0.11	5.96	79.46%
ZC22091114-DH	0.16	0.474	98.63%
ZC22091115-DH	5.97	2.5	99.32%
ZC22091116-DH	TL	0.836	94.36%
ZC22091117-DH	2.63	2.96	99.05%
ZC22091118-DH	TL	3.5	99.13%
ZC22091119-DH	0.25	4.16	83.57%
ZC22091120-DH	0.94	1.66	96.04%
ZC22091121-DH	0.12	6.26	97.56%
ZC22091122-DH	TL	1.71	93.46%
ZC22091123-DH	7.18	1.46	96.39%
ZC22091124-DH	23.02	2.46	99.47%
ZC22091125-DH	21.96	2.9	94.32%
ZC22091126-DH	41.29	4.06	99.26%
ZC22091127-DH	TL	1.75	96.20%
ZC22091128-DH	0.94	3.18	99.50%
ZC22091129-DH	TL	4.52	99.25%
ZC22091130-DH	0.27	2.68	98.88%
ZC22091131-DH	1.54	2.22	88.26%
ZC22091132-DH	TL	4.24	99.11%
ZC22091134-DH	1.1	2.08	99.11%
ZC22091135-DH	1.3	3.6	97.30%
ZC22091136-DH	0.88	3.3	98.38%
ZC22091137-DH	TL	1.32	97.97%
ZC22091138-DH	0.26	4.28	98.59%
ZC22091139-DH	0.14	5.3	91.66%
ZC22091140-DH	TL	1.83	80.70%
ZC22091141-DH	1.5	1.9	99.03%
ZC22091142-DH	5.42	1.84	71.06%
ZC22091143-DH	0.14	6.58	98.80%
ZC22091144-DH	0.22	5.48	95.60%
ZC22091145-DH	10.32	0.916	98.61%
ZC22091146-DH	0.29	4.5	98.90%
ZC22091147-DH	0.33	4.76	98.32%
ZC22091148-DH	2.68	1.22	99.23%
ZC22091149-DH	TL	5.98	80.54%
ZC22091150-DH	0.27	3.28	42.46%
ZC22091151-DH	1.01	2.38	97.02%
ZC22091152-DH	TL	7.42	99.21%
ZC22091153-DH	TL	7.3	99.01%
ZC22091154-DH	0.21	3.52	77.14%
ZC22091155-DH	0.11	0.484	94.56%
ZC22091156-DH	1.02	2.08	99.27%
ZC22091157-DH	TL	1.77	72.50%
ZC22091158-DH	TL	3.96	91.59%
ZC22091159-DH	TL	1.38	97.35%
ZC22091160-DH	TL	1.88	98.71%
ZC22091161-DH	18	2.42	99.00%
ZC22091162-DH	0.22	3.78	99.07%
ZC22091163-DH	0.07	3.58	98.21%
ZC22091164-DH	TL	1.51	97.07%
ZC22091166-DH	TL	3.6	99.03%
ZC22091167-DH	1.3	2.24	99.30%
ZC22091168-DH	1.13	2.64	91.31%
ZC22091169-DH	TL	2.96	98.91%
ZC22091170-DH	TL	6.5	98.01%
ZC22091171-DH	0.04	5.88	99.00%
ZC22091172-DH	TL	2.68	98.56%
ZC22091173-DH	TL	1.58	87.73%
ZC22091174-DH	TL	4.4	98.41%
ZC22091175-DH	0.59	3.76	97.82%
ZC22091176-DH	TL	2.98	86.98%
ZC22091177-DH	0.16	3.92	99.08%
ZC22091178-DH	TL	8.84	99.12%
ZC22091179-DH	TL	5	98.86%
ZC22091180-DH	TL	2.78	97.38%
ZC22091181-DH	TL	4.9	99.20%
ZC22091182-DH	TL	0.254	88.88%
ZC22091183-DH	TL	2.7	98.42%
ZC22091184-DH	0.19	4.1	98.89%
ZC22091185-DH	TL	1.85	97.77%
ZC22091186-DH	TL	6.34	99.25%
ZC22091187-DH	0.11	4.02	95.59%
ZC22091188-DH	0.34	2.28	93.65%
ZC22091189-DH	1.84	3.96	99.40%
ZC22091190-DH	0.16	4.18	98.09%
ZC22091191-DH	TL	3.26	98.75%
ZC22091192-DH	TL	3.2	98.83%
ZC22091193-DH	TL	1.37	97.00%
ZC22091194-DH	0.42	2.68	98.75%
ZC22091195-DH	0.09	2.66	98.14%
ZC22091196-DH	TL	3.66	98.80%
ZC22091197-DH	0.26	3.6	99.26%
ZC22091198-DH	1.15	6.48	99.57%
ZC22091199-DH	2.93	6.08	99.20%
ZC22091200-DH	0.45	2.76	99.25%
ZC22091201-DH	0.17	4.42	98.71%
ZC22091202-DH	0.17	1.85	98.44%
ZC22091203-DH	TL	1.76	98.79%
ZC22091204-DH	TL	2.08	94.52%
ZC22091205-DH	TL	2.28	97.89%
ZC22091206-DH	TL	2.56	70.89%
ZC22091207-DH	0.28	2.66	52.35%
ZC22091208-DH	TL	1.79	98.74%
ZC22091209-DH	0.78	2.76	99.23%
ZC22091210-DH	1.71	2.58	98.80%
ZC22091211-DH	0.06	2.18	56.52%
ZC22091212-DH	TL	1.34	98.88%

## Sheet: Haemophilus influenzae
Sample	Qubit nucleic acid concentration (ng/ul)	Qubit concentration in the library (ng/ul)	Host proportion
ZC22060447-DH	0.496	6.86	92.27%
ZC22060448-DH	0.182	10.6	98.84%
ZC22060449-DH	0.204	16.5	7.44%
ZC22060451-DH	TL	3.98	96.75%
ZC22060452-DH	0.468	7.48	98.70%
ZC22060453-DH	1.65	13.1	96.46%
ZC22060454-DH	TL	7.32	94.73%
ZC22060455-DH	0.116	13.2	89.04%
ZC22060456-DH	0.782	15.9	82.98%
ZC22060457-DH	TL	2.42	66.82%
ZC22060458-DH	0.46	11.1	87.69%
ZC22060459-DH	0.57	7.24	80.21%
ZC22060460-DH	TL	2.62	81.26%
ZC22060461-DH	TL	3.8	89.16%
ZC22060462-DH	TL	8.98	73.24%
ZC22060463-DH	TL	2.84	89.94%
ZC22060464-DH	TL	6.88	88.51%
ZC22060465-DH	0.388	8.92	92.13%
ZC22060466-DH	TL	2.04	80.09%
ZC22060467-DH	0.158	8.96	78.00%
ZC22060468-DH	0.574	14.6	86.40%
ZC22060469-DH	TL	8.62	81.90%
ZC22060470-DH	0.248	16.9	94.83%
ZC22060471-DH	TL	14.2	90.58%
ZC22060472-DH	0.592	11.2	27.23%
ZC22060474-DH	TL	5.76	86.75%
ZC22060475-DH	28.2	15.5	32.92%
ZC22060476-DH	2.42	16.6	99.39%
ZC22060477-DH	0.512	25.6	30.89%
ZC22060479-DH	1.22	13	90.72%
ZC22060480-DH	TL	9.28	95.13%
ZC22060481-DH	0.516	10.1	98.92%
ZC22060482-DH	1.7	13.2	95.94%
ZC22060484-DH	TL	7.2	32.87%
ZC22060485-DH	2.52	5.6	99.10%
ZC22060486-DH	26.2	19.3	98.82%
ZC22060487-DH	TL	2.74	94.75%
ZC22060488-DH	0.148	9.3	32.07%
ZC22060489-DH	0.632	9.02	26.84%
ZC22060490-DH	0.19	8.04	96.75%
ZC22060491-DH	TL	9.46	96.83%
ZC22060492-DH	TL	4.24	97.89%
ZC22060493-DH	98	8.88	28.44%
ZC22060494-DH	0.346	8.2	98.77%
ZC22060496-DH	1.01	9.28	44.53%
ZC22060497-DH	0.108	7.2	93.40%
ZC22060498-DH	TL	1.83	98.24%
ZC22060499-DH	TL	5.76	97.66%
ZC22060500-DH	0.582	8.58	98.29%
ZC22060501-DH	0.106	12.4	33.10%
ZC22060502-DH	0.264	18.1	4.19%
ZC22060503-DH	0.194	11.2	89.59%
ZC22060504-DH	14.3	6.82	86.62%
ZC22060505-DH	0.388	5.26	92.57%
ZC22060506-DH	0.536	13.4	89.79%
ZC22060507-DH	0.99	15.3	86.84%
ZC22060508-DH	TL	9.02	95.02%
ZC22060509-DH	TL	11.2	87.18%
ZC22060511-DH	3.74	10.3	98.54%
ZC22060512-DH	1.85	12.1	98.69%
ZC22060513-DH	0.56	11.6	93.27%
ZC22060514-DH	4.42	11.6	27.72%
ZC22060515-DH	0.254	11.2	99.16%
ZC22060518-DH	0.746	12.6	40.18%
ZC22060519-DH	TL	8.34	86.71%
ZC22060520-DH	0.6	1.39	99.06%
ZC22060522-DH	0.216	9.28	96.68%
ZC22060523-DH	0.142	10.6	98.99%
ZC22060524-DH	TL	4.12	98.73%
ZC22060525-DH	0.122	17.2	62.83%
ZC22060526-DH	TL	8.4	98.63%
ZC22060527-DH	0.396	8.72	99.17%
ZC22060528-DH	10.1	6.82	94.11%
ZC22060529-DH	0.408	7.04	96.47%
ZC22060530-DH	0.168	11.1	95.03%
ZC22060531-DH	TL	4.32	85.16%
ZC22060532-DH	TL	1.99	89.34%
ZC22060533-DH	0.344	8.28	89.38%
ZC22060534-DH	18.5	9.84	80.53%
ZC22060535-DH	0.57	8.68	91.41%
ZC22060536-DH	TL	2.14	87.84%
ZC22060537-DH	0.11	5.66	92.91%
ZC22060538-DH	TL	3.56	67.55%
ZC22060539-DH	4.8	4.68	94.81%
ZC22060540-DH	TL	3.02	94.45%
ZC22060541-DH	1.41	4.58	95.47%
ZC22060543-DH	0.744	5.44	99.00%
ZC22060544-DH	0.686	5.82	97.50%
ZC22060545-DH	0.69	3.2	97.85%
ZC22060546-DH	0.628	5.54	98.35%
ZC22060547-DH	TL	3.7	91.51%
ZC22060548-DH	TL	4.04	99.09%
ZC22060549-DH	TL	1.14	98.15%
ZC22060550-DH	22.8	5.7	98.58%
ZC22060551-DH	20.6	14.4	99.20%
ZC22060552-DH	TL	2.76	76.64%
ZC22060553-DH	TL	1.09	94.38%
ZC22060555-DH	0.318	6.6	97.76%
ZC22060556-DH	0.43	12.3	96.22%
ZC22060557-DH	TL	3.06	94.11%
ZC22060558-DH	TL	2.62	98.22%
ZC22060559-DH	TL	7.42	73.63%
ZC22060560-DH	TL	2.28	97.95%
ZC22060561-DH	TL	14.6	96.34%
ZC22060562-DH	TL	1.28	87.83%
ZC22060564-DH	0.444	6.6	97.64%
ZC22060565-DH	TL	13.4	98.99%
ZC22060566-DH	21	16.6	99.41%
ZC22060571-DH	TL	8.7	96.32%
ZC22060572-DH	TL	1.89	92.99%
ZC22060573-DH	0.144	12.4	91.60%
ZC22070575-DH	0.31	12.2	96.95%
ZC22070576-DH	0.108	16.6	96.25%
ZC22070577-DH	1.51	25.4	44.78%
ZC22070579-DH	TL	0.78	88.35%
ZC22070580-DH	0.21	6.06	98.90%
ZC22070581-DH	1.16	8.82	99.01%
ZC22070582-DH	TL	0.73	90.04%
ZC22070583-DH	TL	3.04	98.37%
ZC22070584-DH	TL	6.08	97.01%
ZC22070585-DH	0.55	8.2	98.70%
ZC22070586-DH	TL	1.42	87.80%
ZC22070587-DH	TL	1.48	75.02%
ZC22070588-DH	TL	2.78	64.24%
ZC22070589-DH	0.604	7.9	99.07%
ZC22070590-DH	TL	8.3	98.90%
ZC22070591-DH	22.4	8.68	98.89%
ZC22070592-DH	TL	9.36	98.82%
ZC22070593-DH	1.22	7.56	85.24%
ZC22070594-DH	2.22	10.8	99.09%
ZC22070595-DH	0.168	7.44	98.58%
ZC22070596-DH	0.704	6.02	98.95%
ZC22070597-DH	2.9	10.1	98.92%
ZC22070598-DH	0.392	6.62	97.80%
ZC22070599-DH	1.73	8.08	98.01%
ZC22070600-DH	2.02	8.56	99.13%
ZC22070601-DH	0.75	7.6	98.63%
ZC22070602-DH	0.906	11	97.64%
ZC22070603-DH	0.136	9.24	86.67%
ZC22070604-DH	11.8	8.32	97.70%
ZC22070607-DH	TL	0.862	91.88%
ZC22070608-DH	0.72	9.38	92.49%
ZC22070609-DH	1.06	12	89.88%
ZC22070610-DH	8.76	4.84	98.76%
ZC22070611-DH	0.672	9	98.98%
ZC22070612-DH	1.04	6.8	97.39%
ZC22070614-DH	3.18	9.58	98.92%
ZC22070615-DH	0.466	4.44	75.35%
ZC22070616-DH	TL	2.14	96.87%
ZC22070617-DH	0.496	10.7	99.08%
ZC22070618-DH	TL	1.67	93.73%
ZC22070619-DH	TL	11.5	93.14%
ZC22070620-DH	0.11	5.42	98.30%
ZC22070621-DH	TL	2.62	93.64%
ZC22070622-DH	TL	3.74	95.11%
ZC22070623-DH	0.108	3.68	98.23%
ZC22070624-DH	0.736	7.16	98.43%
ZC22070625-DH	0.118	5.42	41.68%
ZC22070626-DH	0.44	11.8	99.14%
ZC22070627-DH	32.6	8.5	98.86%
ZC22070628-DH	4.7	8.46	98.27%
ZC22070630-DH	2.08	10.5	98.22%
ZC22070631-DH	15.4	8.74	47.85%
ZC22070632-DH	TL	5.78	98.18%
ZC22070633-DH	TL	9.54	98.27%
ZC22070634-DH	TL	2.78	94.40%
ZC22070635-DH	0.138	8.1	98.92%
ZC22070636-DH	TL	4.46	98.73%
ZC22070637-DH	0.632	7.96	98.89%
ZC22070639-DH	0.396	6.04	96.67%
ZC22070640-DH	TL	3.7	84.54%
ZC22070641-DH	TL	1.75	84.09%
ZC22070642-DH	1.94	12	98.73%
ZC22070643-DH	1.71	11.5	99.05%
ZC22070644-DH	98.6	12.63	93.69%
ZC22070645-DH	0.27	8.24	97.01%
ZC22070646-DH	3.42	11.1	99.13%
ZC22070647-DH	TL	9.28	98.54%
ZC22070648-DH	TL	3.52	98.28%
ZC22070649-DH	1.72	9.58	98.76%
ZC22070650-DH	TL	1.93	95.68%
ZC22070651-DH	TL	4.88	98.51%
ZC22070652-DH	TL	2.02	90.84%
ZC22070653-DH	TL	6.02	98.03%
ZC22070654-DH	0.206	7.18	81.15%
ZC22070655-DH	0.15	12.5	98.92%
ZC22070656-DH	2.18	6.34	98.79%
ZC22070657-DH	11.55	9.8	99.11%
ZC22070658-DH	12.6	11.6	99.31%
ZC22070659-DH	14.1	13.1	99.16%
ZC22070660-DH	TL	2.72	94.54%
ZC22070661-DH	0.1	19.7	98.98%
ZC22070662-DH	0.266	9.32	98.53%
ZC22070663-DH	1.21	12.9	98.99%
ZC22070664-DH	TL	6.54	98.40%
ZC22070665-DH	TL	3.22	85.77%
ZC22070666-DH	TL	2.11	94.61%
ZC22070667-DH	0.416	6.54	97.66%
ZC22070668-DH	4.68	9.1	98.92%
ZC22070669-DH	1.28	8	99.09%
ZC22070671-DH	42	8.84	98.34%
ZC22070672-DH	TL	0.394	64.87%
ZC22070674-DH	9.14	5.82	90.72%
ZC22070677-DH	5.26	10.6	98.39%
ZC22070678-DH	2.2	8.06	97.86%
ZC22070679-DH	0.472	8.08	98.91%
ZC22070680-DH	0.426	4.34	52.36%
ZC22070681-DH	TL	2.9	96.79%
ZC22070682-DH	TL	7.08	99.02%
ZC22070684-DH	0.47	12.1	98.83%
ZC22070685-DH	TL	2.18	93.63%
ZC22070686-DH	0.134	8.36	98.43%
ZC22070687-DH	75.2	13.2	98.75%
ZC22070688-DH	TL	1.68	81.46%
ZC22070689-DH	7.08	14.7	98.41%
ZC22070690-DH	TL	11.5	98.46%
ZC22070691-DH	TL	11.9	98.99%
ZC22070692-DH	TL	2.3	87.03%
ZC22070694-DH	5.14	10.8	91.05%
ZC22070696-DH	0.166	6.92	87.99%
ZC22070697-DH	TL	3.38	64.09%
ZC22070698-DH	TL	8.02	98.91%
ZC22070699-DH	1.17	7.18	95.45%
ZC22070700-DH	12	6.56	98.14%
ZC22070701-DH	0.324	4.72	97.75%
ZC22070703-DH	17	15.1	99.11%
ZC22070704-DH	0.232	12.3	98.88%
ZC22070705-DH	1.93	12.2	98.99%
ZC22070706-DH	77.8	9.82	98.99%
ZC22070707-DH	TL	2.6	90.21%
ZC22070708-DH	TL	7.12	96.12%
ZC22070709-DH	TL	1.19	85.67%
ZC22070710-DH	TL	0.774	50.68%
ZC22070711-DH	TL	1.55	93.11%
ZC22070712-DH	TL	2.12	87.25%
ZC22070713-DH	TL	1.26	44.35%
ZC22070714-DH	TL	2.1	95.61%
ZC22070715-DH	TL	2.4	87.36%
ZC22070716-DH	0.366	7.64	98.53%
ZC22070717-DH	0.114	8.76	96.31%
ZC22070720-DH	0.262	9.14	98.64%
ZC22070722-DH	0.512	0.83	57.50%
ZC22070723-DH	0.36	6.02	97.87%
ZC22070724-DH	TL	3.72	92.11%
ZC22070725-DH	0.426	6.34	96.36%
ZC22070726-DH	TL	3.3	97.90%
ZC22070727-DH	23.4	11.1	98.50%
ZC22070728-DH	0.4	7.02	99.06%
ZC22070729-DH	0.132	10.3	98.28%
ZC22070730-DH	0.888	11.6	98.34%
ZC22070731-DH	0.136	9.42	98.34%
ZC22070735-DH	0.15	14.4	99.02%
ZC22070736-DH	TL	5.16	98.17%
ZC22070737-DH	TL	2.7	92.25%
ZC22070738-DH	3.26	11.5	99.30%
ZC22070739-DH	TL	1.18	91.55%
ZC22070740-DH	TL	4.5	90.15%
ZC22070741-DH	0.24	10.1	65.74%
ZC22070742-DH	0.356	11.2	98.32%
ZC22070743-DH	36.8	12.1	99.38%
ZC22070744-DH	0.768	12.3	93.49%
ZC22070745-DH	TL	3.24	77.48%
ZC22070746-DH	TL	9.16	99.04%
ZC22070747-DH	0.256	6.26	98.94%
ZC22070748-DH	0.278	8.64	56.21%
ZC22070749-DH	TL	11.6	73.31%
ZC22070750-DH	0.122	11.6	99.26%
ZC22070751-DH	0.168	8.48	99.01%
ZC22070752-DH	TL	7.98	98.48%
ZC22070753-DH	0.15	8.26	95.61%
ZC22070754-DH	1.62	8.28	98.85%
ZC22070755-DH	1.1	9.06	99.10%
ZC22070756-DH	0.58	12.6	99.27%
ZC22070757-DH	1.11	7.36	96.72%
ZC22070759-DH	0.494	12.7	98.52%
ZC22070760-DH	6.6	6.84	98.79%
ZC22070761-DH	TL	4.14	70.20%
ZC22070762-DH	TL	3.46	96.26%
ZC22070763-DH	17.3	6.14	98.88%
ZC22070764-DH	TL	1.61	78.70%
ZC22070766-DH	0.676	12.1	98.66%

## Sheet: Klebsiella pneumoniae
Sample	Qubit nucleic acid concentration (ng/ul)	Qubit concentration in the library (ng/ul)	Host proportion
ZC22060160-DH	TL	0.488	24.59%
ZC22060161-DH	0.392	5.22	49.42%
ZC22060162-DH	0.142	3.5	35.04%
ZC22060163-DH	0.75	11.3	51.84%
ZC22060164-DH	6.32	11.4	86.41%
ZC22060165-DH	2.74	12.4	94.36%
ZC22060166-DH	0.334	13.8	98.80%
ZC22060167-DH	2.44	13.7	98.83%
ZC22060168-DH	0.47	6.7	98.63%
ZC22060169-DH	0.304	9.8	93.51%
ZC22060170-DH	0.272	4.38	89.67%
ZC22060171-DH	7.8	7.46	93.81%
ZC22060172-DH	2.8	6.48	96.37%
ZC22060174-DH	1.25	7.72	98.89%
ZC22060175-DH	0.516	12.2	99.08%
ZC22060176-DH	39.6	5.16	96.91%
ZC22060177-DH	0.176	5.16	91.83%
ZC22060178-DH	1.93	3.96	98.30%
ZC22060179-DH	TL	0.238	38.29%
ZC22060180-DH	0.156	6	98.61%
ZC22060181-DH	TL	1.91	95.83%
ZC22060182-DH	1.97	4.9	98.00%
ZC22060183-DH	21	5.08	98.43%
ZC22060184-DH	TL	3.32	90.80%
ZC22060185-DH	TL	0.25	23.61%
ZC22060186-DH	0.43	5.82	98.53%
ZC22060188-DH	0.198	7.74	98.19%
ZC22060189-DH	TL	7.54	83.60%
ZC22060192-DH	0.3	8.94	76.08%
ZC22060193-DH	0.25	5.86	98.73%
ZC22060194-DH	0.158	4.06	98.61%
ZC22060195-DH	6.46	8.34	35.06%
ZC22060196-DH	0.196	2.9	82.70%
ZC22060197-DH	1.32	7.8	75.08%
ZC22060198-DH	0.164	2.54	97.67%
ZC22060199-DH	0.222	1.72	98.68%
ZC22060201-DH	0.154	3.4	97.65%
ZC22060202-DH	0.268	4.98	98.22%
ZC22060203-DH	TL	2.4	42.14%
ZC22060204-DH	1.78	8.6	99.15%
ZC22060205-DH	1.2	8.14	99.09%
ZC22060206-DH	1.41	10.1	98.17%
ZC22060207-DH	0.814	12.7	98.59%
ZC22060208-DH	TL	6.69	97.98%
ZC22060209-DH	0.496	6.16	24.21%
ZC22060210-DH	1.15	4.72	95.45%
ZC22060211-DH	TL	3.86	97.12%
ZC22060212-DH	TL	2.88	97.12%
ZC22060213-DH	0.1	6.14	96.67%
ZC22060214-DH	0.45	5.04	98.24%
ZC22060216-DH	0.132	3.68	98.76%
ZC22060217-DH	0.168	4.98	97.14%
ZC22060218-DH	TL	0.688	75.08%
ZC22060219-DH	1.57	7.68	98.96%
ZC22060220-DH	1.54	7.8	94.66%
ZC22060221-DH	0.966	8.1	98.44%
ZC22060222-DH	1.21	8.82	97.78%
ZC22060224-DH	0.888	6.26	81.70%
ZC22060225-DH	0.126	9.26	91.08%
ZC22060226-DH	3.26	5.06	98.27%
ZC22060227-DH	TL	4.88	96.57%
ZC22060229-DH	TL	6.58	93.10%
ZC22060230-DH	0.356	5.8	96.46%
ZC22060231-DH	33.2	7.04	98.69%
ZC22060232-DH	0.268	7.28	98.92%
ZC22060234-DH	TL	0.582	88.53%
ZC22060235-DH	0.338	8	99.26%
ZC22060236-DH	0.126	2.3	68.97%
ZC22060237-DH	0.312	8.22	86.92%
ZC22060238-DH	0.244	6.78	99.26%
ZC22060239-DH	0.146	3.32	97.54%
ZC22060240-DH	0.225	2.12	94.93%
ZC22060241-DH	2.12	3.82	98.99%
ZC22060242-DH	0.712	5.34	98.70%
ZC22060243-DH	17.7	10.8	99.24%
ZC22060244-DH	2.4	4.1	99.02%
ZC22060245-DH	3.88	5.44	99.09%
ZC22060246-DH	0.104	1.4	93.81%
ZC22060247-DH	0.386	11.1	99.18%
ZC22060248-DH	1.1	7.78	95.07%
ZC22060249-DH	6.1	7.96	98.61%
ZC22060250-DH	7.62	9.76	64.75%
ZC22060251-DH	1.55	9.1	99.09%
ZC22060252-DH	0.308	5.22	98.99%
ZC22060253-DH	0.458	15.2	98.57%
ZC22060254-DH	0.28	14.9	95.66%
ZC22060256-DH	0.788	18.1	99.11%
ZC22060257-DH	0.604	17.2	98.70%
ZC22060258-DH	0.14	3.8	99.01%
ZC22060259-DH	79.6	20.8	90.06%
ZC22060260-DH	13.1	17.8	99.33%
ZC22060261-DH	0.8	8.88	99.18%
ZC22060262-DH	0.676	12.5	98.91%
ZC22060263-DH	2.42	23.4	98.99%
ZC22060264-DH	0.252	6.38	70.97%
ZC22060265-DH	0.568	7.34	98.83%
ZC22060266-DH	0.412	14.2	99.00%
ZC22060267-DH	0.136	3.72	95.50%
ZC22060268-DH	1.32	17.9	99.36%
ZC22060269-DH	0.352	20.8	94.25%
ZC22060270-DH	8.32	12.1	91.96%
ZC22060271-DH	2.08	15.1	99.27%
ZC22060273-DH	0.212	6.18	97.03%
ZC22060274-DH	0.136	3.28	36.28%
ZC22060275-DH	3.3	5.48	1.05%
ZC22060277-DH	87.2	20	99.12%
ZC22060278-DH	72.6	28	98.06%
ZC22060280-DH	TL	7.44	98.49%
ZC22060281-DH	1.83	10.1	63.01%
ZC22060282-DH	0.528	9.7	98.69%
ZC22060283-DH	27.4	7.5	98.96%
ZC22060284-DH	7.18	13.9	97.61%
ZC22060285-DH	1.22	6.58	99.11%
ZC22060288-DH	1.11	14.7	99.01%
ZC22060289-DH	TL	2.96	85.93%
ZC22060290-DH	0.464	5.74	98.81%
ZC22060291-DH	1.36	5.04	82.36%
ZC22060292-DH	TL	1.06	76.56%
ZC22060293-DH	TL	8.16	98.56%
ZC22060294-DH	0.108	3.56	71.22%
ZC22060295-DH	0.204	8.46	92.87%
ZC22060296-DH	0.114	2.54	65.90%
ZC22060297-DH	1.15	12.8	94.90%
ZC22060298-DH	TL	12.2	74.73%
ZC22060299-DH	TL	4.92	98.63%
ZC22060300-DH	TL	5.26	94.27%
ZC22060301-DH	0.348	14.8	98.20%
ZC22060302-DH	2.6	12.7	98.81%
ZC22060303-DH	0.196	6.4	98.83%
ZC22060304-DH	0.344	13.6	97.51%
ZC22060305-DH	0.686	18.4	93.83%
ZC22060306-DH	18	9.04	99.11%
ZC22060307-DH	TL	2.62	86.35%
ZC22060308-DH	8.74	7.84	98.75%
ZC22060309-DH	TL	1.98	95.51%
ZC22060311-DH	20.6	11.7	99.24%
ZC22060313-DH	7.18	7.86	65.70%
ZC22060314-DH	TL	1.41	94.92%
ZC22060315-DH	2.9	8.38	96.70%
ZC22060316-DH	TL	3.4	94.38%
ZC22060447-DH	0.496	6.86	92.27%
ZC22060448-DH	0.182	10.6	98.84%
ZC22060449-DH	0.204	16.5	7.44%
ZC22060450-DH	0.888	17.6	94.07%
ZC22060451-DH	TL	3.98	96.75%
ZC22060452-DH	0.468	7.48	98.70%
ZC22060453-DH	1.65	13.1	96.46%
ZC22060454-DH	TL	7.32	94.73%
ZC22060455-DH	0.116	13.2	89.04%
ZC22060456-DH	0.782	15.9	82.98%
ZC22060457-DH	TL	2.42	66.82%
ZC22060458-DH	0.46	11.1	87.69%
ZC22060459-DH	0.57	7.24	80.21%
ZC22060460-DH	TL	2.62	81.26%
ZC22060461-DH	TL	3.8	89.16%
ZC22060462-DH	TL	8.98	73.24%
ZC22060463-DH	TL	2.84	89.94%
ZC22060464-DH	TL	6.88	88.51%
ZC22060465-DH	0.388	8.92	92.13%
ZC22060466-DH	TL	2.04	80.09%
ZC22060467-DH	0.158	8.96	78.00%
ZC22060468-DH	0.574	14.6	86.40%
ZC22060469-DH	TL	8.62	81.90%
ZC22060470-DH	0.248	16.9	94.83%
ZC22060471-DH	TL	14.2	90.58%
ZC22060472-DH	0.592	11.2	27.23%
ZC22060474-DH	TL	5.76	86.75%
ZC22060476-DH	2.42	16.6	99.39%
ZC22060477-DH	0.512	25.6	30.89%
ZC22060479-DH	1.22	13	90.72%
ZC22060480-DH	TL	9.28	95.13%
ZC22060481-DH	0.516	10.1	98.92%
ZC22060482-DH	1.7	13.2	95.94%
ZC22060483-DH	2.42	8.72	32.81%
ZC22060484-DH	TL	7.2	32.87%
ZC22060485-DH	2.52	5.6	99.10%
ZC22060486-DH	26.2	19.3	98.82%
ZC22060487-DH	TL	2.74	94.75%
ZC22060488-DH	0.148	9.3	32.07%
ZC22060489-DH	0.632	9.02	26.84%
ZC22060490-DH	0.19	8.04	96.75%
ZC22060491-DH	TL	9.46	96.83%
ZC22060492-DH	TL	4.24	97.89%
ZC22060494-DH	0.346	8.2	98.77%
ZC22060496-DH	1.01	9.28	44.53%
ZC22060497-DH	0.108	7.2	93.40%
ZC22060498-DH	TL	1.83	98.24%
ZC22060499-DH	TL	5.76	97.66%
ZC22060500-DH	0.582	8.58	98.29%
ZC22060501-DH	0.106	12.4	33.10%
ZC22060502-DH	0.264	18.1	4.19%
ZC22060503-DH	0.194	11.2	89.59%
ZC22060504-DH	14.3	6.82	86.62%
ZC22060505-DH	0.388	5.26	92.57%
ZC22060506-DH	0.536	13.4	89.79%
ZC22060507-DH	0.99	15.3	86.84%
ZC22060508-DH	TL	9.02	95.02%
ZC22060509-DH	TL	11.2	87.18%
ZC22060511-DH	3.74	10.3	98.54%
ZC22060512-DH	1.85	12.1	98.69%
ZC22060513-DH	0.56	11.6	93.27%
ZC22060514-DH	4.42	11.6	27.72%
ZC22060515-DH	0.254	11.2	99.16%
ZC22060517-DH	TL	1.18	94.20%
ZC22060518-DH	0.746	12.6	40.18%
ZC22060519-DH	TL	8.34	86.71%
ZC22060520-DH	0.6	1.39	99.06%
ZC22060522-DH	0.216	9.28	96.68%
ZC22060523-DH	0.142	10.6	98.99%
ZC22060524-DH	TL	4.12	98.73%
ZC22060525-DH	0.122	17.2	62.83%
ZC22060526-DH	TL	8.4	98.63%
ZC22060527-DH	0.396	8.72	99.17%
ZC22060528-DH	10.1	6.82	94.11%
ZC22060529-DH	0.408	7.04	96.47%
ZC22060530-DH	0.168	11.1	95.03%
ZC22060531-DH	TL	4.32	85.16%
ZC22060532-DH	TL	1.99	89.34%
ZC22060533-DH	0.344	8.28	89.38%
ZC22060535-DH	0.57	8.68	91.41%
ZC22060536-DH	TL	2.14	87.84%
ZC22060537-DH	0.11	5.66	92.91%
ZC22060538-DH	TL	3.56	67.55%
ZC22060539-DH	4.8	4.68	94.81%
ZC22060540-DH	TL	3.02	94.45%
ZC22060541-DH	1.41	4.58	95.47%
ZC22060543-DH	0.744	5.44	99.00%
ZC22060544-DH	0.686	5.82	97.50%
ZC22060545-DH	0.69	3.2	97.85%
ZC22060546-DH	0.628	5.54	98.35%
ZC22060547-DH	TL	3.7	91.51%
ZC22060548-DH	TL	4.04	99.09%
ZC22060549-DH	TL	1.14	98.15%
ZC22060550-DH	22.8	5.7	98.58%
ZC22060551-DH	20.6	14.4	99.20%
ZC22060552-DH	TL	2.76	76.64%
ZC22060553-DH	TL	1.09	94.38%
ZC22060554-DH	1.33	7.3	99.31%
ZC22060555-DH	0.318	6.6	97.76%
ZC22060556-DH	0.43	12.3	96.22%
ZC22060557-DH	TL	3.06	94.11%
ZC22060558-DH	TL	2.62	98.22%
ZC22060559-DH	TL	7.42	73.63%
ZC22060560-DH	TL	2.28	97.95%
ZC22060561-DH	TL	14.6	96.34%
ZC22060562-DH	TL	1.28	87.83%
ZC22060563-DH	3.86	10	99.38%
ZC22060564-DH	0.444	6.6	97.64%
ZC22060565-DH	TL	13.4	98.99%
ZC22060566-DH	21	16.6	99.41%
ZC22060571-DH	TL	8.7	96.32%
ZC22060572-DH	TL	1.89	92.99%
ZC22060573-DH	0.144	12.4	91.60%
ZC22070575-DH	0.31	12.2	96.95%
ZC22070576-DH	0.108	16.6	96.25%
ZC22070577-DH	1.51	25.4	44.78%
ZC22070578-DH	14.3	20.8	98.55%
ZC22070579-DH	TL	0.78	88.35%
ZC22070580-DH	0.21	6.06	98.90%
ZC22070581-DH	1.16	8.82	99.01%
ZC22070582-DH	TL	0.73	90.04%
ZC22070583-DH	TL	3.04	98.37%
ZC22070584-DH	TL	6.08	97.01%
ZC22070585-DH	0.55	8.2	98.70%
ZC22070586-DH	TL	1.42	87.80%
ZC22070587-DH	TL	1.48	75.02%
ZC22070588-DH	TL	2.78	64.24%
ZC22070589-DH	0.604	7.9	99.07%
ZC22070590-DH	TL	8.3	98.90%
ZC22070591-DH	22.4	8.68	98.89%
ZC22070592-DH	TL	9.36	98.82%
ZC22070593-DH	1.22	7.56	85.24%
ZC22070594-DH	2.22	10.8	99.09%
ZC22070595-DH	0.168	7.44	98.58%
ZC22070596-DH	0.704	6.02	98.95%
ZC22070597-DH	2.9	10.1	98.92%
ZC22070598-DH	0.392	6.62	97.80%
ZC22070599-DH	1.73	8.08	98.01%
ZC22070600-DH	2.02	8.56	99.13%
ZC22070601-DH	0.75	7.6	98.63%
ZC22070602-DH	0.906	11	97.64%
ZC22070603-DH	0.136	9.24	86.67%
ZC22070604-DH	11.8	8.32	97.70%
ZC22070607-DH	TL	0.862	91.88%
ZC22070608-DH	0.72	9.38	92.49%
ZC22070609-DH	1.06	12	89.88%
ZC22070610-DH	8.76	4.84	98.76%
ZC22070611-DH	0.672	9	98.98%
ZC22070612-DH	1.04	6.8	97.39%
ZC22070613-DH	0.286	7.6	98.69%
ZC22070614-DH	3.18	9.58	98.92%
ZC22070615-DH	0.466	4.44	75.35%
ZC22070616-DH	TL	2.14	96.87%
ZC22070617-DH	0.496	10.7	99.08%
ZC22070618-DH	TL	1.67	93.73%
ZC22070619-DH	TL	11.5	93.14%
ZC22070620-DH	0.11	5.42	98.30%
ZC22070621-DH	TL	2.62	93.64%
ZC22070622-DH	TL	3.74	95.11%
ZC22070623-DH	0.108	3.68	98.23%
ZC22070624-DH	0.736	7.16	98.43%
ZC22070625-DH	0.118	5.42	41.68%
ZC22070626-DH	0.44	11.8	99.14%
ZC22070627-DH	32.6	8.5	98.86%
ZC22070628-DH	4.7	8.46	98.27%
ZC22070629-DH	14.3	3.24	86.92%
ZC22070630-DH	2.08	10.5	98.22%
ZC22070632-DH	TL	5.78	98.18%
ZC22070633-DH	TL	9.54	98.27%
ZC22070634-DH	TL	2.78	94.40%
ZC22070635-DH	0.138	8.1	98.92%
ZC22070636-DH	TL	4.46	98.73%
ZC22070637-DH	0.632	7.96	98.89%
ZC22070639-DH	0.396	6.04	96.67%
ZC22070640-DH	TL	3.7	84.54%
ZC22070641-DH	TL	1.75	84.09%
ZC22070642-DH	1.94	12	98.73%
ZC22070643-DH	1.71	11.5	99.05%
ZC22070645-DH	0.27	8.24	97.01%
ZC22070646-DH	3.42	11.1	99.13%
ZC22070647-DH	TL	9.28	98.54%
ZC22070648-DH	TL	3.52	98.28%
ZC22070649-DH	1.72	9.58	98.76%
ZC22070650-DH	TL	1.93	95.68%
ZC22070651-DH	TL	4.88	98.51%
ZC22070652-DH	TL	2.02	90.84%
ZC22070653-DH	TL	6.02	98.03%
ZC22070654-DH	0.206	7.18	81.15%
ZC22070655-DH	0.15	12.5	98.92%
ZC22070656-DH	2.18	6.34	98.79%
ZC22070657-DH	11.55	9.8	99.11%
ZC22070658-DH	12.6	11.6	99.31%
ZC22070659-DH	14.1	13.1	99.16%
ZC22070660-DH	TL	2.72	94.54%
ZC22070661-DH	0.1	19.7	98.98%
ZC22070662-DH	0.266	9.32	98.53%
ZC22070663-DH	1.21	12.9	98.99%
ZC22070664-DH	TL	6.54	98.40%
ZC22070665-DH	TL	3.22	85.77%
ZC22070666-DH	TL	2.11	94.61%
ZC22070667-DH	0.416	6.54	97.66%
ZC22070668-DH	4.68	9.1	98.92%
ZC22070669-DH	1.28	8	99.09%
ZC22070671-DH	42	8.84	98.34%
ZC22070672-DH	TL	0.394	64.87%
ZC22070673-DH	TL	1.39	80.49%
ZC22070674-DH	9.14	5.82	90.72%
ZC22070677-DH	5.26	10.6	98.39%
ZC22070678-DH	2.2	8.06	97.86%
ZC22070679-DH	0.472	8.08	98.91%
ZC22070681-DH	TL	2.9	96.79%
ZC22070682-DH	TL	7.08	99.02%
ZC22070684-DH	0.47	12.1	98.83%
ZC22070685-DH	TL	2.18	93.63%
ZC22070686-DH	0.134	8.36	98.43%
ZC22070688-DH	TL	1.68	81.46%
ZC22070689-DH	7.08	14.7	98.41%
ZC22070690-DH	TL	11.5	98.46%
ZC22070691-DH	TL	11.9	98.99%
ZC22070692-DH	TL	2.3	87.03%
ZC22070693-DH	0.55	10.9	90.76%
ZC22070694-DH	5.14	10.8	91.05%
ZC22070696-DH	0.166	6.92	87.99%
ZC22070697-DH	TL	3.38	64.09%
ZC22070698-DH	TL	8.02	98.91%
ZC22070699-DH	1.17	7.18	95.45%
ZC22070700-DH	12	6.56	98.14%
ZC22070701-DH	0.324	4.72	97.75%
ZC22070703-DH	17	15.1	99.11%
ZC22070704-DH	0.232	12.3	98.88%
ZC22070705-DH	1.93	12.2	98.99%
ZC22070707-DH	TL	2.6	90.21%
ZC22070708-DH	TL	7.12	96.12%
ZC22070709-DH	TL	1.19	85.67%
ZC22070710-DH	TL	0.774	50.68%
ZC22070711-DH	TL	1.55	93.11%
ZC22070712-DH	TL	2.12	87.25%
ZC22070713-DH	TL	1.26	44.35%
ZC22070714-DH	TL	2.1	95.61%
ZC22070715-DH	TL	2.4	87.36%
ZC22070716-DH	0.366	7.64	98.53%
ZC22070717-DH	0.114	8.76	96.31%
ZC22070718-DH	TL	1.04	74.27%
ZC22070719-DH	24	3.12	99.19%
ZC22070720-DH	0.262	9.14	98.64%
ZC22070721-DH	TL	2.48	89.56%
ZC22070722-DH	0.512	0.83	57.50%
ZC22070723-DH	0.36	6.02	97.87%
ZC22070724-DH	TL	3.72	92.11%
ZC22070725-DH	0.426	6.34	96.36%
ZC22070726-DH	TL	3.3	97.90%
ZC22070728-DH	0.4	7.02	99.06%
ZC22070729-DH	0.132	10.3	98.28%
ZC22070730-DH	0.888	11.6	98.34%
ZC22070731-DH	0.136	9.42	98.34%
ZC22070735-DH	0.15	14.4	99.02%
ZC22070736-DH	TL	5.16	98.17%
ZC22070737-DH	TL	2.7	92.25%
ZC22070738-DH	3.26	11.5	99.30%
ZC22070739-DH	TL	1.18	91.55%
ZC22070740-DH	TL	4.5	90.15%
ZC22070741-DH	0.24	10.1	65.74%
ZC22070742-DH	0.356	11.2	98.32%
ZC22070743-DH	36.8	12.1	99.38%
ZC22070744-DH	0.768	12.3	93.49%
ZC22070745-DH	TL	3.24	77.48%
ZC22070746-DH	TL	9.16	99.04%
ZC22070747-DH	0.256	6.26	98.94%
ZC22070748-DH	0.278	8.64	56.21%
ZC22070749-DH	TL	11.6	73.31%
ZC22070750-DH	0.122	11.6	99.26%
ZC22070751-DH	0.168	8.48	99.01%
ZC22070752-DH	TL	7.98	98.48%
ZC22070753-DH	0.15	8.26	95.61%
ZC22070754-DH	1.62	8.28	98.85%
ZC22070755-DH	1.1	9.06	99.10%
ZC22070756-DH	0.58	12.6	99.27%
ZC22070757-DH	1.11	7.36	96.72%
ZC22070758-DH	0.114	8.18	98.58%
ZC22070759-DH	0.494	12.7	98.52%
ZC22070760-DH	6.6	6.84	98.79%
ZC22070761-DH	TL	4.14	70.20%
ZC22070762-DH	TL	3.46	96.26%
ZC22070763-DH	17.3	6.14	98.88%
ZC22070764-DH	TL	1.61	78.70%
ZC22070766-DH	0.676	12.1	98.66%
ZC22091102-DH	4.01	3.44	99.58%
ZC22091103-DH	TL	5.56	88.70%
ZC22091104-DH	TL	4.64	99.16%
ZC22091105-DH	TL	1.07	92.24%
ZC22091107-DH	7.37	3.3	99.41%
ZC22091108-DH	0.25	6.58	97.52%
ZC22091110-DH	0.04	4.26	95.94%
ZC22091111-DH	0.52	3.3	99.49%
ZC22091112-DH	TL	4.82	67.95%
ZC22091113-DH	0.11	5.96	79.46%
ZC22091114-DH	0.16	0.474	98.63%
ZC22091115-DH	5.97	2.5	99.32%
ZC22091116-DH	TL	0.836	94.36%
ZC22091117-DH	2.63	2.96	99.05%
ZC22091118-DH	TL	3.5	99.13%
ZC22091119-DH	0.25	4.16	83.57%
ZC22091121-DH	0.12	6.26	97.56%
ZC22091122-DH	TL	1.71	93.46%
ZC22091123-DH	7.18	1.46	96.39%
ZC22091124-DH	23.02	2.46	99.47%
ZC22091126-DH	41.29	4.06	99.26%
ZC22091127-DH	TL	1.75	96.20%
ZC22091128-DH	0.94	3.18	99.50%
ZC22091129-DH	TL	4.52	99.25%
ZC22091131-DH	1.54	2.22	88.26%
ZC22091132-DH	TL	4.24	99.11%
ZC22091134-DH	1.1	2.08	99.11%
ZC22091135-DH	1.3	3.6	97.30%
ZC22091136-DH	0.88	3.3	98.38%
ZC22091137-DH	TL	1.32	97.97%
ZC22091138-DH	0.26	4.28	98.59%
ZC22091139-DH	0.14	5.3	91.66%
ZC22091140-DH	TL	1.83	80.70%
ZC22091141-DH	1.5	1.9	99.03%
ZC22091142-DH	5.42	1.84	71.06%
ZC22091143-DH	0.14	6.58	98.80%
ZC22091144-DH	0.22	5.48	95.60%
ZC22091145-DH	10.32	0.916	98.61%
ZC22091146-DH	0.29	4.5	98.90%
ZC22091148-DH	2.68	1.22	99.23%
ZC22091149-DH	TL	5.98	80.54%
ZC22091150-DH	0.27	3.28	42.46%
ZC22091151-DH	1.01	2.38	97.02%
ZC22091152-DH	TL	7.42	99.21%
ZC22091153-DH	TL	7.3	99.01%
ZC22091155-DH	0.11	0.484	94.56%
ZC22091156-DH	1.02	2.08	99.27%
ZC22091157-DH	TL	1.77	72.50%
ZC22091159-DH	TL	1.38	97.35%
ZC22091160-DH	TL	1.88	98.71%
ZC22091161-DH	18	2.42	99.00%
ZC22091162-DH	0.22	3.78	99.07%
ZC22091163-DH	0.07	3.58	98.21%
ZC22091164-DH	TL	1.51	97.07%
ZC22091166-DH	TL	3.6	99.03%
ZC22091168-DH	1.13	2.64	91.31%
ZC22091169-DH	TL	2.96	98.91%
ZC22091170-DH	TL	6.5	98.01%
ZC22091171-DH	0.04	5.88	99.00%
ZC22091172-DH	TL	2.68	98.56%
ZC22091173-DH	TL	1.58	87.73%
ZC22091174-DH	TL	4.4	98.41%
ZC22091175-DH	0.59	3.76	97.82%
ZC22091176-DH	TL	2.98	86.98%
ZC22091177-DH	0.16	3.92	99.08%
ZC22091178-DH	TL	8.84	99.12%
ZC22091179-DH	TL	5	98.86%
ZC22091180-DH	TL	2.78	97.38%
ZC22091181-DH	TL	4.9	99.20%
ZC22091182-DH	TL	0.254	88.88%
ZC22091183-DH	TL	2.7	98.42%
ZC22091184-DH	0.19	4.1	98.89%
ZC22091185-DH	TL	1.85	97.77%
ZC22091186-DH	TL	6.34	99.25%
ZC22091187-DH	0.11	4.02	95.59%
ZC22091188-DH	0.34	2.28	93.65%
ZC22091190-DH	0.16	4.18	98.09%
ZC22091191-DH	TL	3.26	98.75%
ZC22091192-DH	TL	3.2	98.83%
ZC22091194-DH	0.42	2.68	98.75%
ZC22091195-DH	0.09	2.66	98.14%
ZC22091196-DH	TL	3.66	98.80%
ZC22091198-DH	1.15	6.48	99.57%
ZC22091199-DH	2.93	6.08	99.20%
ZC22091200-DH	0.45	2.76	99.25%
ZC22091201-DH	0.17	4.42	98.71%
ZC22091203-DH	TL	1.76	98.79%
ZC22091204-DH	TL	2.08	94.52%
ZC22091205-DH	TL	2.28	97.89%
ZC22091206-DH	TL	2.56	70.89%
ZC22091207-DH	0.28	2.66	52.35%
ZC22091208-DH	TL	1.79	98.74%
ZC22091209-DH	0.78	2.76	99.23%
ZC22091210-DH	1.71	2.58	98.80%
ZC22091211-DH	0.06	2.18	56.52%
ZC22091212-DH	TL	1.34	98.88%
ZC22091213-DH	1.86	1.81	99.48%

## Sheet: Pseudomonas aeruginosa
Sample	Qubit nucleic acid concentration (ng/ul)	Qubit concentration in the library (ng/ul)	Host proportion
ZC22060447-DH	0.496	6.86	92.27%
ZC22060448-DH	0.182	10.6	98.84%
ZC22060449-DH	0.204	16.5	7.44%
ZC22060450-DH	0.888	17.6	94.07%
ZC22060451-DH	TL	3.98	96.75%
ZC22060452-DH	0.468	7.48	98.70%
ZC22060454-DH	TL	7.32	94.73%
ZC22060455-DH	0.116	13.2	89.04%
ZC22060456-DH	0.782	15.9	82.98%
ZC22060457-DH	TL	2.42	66.82%
ZC22060458-DH	0.46	11.1	87.69%
ZC22060459-DH	0.57	7.24	80.21%
ZC22060460-DH	TL	2.62	81.26%
ZC22060461-DH	TL	3.8	89.16%
ZC22060462-DH	TL	8.98	73.24%
ZC22060463-DH	TL	2.84	89.94%
ZC22060464-DH	TL	6.88	88.51%
ZC22060465-DH	0.388	8.92	92.13%
ZC22060466-DH	TL	2.04	80.09%
ZC22060467-DH	0.158	8.96	78.00%
ZC22060468-DH	0.574	14.6	86.40%
ZC22060469-DH	TL	8.62	81.90%
ZC22060470-DH	0.248	16.9	94.83%
ZC22060471-DH	TL	14.2	90.58%
ZC22060472-DH	0.592	11.2	27.23%
ZC22060473-DH	19.2	16.1	28.44%
ZC22060474-DH	TL	5.76	86.75%
ZC22060475-DH	28.2	15.5	32.92%
ZC22060476-DH	2.42	16.6	99.39%
ZC22060477-DH	0.512	25.6	30.89%
ZC22060479-DH	1.22	13	90.72%
ZC22060480-DH	TL	9.28	95.13%
ZC22060481-DH	0.516	10.1	98.92%
ZC22060482-DH	1.7	13.2	95.94%
ZC22060483-DH	2.42	8.72	32.81%
ZC22060484-DH	TL	7.2	32.87%
ZC22060485-DH	2.52	5.6	99.10%
ZC22060486-DH	26.2	19.3	98.82%
ZC22060487-DH	TL	2.74	94.75%
ZC22060488-DH	0.148	9.3	32.07%
ZC22060489-DH	0.632	9.02	26.84%
ZC22060490-DH	0.19	8.04	96.75%
ZC22060491-DH	TL	9.46	96.83%
ZC22060492-DH	TL	4.24	97.89%
ZC22060493-DH	98	8.88	28.44%
ZC22060494-DH	0.346	8.2	98.77%
ZC22060496-DH	1.01	9.28	44.53%
ZC22060498-DH	TL	1.83	98.24%
ZC22060499-DH	TL	5.76	97.66%
ZC22060500-DH	0.582	8.58	98.29%
ZC22060501-DH	0.106	12.4	33.10%
ZC22060502-DH	0.264	18.1	4.19%
ZC22060503-DH	0.194	11.2	89.59%
ZC22060504-DH	14.3	6.82	86.62%
ZC22060505-DH	0.388	5.26	92.57%
ZC22060506-DH	0.536	13.4	89.79%
ZC22060507-DH	0.99	15.3	86.84%
ZC22060508-DH	TL	9.02	95.02%
ZC22060509-DH	TL	11.2	87.18%
ZC22060511-DH	3.74	10.3	98.54%
ZC22060512-DH	1.85	12.1	98.69%
ZC22060513-DH	0.56	11.6	93.27%
ZC22060514-DH	4.42	11.6	27.72%
ZC22060515-DH	0.254	11.2	99.16%
ZC22060517-DH	TL	1.18	94.20%
ZC22060518-DH	0.746	12.6	40.18%
ZC22060519-DH	TL	8.34	86.71%
ZC22060520-DH	0.6	1.39	99.06%
ZC22060522-DH	0.216	9.28	96.68%
ZC22060523-DH	0.142	10.6	98.99%
ZC22060524-DH	TL	4.12	98.73%
ZC22060525-DH	0.122	17.2	62.83%
ZC22060526-DH	TL	8.4	98.63%
ZC22060527-DH	0.396	8.72	99.17%
ZC22060528-DH	10.1	6.82	94.11%
ZC22060529-DH	0.408	7.04	96.47%
ZC22060530-DH	0.168	11.1	95.03%
ZC22060531-DH	TL	4.32	85.16%
ZC22060532-DH	TL	1.99	89.34%
ZC22060533-DH	0.344	8.28	89.38%
ZC22060534-DH	18.5	9.84	80.53%
ZC22060535-DH	0.57	8.68	91.41%
ZC22060536-DH	TL	2.14	87.84%
ZC22060537-DH	0.11	5.66	92.91%
ZC22060538-DH	TL	3.56	67.55%
ZC22060539-DH	4.8	4.68	94.81%
ZC22060540-DH	TL	3.02	94.45%
ZC22060541-DH	1.41	4.58	95.47%
ZC22060543-DH	0.744	5.44	99.00%
ZC22060544-DH	0.686	5.82	97.50%
ZC22060545-DH	0.69	3.2	97.85%
ZC22060546-DH	0.628	5.54	98.35%
ZC22060547-DH	TL	3.7	91.51%
ZC22060548-DH	TL	4.04	99.09%
ZC22060549-DH	TL	1.14	98.15%
ZC22060550-DH	22.8	5.7	98.58%
ZC22060551-DH	20.6	14.4	99.20%
ZC22060552-DH	TL	2.76	76.64%
ZC22060553-DH	TL	1.09	94.38%
ZC22060554-DH	1.33	7.3	99.31%
ZC22060555-DH	0.318	6.6	97.76%
ZC22060556-DH	0.43	12.3	96.22%
ZC22060557-DH	TL	3.06	94.11%
ZC22060558-DH	TL	2.62	98.22%
ZC22060559-DH	TL	7.42	73.63%
ZC22060560-DH	TL	2.28	97.95%
ZC22060561-DH	TL	14.6	96.34%
ZC22060562-DH	TL	1.28	87.83%
ZC22060563-DH	3.86	10	99.38%
ZC22060564-DH	0.444	6.6	97.64%
ZC22060565-DH	TL	13.4	98.99%
ZC22060571-DH	TL	8.7	96.32%
ZC22060572-DH	TL	1.89	92.99%
ZC22060573-DH	0.144	12.4	91.60%
ZC22070575-DH	0.31	12.2	96.95%
ZC22070576-DH	0.108	16.6	96.25%
ZC22070577-DH	1.51	25.4	44.78%
ZC22070578-DH	14.3	20.8	98.55%
ZC22070579-DH	TL	0.78	88.35%
ZC22070580-DH	0.21	6.06	98.90%
ZC22070581-DH	1.16	8.82	99.01%
ZC22070582-DH	TL	0.73	90.04%
ZC22070583-DH	TL	3.04	98.37%
ZC22070584-DH	TL	6.08	97.01%
ZC22070585-DH	0.55	8.2	98.70%
ZC22070586-DH	TL	1.42	87.80%
ZC22070587-DH	TL	1.48	75.02%
ZC22070588-DH	TL	2.78	64.24%
ZC22070589-DH	0.604	7.9	99.07%
ZC22070590-DH	TL	8.3	98.90%
ZC22070591-DH	22.4	8.68	98.89%
ZC22070592-DH	TL	9.36	98.82%
ZC22070593-DH	1.22	7.56	85.24%
ZC22070594-DH	2.22	10.8	99.09%
ZC22070595-DH	0.168	7.44	98.58%
ZC22070596-DH	0.704	6.02	98.95%
ZC22070597-DH	2.9	10.1	98.92%
ZC22070598-DH	0.392	6.62	97.80%
ZC22070599-DH	1.73	8.08	98.01%
ZC22070600-DH	2.02	8.56	99.13%
ZC22070601-DH	0.75	7.6	98.63%
ZC22070602-DH	0.906	11	97.64%
ZC22070603-DH	0.136	9.24	86.67%
ZC22070604-DH	11.8	8.32	97.70%
ZC22070607-DH	TL	0.862	91.88%
ZC22070608-DH	0.72	9.38	92.49%
ZC22070609-DH	1.06	12	89.88%
ZC22070610-DH	8.76	4.84	98.76%
ZC22070611-DH	0.672	9	98.98%
ZC22070612-DH	1.04	6.8	97.39%
ZC22070613-DH	0.286	7.6	98.69%
ZC22070614-DH	3.18	9.58	98.92%
ZC22070615-DH	0.466	4.44	75.35%
ZC22070616-DH	TL	2.14	96.87%
ZC22070617-DH	0.496	10.7	99.08%
ZC22070618-DH	TL	1.67	93.73%
ZC22070619-DH	TL	11.5	93.14%
ZC22070620-DH	0.11	5.42	98.30%
ZC22070621-DH	TL	2.62	93.64%
ZC22070622-DH	TL	3.74	95.11%
ZC22070623-DH	0.108	3.68	98.23%
ZC22070624-DH	0.736	7.16	98.43%
ZC22070625-DH	0.118	5.42	41.68%
ZC22070626-DH	0.44	11.8	99.14%
ZC22070627-DH	32.6	8.5	98.86%
ZC22070628-DH	4.7	8.46	98.27%
ZC22070629-DH	14.3	3.24	86.92%
ZC22070630-DH	2.08	10.5	98.22%
ZC22070631-DH	15.4	8.74	47.85%
ZC22070632-DH	TL	5.78	98.18%
ZC22070633-DH	TL	9.54	98.27%
ZC22070634-DH	TL	2.78	94.40%
ZC22070635-DH	0.138	8.1	98.92%
ZC22070636-DH	TL	4.46	98.73%
ZC22070637-DH	0.632	7.96	98.89%
ZC22070639-DH	0.396	6.04	96.67%
ZC22070640-DH	TL	3.7	84.54%
ZC22070641-DH	TL	1.75	84.09%
ZC22070642-DH	1.94	12	98.73%
ZC22070643-DH	1.71	11.5	99.05%
ZC22070644-DH	98.6	12.63	93.69%
ZC22070645-DH	0.27	8.24	97.01%
ZC22070646-DH	3.42	11.1	99.13%
ZC22070647-DH	TL	9.28	98.54%
ZC22070648-DH	TL	3.52	98.28%
ZC22070649-DH	1.72	9.58	98.76%
ZC22070650-DH	TL	1.93	95.68%
ZC22070651-DH	TL	4.88	98.51%
ZC22070652-DH	TL	2.02	90.84%
ZC22070653-DH	TL	6.02	98.03%
ZC22070654-DH	0.206	7.18	81.15%
ZC22070655-DH	0.15	12.5	98.92%
ZC22070656-DH	2.18	6.34	98.79%
ZC22070657-DH	11.55	9.8	99.11%
ZC22070658-DH	12.6	11.6	99.31%
ZC22070659-DH	14.1	13.1	99.16%
ZC22070660-DH	TL	2.72	94.54%
ZC22070661-DH	0.1	19.7	98.98%
ZC22070662-DH	0.266	9.32	98.53%
ZC22070663-DH	1.21	12.9	98.99%
ZC22070664-DH	TL	6.54	98.40%
ZC22070665-DH	TL	3.22	85.77%
ZC22070667-DH	0.416	6.54	97.66%
ZC22070668-DH	4.68	9.1	98.92%
ZC22070669-DH	1.28	8	99.09%
ZC22070671-DH	42	8.84	98.34%
ZC22070672-DH	TL	0.394	64.87%
ZC22070673-DH	TL	1.39	80.49%
ZC22070674-DH	9.14	5.82	90.72%
ZC22070677-DH	5.26	10.6	98.39%
ZC22070678-DH	2.2	8.06	97.86%
ZC22070679-DH	0.472	8.08	98.91%
ZC22070680-DH	0.426	4.34	52.36%
ZC22070681-DH	TL	2.9	96.79%
ZC22070682-DH	TL	7.08	99.02%
ZC22070684-DH	0.47	12.1	98.83%
ZC22070685-DH	TL	2.18	93.63%
ZC22070686-DH	0.134	8.36	98.43%
ZC22070687-DH	75.2	13.2	98.75%
ZC22070688-DH	TL	1.68	81.46%
ZC22070689-DH	7.08	14.7	98.41%
ZC22070690-DH	TL	11.5	98.46%
ZC22070691-DH	TL	11.9	98.99%
ZC22070692-DH	TL	2.3	87.03%
ZC22070693-DH	0.55	10.9	90.76%
ZC22070694-DH	5.14	10.8	91.05%
ZC22070696-DH	0.166	6.92	87.99%
ZC22070697-DH	TL	3.38	64.09%
ZC22070698-DH	TL	8.02	98.91%
ZC22070699-DH	1.17	7.18	95.45%
ZC22070700-DH	12	6.56	98.14%
ZC22070701-DH	0.324	4.72	97.75%
ZC22070703-DH	17	15.1	99.11%
ZC22070704-DH	0.232	12.3	98.88%
ZC22070705-DH	1.93	12.2	98.99%
ZC22070706-DH	77.8	9.82	98.99%
ZC22070707-DH	TL	2.6	90.21%
ZC22070708-DH	TL	7.12	96.12%
ZC22070709-DH	TL	1.19	85.67%
ZC22070710-DH	TL	0.774	50.68%
ZC22070711-DH	TL	1.55	93.11%
ZC22070712-DH	TL	2.12	87.25%
ZC22070713-DH	TL	1.26	44.35%
ZC22070714-DH	TL	2.1	95.61%
ZC22070715-DH	TL	2.4	87.36%
ZC22070716-DH	0.366	7.64	98.53%
ZC22070717-DH	0.114	8.76	96.31%
ZC22070718-DH	TL	1.04	74.27%
ZC22070719-DH	24	3.12	99.19%
ZC22070720-DH	0.262	9.14	98.64%
ZC22070721-DH	TL	2.48	89.56%
ZC22070722-DH	0.512	0.83	57.50%
ZC22070724-DH	TL	3.72	92.11%
ZC22070725-DH	0.426	6.34	96.36%
ZC22070726-DH	TL	3.3	97.90%
ZC22070727-DH	23.4	11.1	98.50%
ZC22070728-DH	0.4	7.02	99.06%
ZC22070729-DH	0.132	10.3	98.28%
ZC22070730-DH	0.888	11.6	98.34%
ZC22070731-DH	0.136	9.42	98.34%
ZC22070735-DH	0.15	14.4	99.02%
ZC22070736-DH	TL	5.16	98.17%
ZC22070737-DH	TL	2.7	92.25%
ZC22070738-DH	3.26	11.5	99.30%
ZC22070739-DH	TL	1.18	91.55%
ZC22070740-DH	TL	4.5	90.15%
ZC22070741-DH	0.24	10.1	65.74%
ZC22070742-DH	0.356	11.2	98.32%
ZC22070743-DH	36.8	12.1	99.38%
ZC22070744-DH	0.768	12.3	93.49%
ZC22070745-DH	TL	3.24	77.48%
ZC22070746-DH	TL	9.16	99.04%
ZC22070747-DH	0.256	6.26	98.94%
ZC22070748-DH	0.278	8.64	56.21%
ZC22070749-DH	TL	11.6	73.31%
ZC22070750-DH	0.122	11.6	99.26%
ZC22070751-DH	0.168	8.48	99.01%
ZC22070752-DH	TL	7.98	98.48%
ZC22070753-DH	0.15	8.26	95.61%
ZC22070754-DH	1.62	8.28	98.85%
ZC22070755-DH	1.1	9.06	99.10%
ZC22070756-DH	0.58	12.6	99.27%
ZC22070757-DH	1.11	7.36	96.72%
ZC22070758-DH	0.114	8.18	98.58%
ZC22070759-DH	0.494	12.7	98.52%
ZC22070760-DH	6.6	6.84	98.79%
ZC22070761-DH	TL	4.14	70.20%
ZC22070762-DH	TL	3.46	96.26%
ZC22070763-DH	17.3	6.14	98.88%
ZC22070764-DH	TL	1.61	78.70%
ZC22070766-DH	0.676	12.1	98.66%
ZC22091103-DH	TL	5.56	88.70%
ZC22091104-DH	TL	4.64	99.16%
ZC22091108-DH	0.25	6.58	97.52%
ZC22091109-DH	0.17	6.44	95.26%
ZC22091110-DH	0.04	4.26	95.94%
ZC22091112-DH	TL	4.82	67.95%
ZC22091113-DH	0.11	5.96	79.46%
ZC22091114-DH	0.16	0.474	98.63%
ZC22091116-DH	TL	0.836	94.36%
ZC22091117-DH	2.63	2.96	99.05%
ZC22091118-DH	TL	3.5	99.13%
ZC22091119-DH	0.25	4.16	83.57%
ZC22091120-DH	0.94	1.66	96.04%
ZC22091121-DH	0.12	6.26	97.56%
ZC22091122-DH	TL	1.71	93.46%
ZC22091124-DH	23.02	2.46	99.47%
ZC22091125-DH	21.96	2.9	94.32%
ZC22091126-DH	41.29	4.06	99.26%
ZC22091127-DH	TL	1.75	96.20%
ZC22091128-DH	0.94	3.18	99.50%
ZC22091129-DH	TL	4.52	99.25%
ZC22091130-DH	0.27	2.68	98.88%
ZC22091131-DH	1.54	2.22	88.26%
ZC22091132-DH	TL	4.24	99.11%
ZC22091134-DH	1.1	2.08	99.11%
ZC22091135-DH	1.3	3.6	97.30%
ZC22091136-DH	0.88	3.3	98.38%
ZC22091137-DH	TL	1.32	97.97%
ZC22091138-DH	0.26	4.28	98.59%
ZC22091139-DH	0.14	5.3	91.66%
ZC22091140-DH	TL	1.83	80.70%
ZC22091142-DH	5.42	1.84	71.06%
ZC22091143-DH	0.14	6.58	98.80%
ZC22091144-DH	0.22	5.48	95.60%
ZC22091145-DH	10.32	0.916	98.61%
ZC22091146-DH	0.29	4.5	98.90%
ZC22091147-DH	0.33	4.76	98.32%
ZC22091148-DH	2.68	1.22	99.23%
ZC22091150-DH	0.27	3.28	42.46%
ZC22091152-DH	TL	7.42	99.21%
ZC22091154-DH	0.21	3.52	77.14%
ZC22091155-DH	0.11	0.484	94.56%
ZC22091156-DH	1.02	2.08	99.27%
ZC22091157-DH	TL	1.77	72.50%
ZC22091158-DH	TL	3.96	91.59%
ZC22091159-DH	TL	1.38	97.35%
ZC22091160-DH	TL	1.88	98.71%
ZC22091161-DH	18	2.42	99.00%
ZC22091162-DH	0.22	3.78	99.07%
ZC22091163-DH	0.07	3.58	98.21%
ZC22091166-DH	TL	3.6	99.03%
ZC22091167-DH	1.3	2.24	99.30%
ZC22091168-DH	1.13	2.64	91.31%
ZC22091169-DH	TL	2.96	98.91%
ZC22091170-DH	TL	6.5	98.01%
ZC22091171-DH	0.04	5.88	99.00%
ZC22091172-DH	TL	2.68	98.56%
ZC22091173-DH	TL	1.58	87.73%
ZC22091174-DH	TL	4.4	98.41%
ZC22091175-DH	0.59	3.76	97.82%
ZC22091176-DH	TL	2.98	86.98%
ZC22091179-DH	TL	5	98.86%
ZC22091180-DH	TL	2.78	97.38%
ZC22091181-DH	TL	4.9	99.20%
ZC22091182-DH	TL	0.254	88.88%
ZC22091183-DH	TL	2.7	98.42%
ZC22091184-DH	0.19	4.1	98.89%
ZC22091185-DH	TL	1.85	97.77%
ZC22091186-DH	TL	6.34	99.25%
ZC22091187-DH	0.11	4.02	95.59%
ZC22091188-DH	0.34	2.28	93.65%
ZC22091190-DH	0.16	4.18	98.09%
ZC22091192-DH	TL	3.2	98.83%
ZC22091193-DH	TL	1.37	97.00%
ZC22091194-DH	0.42	2.68	98.75%
ZC22091195-DH	0.09	2.66	98.14%
ZC22091196-DH	TL	3.66	98.80%
ZC22091197-DH	0.26	3.6	99.26%
ZC22091198-DH	1.15	6.48	99.57%
ZC22091199-DH	2.93	6.08	99.20%
ZC22091200-DH	0.45	2.76	99.25%
ZC22091202-DH	0.17	1.85	98.44%
ZC22091203-DH	TL	1.76	98.79%
ZC22091204-DH	TL	2.08	94.52%
ZC22091205-DH	TL	2.28	97.89%
ZC22091206-DH	TL	2.56	70.89%
ZC22091207-DH	0.28	2.66	52.35%
ZC22091208-DH	TL	1.79	98.74%
ZC22091209-DH	0.78	2.76	99.23%
ZC22091210-DH	1.71	2.58	98.80%
ZC22091211-DH	0.06	2.18	56.52%
ZC22091212-DH	TL	1.34	98.88%

## Sheet: Staphylococcus aureus
Sample	Qubit nucleic acid concentration (ng/ul)	Qubit concentration in the library (ng/ul)	Host proportion
ZC22060447-DH	0.496	6.86	92.27%
ZC22060449-DH	0.204	16.5	7.44%
ZC22060450-DH	0.888	17.6	94.07%
ZC22060451-DH	TL	3.98	96.75%
ZC22060452-DH	0.468	7.48	98.70%
ZC22060453-DH	1.65	13.1	96.46%
ZC22060454-DH	TL	7.32	94.73%
ZC22060455-DH	0.116	13.2	89.04%
ZC22060456-DH	0.782	15.9	82.98%
ZC22060457-DH	TL	2.42	66.82%
ZC22060458-DH	0.46	11.1	87.69%
ZC22060459-DH	0.57	7.24	80.21%
ZC22060460-DH	TL	2.62	81.26%
ZC22060461-DH	TL	3.8	89.16%
ZC22060462-DH	TL	8.98	73.24%
ZC22060463-DH	TL	2.84	89.94%
ZC22060464-DH	TL	6.88	88.51%
ZC22060465-DH	0.388	8.92	92.13%
ZC22060466-DH	TL	2.04	80.09%
ZC22060467-DH	0.158	8.96	78.00%
ZC22060468-DH	0.574	14.6	86.40%
ZC22060469-DH	TL	8.62	81.90%
ZC22060470-DH	0.248	16.9	94.83%
ZC22060471-DH	TL	14.2	90.58%
ZC22060472-DH	0.592	11.2	27.23%
ZC22060473-DH	19.2	16.1	28.44%
ZC22060474-DH	TL	5.76	86.75%
ZC22060475-DH	28.2	15.5	32.92%
ZC22060476-DH	2.42	16.6	99.39%
ZC22060477-DH	0.512	25.6	30.89%
ZC22060479-DH	1.22	13	90.72%
ZC22060480-DH	TL	9.28	95.13%
ZC22060481-DH	0.516	10.1	98.92%
ZC22060482-DH	1.7	13.2	95.94%
ZC22060483-DH	2.42	8.72	32.81%
ZC22060484-DH	TL	7.2	32.87%
ZC22060485-DH	2.52	5.6	99.10%
ZC22060486-DH	26.2	19.3	98.82%
ZC22060487-DH	TL	2.74	94.75%
ZC22060488-DH	0.148	9.3	32.07%
ZC22060489-DH	0.632	9.02	26.84%
ZC22060490-DH	0.19	8.04	96.75%
ZC22060491-DH	TL	9.46	96.83%
ZC22060492-DH	TL	4.24	97.89%
ZC22060493-DH	98	8.88	28.44%
ZC22060494-DH	0.346	8.2	98.77%
ZC22060496-DH	1.01	9.28	44.53%
ZC22060497-DH	0.108	7.2	93.40%
ZC22060498-DH	TL	1.83	98.24%
ZC22060499-DH	TL	5.76	97.66%
ZC22060500-DH	0.582	8.58	98.29%
ZC22060501-DH	0.106	12.4	33.10%
ZC22060502-DH	0.264	18.1	4.19%
ZC22060503-DH	0.194	11.2	89.59%
ZC22060504-DH	14.3	6.82	86.62%
ZC22060505-DH	0.388	5.26	92.57%
ZC22060506-DH	0.536	13.4	89.79%
ZC22060507-DH	0.99	15.3	86.84%
ZC22060508-DH	TL	9.02	95.02%
ZC22060509-DH	TL	11.2	87.18%
ZC22060511-DH	3.74	10.3	98.54%
ZC22060512-DH	1.85	12.1	98.69%
ZC22060513-DH	0.56	11.6	93.27%
ZC22060514-DH	4.42	11.6	27.72%
ZC22060515-DH	0.254	11.2	99.16%
ZC22060517-DH	TL	1.18	94.20%
ZC22060518-DH	0.746	12.6	40.18%
ZC22060519-DH	TL	8.34	86.71%
ZC22060520-DH	0.6	1.39	99.06%
ZC22060522-DH	0.216	9.28	96.68%
ZC22060523-DH	0.142	10.6	98.99%
ZC22060524-DH	TL	4.12	98.73%
ZC22060525-DH	0.122	17.2	62.83%
ZC22060526-DH	TL	8.4	98.63%
ZC22060527-DH	0.396	8.72	99.17%
ZC22060528-DH	10.1	6.82	94.11%
ZC22060529-DH	0.408	7.04	96.47%
ZC22060530-DH	0.168	11.1	95.03%
ZC22060531-DH	TL	4.32	85.16%
ZC22060532-DH	TL	1.99	89.34%
ZC22060533-DH	0.344	8.28	89.38%
ZC22060534-DH	18.5	9.84	80.53%
ZC22060535-DH	0.57	8.68	91.41%
ZC22060536-DH	TL	2.14	87.84%
ZC22060537-DH	0.11	5.66	92.91%
ZC22060538-DH	TL	3.56	67.55%
ZC22060539-DH	4.8	4.68	94.81%
ZC22060540-DH	TL	3.02	94.45%
ZC22060541-DH	1.41	4.58	95.47%
ZC22060543-DH	0.744	5.44	99.00%
ZC22060544-DH	0.686	5.82	97.50%
ZC22060545-DH	0.69	3.2	97.85%
ZC22060546-DH	0.628	5.54	98.35%
ZC22060547-DH	TL	3.7	91.51%
ZC22060548-DH	TL	4.04	99.09%
ZC22060549-DH	TL	1.14	98.15%
ZC22060550-DH	22.8	5.7	98.58%
ZC22060551-DH	20.6	14.4	99.20%
ZC22060552-DH	TL	2.76	76.64%
ZC22060553-DH	TL	1.09	94.38%
ZC22060554-DH	1.33	7.3	99.31%
ZC22060555-DH	0.318	6.6	97.76%
ZC22060556-DH	0.43	12.3	96.22%
ZC22060557-DH	TL	3.06	94.11%
ZC22060558-DH	TL	2.62	98.22%
ZC22060559-DH	TL	7.42	73.63%
ZC22060560-DH	TL	2.28	97.95%
ZC22060561-DH	TL	14.6	96.34%
ZC22060562-DH	TL	1.28	87.83%
ZC22060563-DH	3.86	10	99.38%
ZC22060564-DH	0.444	6.6	97.64%
ZC22060565-DH	TL	13.4	98.99%
ZC22060566-DH	21	16.6	99.41%
ZC22060571-DH	TL	8.7	96.32%
ZC22060572-DH	TL	1.89	92.99%
ZC22060573-DH	0.144	12.4	91.60%
ZC22070575-DH	0.31	12.2	96.95%
ZC22070576-DH	0.108	16.6	96.25%
ZC22070577-DH	1.51	25.4	44.78%
ZC22070578-DH	14.3	20.8	98.55%
ZC22070579-DH	TL	0.78	88.35%
ZC22070580-DH	0.21	6.06	98.90%
ZC22070581-DH	1.16	8.82	99.01%
ZC22070582-DH	TL	0.73	90.04%
ZC22070583-DH	TL	3.04	98.37%
ZC22070584-DH	TL	6.08	97.01%
ZC22070585-DH	0.55	8.2	98.70%
ZC22070586-DH	TL	1.42	87.80%
ZC22070587-DH	TL	1.48	75.02%
ZC22070588-DH	TL	2.78	64.24%
ZC22070589-DH	0.604	7.9	99.07%
ZC22070590-DH	TL	8.3	98.90%
ZC22070591-DH	22.4	8.68	98.89%
ZC22070592-DH	TL	9.36	98.82%
ZC22070593-DH	1.22	7.56	85.24%
ZC22070594-DH	2.22	10.8	99.09%
ZC22070595-DH	0.168	7.44	98.58%
ZC22070596-DH	0.704	6.02	98.95%
ZC22070597-DH	2.9	10.1	98.92%
ZC22070598-DH	0.392	6.62	97.80%
ZC22070599-DH	1.73	8.08	98.01%
ZC22070600-DH	2.02	8.56	99.13%
ZC22070601-DH	0.75	7.6	98.63%
ZC22070602-DH	0.906	11	97.64%
ZC22070603-DH	0.136	9.24	86.67%
ZC22070604-DH	11.8	8.32	97.70%
ZC22070607-DH	TL	0.862	91.88%
ZC22070609-DH	1.06	12	89.88%
ZC22070610-DH	8.76	4.84	98.76%
ZC22070611-DH	0.672	9	98.98%
ZC22070612-DH	1.04	6.8	97.39%
ZC22070613-DH	0.286	7.6	98.69%
ZC22070615-DH	0.466	4.44	75.35%
ZC22070616-DH	TL	2.14	96.87%
ZC22070617-DH	0.496	10.7	99.08%
ZC22070618-DH	TL	1.67	93.73%
ZC22070619-DH	TL	11.5	93.14%
ZC22070620-DH	0.11	5.42	98.30%
ZC22070621-DH	TL	2.62	93.64%
ZC22070622-DH	TL	3.74	95.11%
ZC22070623-DH	0.108	3.68	98.23%
ZC22070624-DH	0.736	7.16	98.43%
ZC22070625-DH	0.118	5.42	41.68%
ZC22070626-DH	0.44	11.8	99.14%
ZC22070627-DH	32.6	8.5	98.86%
ZC22070628-DH	4.7	8.46	98.27%
ZC22070629-DH	14.3	3.24	86.92%
ZC22070630-DH	2.08	10.5	98.22%
ZC22070631-DH	15.4	8.74	47.85%
ZC22070632-DH	TL	5.78	98.18%
ZC22070633-DH	TL	9.54	98.27%
ZC22070634-DH	TL	2.78	94.40%
ZC22070635-DH	0.138	8.1	98.92%
ZC22070636-DH	TL	4.46	98.73%
ZC22070637-DH	0.632	7.96	98.89%
ZC22070639-DH	0.396	6.04	96.67%
ZC22070640-DH	TL	3.7	84.54%
ZC22070641-DH	TL	1.75	84.09%
ZC22070642-DH	1.94	12	98.73%
ZC22070643-DH	1.71	11.5	99.05%
ZC22070644-DH	98.6	12.63	93.69%
ZC22070645-DH	0.27	8.24	97.01%
ZC22070646-DH	3.42	11.1	99.13%
ZC22070647-DH	TL	9.28	98.54%
ZC22070648-DH	TL	3.52	98.28%
ZC22070649-DH	1.72	9.58	98.76%
ZC22070650-DH	TL	1.93	95.68%
ZC22070651-DH	TL	4.88	98.51%
ZC22070652-DH	TL	2.02	90.84%
ZC22070653-DH	TL	6.02	98.03%
ZC22070654-DH	0.206	7.18	81.15%
ZC22070655-DH	0.15	12.5	98.92%
ZC22070656-DH	2.18	6.34	98.79%
ZC22070657-DH	11.55	9.8	99.11%
ZC22070658-DH	12.6	11.6	99.31%
ZC22070659-DH	14.1	13.1	99.16%
ZC22070660-DH	TL	2.72	94.54%
ZC22070661-DH	0.1	19.7	98.98%
ZC22070662-DH	0.266	9.32	98.53%
ZC22070663-DH	1.21	12.9	98.99%
ZC22070664-DH	TL	6.54	98.40%
ZC22070665-DH	TL	3.22	85.77%
ZC22070666-DH	TL	2.11	94.61%
ZC22070667-DH	0.416	6.54	97.66%
ZC22070668-DH	4.68	9.1	98.92%
ZC22070669-DH	1.28	8	99.09%
ZC22070671-DH	42	8.84	98.34%
ZC22070672-DH	TL	0.394	64.87%
ZC22070673-DH	TL	1.39	80.49%
ZC22070677-DH	5.26	10.6	98.39%
ZC22070678-DH	2.2	8.06	97.86%
ZC22070679-DH	0.472	8.08	98.91%
ZC22070680-DH	0.426	4.34	52.36%
ZC22070681-DH	TL	2.9	96.79%
ZC22070682-DH	TL	7.08	99.02%
ZC22070684-DH	0.47	12.1	98.83%
ZC22070685-DH	TL	2.18	93.63%
ZC22070686-DH	0.134	8.36	98.43%
ZC22070687-DH	75.2	13.2	98.75%
ZC22070688-DH	TL	1.68	81.46%
ZC22070689-DH	7.08	14.7	98.41%
ZC22070690-DH	TL	11.5	98.46%
ZC22070691-DH	TL	11.9	98.99%
ZC22070692-DH	TL	2.3	87.03%
ZC22070693-DH	0.55	10.9	90.76%
ZC22070694-DH	5.14	10.8	91.05%
ZC22070696-DH	0.166	6.92	87.99%
ZC22070697-DH	TL	3.38	64.09%
ZC22070698-DH	TL	8.02	98.91%
ZC22070699-DH	1.17	7.18	95.45%
ZC22070700-DH	12	6.56	98.14%
ZC22070701-DH	0.324	4.72	97.75%
ZC22070703-DH	17	15.1	99.11%
ZC22070704-DH	0.232	12.3	98.88%
ZC22070705-DH	1.93	12.2	98.99%
ZC22070706-DH	77.8	9.82	98.99%
ZC22070707-DH	TL	2.6	90.21%
ZC22070708-DH	TL	7.12	96.12%
ZC22070709-DH	TL	1.19	85.67%
ZC22070710-DH	TL	0.774	50.68%
ZC22070711-DH	TL	1.55	93.11%
ZC22070712-DH	TL	2.12	87.25%
ZC22070713-DH	TL	1.26	44.35%
ZC22070714-DH	TL	2.1	95.61%
ZC22070715-DH	TL	2.4	87.36%
ZC22070716-DH	0.366	7.64	98.53%
ZC22070717-DH	0.114	8.76	96.31%
ZC22070718-DH	TL	1.04	74.27%
ZC22070719-DH	24	3.12	99.19%
ZC22070720-DH	0.262	9.14	98.64%
ZC22070721-DH	TL	2.48	89.56%
ZC22070722-DH	0.512	0.83	57.50%
ZC22070723-DH	0.36	6.02	97.87%
ZC22070724-DH	TL	3.72	92.11%
ZC22070725-DH	0.426	6.34	96.36%
ZC22070726-DH	TL	3.3	97.90%
ZC22070727-DH	23.4	11.1	98.50%
ZC22070728-DH	0.4	7.02	99.06%
ZC22070729-DH	0.132	10.3	98.28%
ZC22070730-DH	0.888	11.6	98.34%
ZC22070731-DH	0.136	9.42	98.34%
ZC22070735-DH	0.15	14.4	99.02%
ZC22070736-DH	TL	5.16	98.17%
ZC22070737-DH	TL	2.7	92.25%
ZC22070738-DH	3.26	11.5	99.30%
ZC22070739-DH	TL	1.18	91.55%
ZC22070740-DH	TL	4.5	90.15%
ZC22070741-DH	0.24	10.1	65.74%
ZC22070742-DH	0.356	11.2	98.32%
ZC22070743-DH	36.8	12.1	99.38%
ZC22070744-DH	0.768	12.3	93.49%
ZC22070745-DH	TL	3.24	77.48%
ZC22070746-DH	TL	9.16	99.04%
ZC22070747-DH	0.256	6.26	98.94%
ZC22070748-DH	0.278	8.64	56.21%
ZC22070749-DH	TL	11.6	73.31%
ZC22070750-DH	0.122	11.6	99.26%
ZC22070751-DH	0.168	8.48	99.01%
ZC22070752-DH	TL	7.98	98.48%
ZC22070753-DH	0.15	8.26	95.61%
ZC22070754-DH	1.62	8.28	98.85%
ZC22070755-DH	1.1	9.06	99.10%
ZC22070756-DH	0.58	12.6	99.27%
ZC22070757-DH	1.11	7.36	96.72%
ZC22070758-DH	0.114	8.18	98.58%
ZC22070759-DH	0.494	12.7	98.52%
ZC22070760-DH	6.6	6.84	98.79%
ZC22070761-DH	TL	4.14	70.20%
ZC22070762-DH	TL	3.46	96.26%
ZC22070763-DH	17.3	6.14	98.88%
ZC22070764-DH	TL	1.61	78.70%
ZC22070766-DH	0.676	12.1	98.66%
ZC22091102-DH	4.01	3.44	99.58%
ZC22091103-DH	TL	5.56	88.70%
ZC22091104-DH	TL	4.64	99.16%
ZC22091105-DH	TL	1.07	92.24%
ZC22091106-DH	0.05	1.95	63.70%
ZC22091107-DH	7.37	3.3	99.41%
ZC22091108-DH	0.25	6.58	97.52%
ZC22091109-DH	0.17	6.44	95.26%
ZC22091110-DH	0.04	4.26	95.94%
ZC22091111-DH	0.52	3.3	99.49%
ZC22091112-DH	TL	4.82	67.95%
ZC22091113-DH	0.11	5.96	79.46%
ZC22091114-DH	0.16	0.474	98.63%
ZC22091115-DH	5.97	2.5	99.32%
ZC22091116-DH	TL	0.836	94.36%
ZC22091117-DH	2.63	2.96	99.05%
ZC22091118-DH	TL	3.5	99.13%
ZC22091119-DH	0.25	4.16	83.57%
ZC22091120-DH	0.94	1.66	96.04%
ZC22091121-DH	0.12	6.26	97.56%
ZC22091122-DH	TL	1.71	93.46%
ZC22091123-DH	7.18	1.46	96.39%
ZC22091124-DH	23.02	2.46	99.47%
ZC22091125-DH	21.96	2.9	94.32%
ZC22091126-DH	41.29	4.06	99.26%
ZC22091127-DH	TL	1.75	96.20%
ZC22091128-DH	0.94	3.18	99.50%
ZC22091129-DH	TL	4.52	99.25%
ZC22091130-DH	0.27	2.68	98.88%
ZC22091131-DH	1.54	2.22	88.26%
ZC22091132-DH	TL	4.24	99.11%
ZC22091134-DH	1.1	2.08	99.11%
ZC22091135-DH	1.3	3.6	97.30%
ZC22091136-DH	0.88	3.3	98.38%
ZC22091137-DH	TL	1.32	97.97%
ZC22091138-DH	0.26	4.28	98.59%
ZC22091139-DH	0.14	5.3	91.66%
ZC22091140-DH	TL	1.83	80.70%
ZC22091141-DH	1.5	1.9	99.03%
ZC22091142-DH	5.42	1.84	71.06%
ZC22091143-DH	0.14	6.58	98.80%
ZC22091144-DH	0.22	5.48	95.60%
ZC22091145-DH	10.32	0.916	98.61%
ZC22091146-DH	0.29	4.5	98.90%
ZC22091147-DH	0.33	4.76	98.32%
ZC22091148-DH	2.68	1.22	99.23%
ZC22091149-DH	TL	5.98	80.54%
ZC22091150-DH	0.27	3.28	42.46%
ZC22091151-DH	1.01	2.38	97.02%
ZC22091152-DH	TL	7.42	99.21%
ZC22091153-DH	TL	7.3	99.01%
ZC22091154-DH	0.21	3.52	77.14%
ZC22091155-DH	0.11	0.484	94.56%
ZC22091156-DH	1.02	2.08	99.27%
ZC22091157-DH	TL	1.77	72.50%
ZC22091158-DH	TL	3.96	91.59%
ZC22091159-DH	TL	1.38	97.35%
ZC22091160-DH	TL	1.88	98.71%
ZC22091161-DH	18	2.42	99.00%
ZC22091162-DH	0.22	3.78	99.07%
ZC22091163-DH	0.07	3.58	98.21%
ZC22091164-DH	TL	1.51	97.07%
ZC22091166-DH	TL	3.6	99.03%
ZC22091167-DH	1.3	2.24	99.30%
ZC22091168-DH	1.13	2.64	91.31%
ZC22091169-DH	TL	2.96	98.91%
ZC22091170-DH	TL	6.5	98.01%
ZC22091171-DH	0.04	5.88	99.00%
ZC22091172-DH	TL	2.68	98.56%
ZC22091173-DH	TL	1.58	87.73%
ZC22091174-DH	TL	4.4	98.41%
ZC22091175-DH	0.59	3.76	97.82%
ZC22091176-DH	TL	2.98	86.98%
ZC22091177-DH	0.16	3.92	99.08%
ZC22091178-DH	TL	8.84	99.12%
ZC22091179-DH	TL	5	98.86%
ZC22091180-DH	TL	2.78	97.38%
ZC22091181-DH	TL	4.9	99.20%
ZC22091182-DH	TL	0.254	88.88%
ZC22091183-DH	TL	2.7	98.42%
ZC22091184-DH	0.19	4.1	98.89%
ZC22091185-DH	TL	1.85	97.77%
ZC22091186-DH	TL	6.34	99.25%
ZC22091187-DH	0.11	4.02	95.59%
ZC22091188-DH	0.34	2.28	93.65%
ZC22091189-DH	1.84	3.96	99.40%
ZC22091190-DH	0.16	4.18	98.09%
ZC22091191-DH	TL	3.26	98.75%
ZC22091192-DH	TL	3.2	98.83%
ZC22091193-DH	TL	1.37	97.00%
ZC22091194-DH	0.42	2.68	98.75%
ZC22091195-DH	0.09	2.66	98.14%
ZC22091196-DH	TL	3.66	98.80%
ZC22091197-DH	0.26	3.6	99.26%
ZC22091198-DH	1.15	6.48	99.57%
ZC22091199-DH	2.93	6.08	99.20%
ZC22091200-DH	0.45	2.76	99.25%
ZC22091201-DH	0.17	4.42	98.71%
ZC22091202-DH	0.17	1.85	98.44%
ZC22091203-DH	TL	1.76	98.79%
ZC22091204-DH	TL	2.08	94.52%
ZC22091205-DH	TL	2.28	97.89%
ZC22091206-DH	TL	2.56	70.89%
ZC22091207-DH	0.28	2.66	52.35%
ZC22091208-DH	TL	1.79	98.74%
ZC22091209-DH	0.78	2.76	99.23%
ZC22091210-DH	1.71	2.58	98.80%
ZC22091211-DH	0.06	2.18	56.52%
ZC22091212-DH	TL	1.34	98.88%

## Sheet: Stenotrophomonas maltophilia
Sample	Qubit nucleic acid concentration (ng/ul)	Qubit concentration in the library (ng/ul)	Host proportion
ZC22060447-DH	0.496	6.86	92.27%
ZC22060448-DH	0.182	10.6	98.84%
ZC22060449-DH	0.204	16.5	7.44%
ZC22060450-DH	0.888	17.6	94.07%
ZC22060451-DH	TL	3.98	96.75%
ZC22060452-DH	0.468	7.48	98.70%
ZC22060453-DH	1.65	13.1	96.46%
ZC22060454-DH	TL	7.32	94.73%
ZC22060455-DH	0.116	13.2	89.04%
ZC22060456-DH	0.782	15.9	82.98%
ZC22060458-DH	0.46	11.1	87.69%
ZC22060459-DH	0.57	7.24	80.21%
ZC22060460-DH	TL	2.62	81.26%
ZC22060462-DH	TL	8.98	73.24%
ZC22060463-DH	TL	2.84	89.94%
ZC22060464-DH	TL	6.88	88.51%
ZC22060465-DH	0.388	8.92	92.13%
ZC22060466-DH	TL	2.04	80.09%
ZC22060467-DH	0.158	8.96	78.00%
ZC22060468-DH	0.574	14.6	86.40%
ZC22060469-DH	TL	8.62	81.90%
ZC22060470-DH	0.248	16.9	94.83%
ZC22060471-DH	TL	14.2	90.58%
ZC22060472-DH	0.592	11.2	27.23%
ZC22060473-DH	19.2	16.1	28.44%
ZC22060474-DH	TL	5.76	86.75%
ZC22060475-DH	28.2	15.5	32.92%
ZC22060476-DH	2.42	16.6	99.39%
ZC22060477-DH	0.512	25.6	30.89%
ZC22060479-DH	1.22	13	90.72%
ZC22060480-DH	TL	9.28	95.13%
ZC22060481-DH	0.516	10.1	98.92%
ZC22060482-DH	1.7	13.2	95.94%
ZC22060483-DH	2.42	8.72	32.81%
ZC22060484-DH	TL	7.2	32.87%
ZC22060485-DH	2.52	5.6	99.10%
ZC22060486-DH	26.2	19.3	98.82%
ZC22060487-DH	TL	2.74	94.75%
ZC22060488-DH	0.148	9.3	32.07%
ZC22060489-DH	0.632	9.02	26.84%
ZC22060490-DH	0.19	8.04	96.75%
ZC22060491-DH	TL	9.46	96.83%
ZC22060492-DH	TL	4.24	97.89%
ZC22060493-DH	98	8.88	28.44%
ZC22060494-DH	0.346	8.2	98.77%
ZC22060496-DH	1.01	9.28	44.53%
ZC22060497-DH	0.108	7.2	93.40%
ZC22060498-DH	TL	1.83	98.24%
ZC22060499-DH	TL	5.76	97.66%
ZC22060500-DH	0.582	8.58	98.29%
ZC22060501-DH	0.106	12.4	33.10%
ZC22060502-DH	0.264	18.1	4.19%
ZC22060503-DH	0.194	11.2	89.59%
ZC22060504-DH	14.3	6.82	86.62%
ZC22060505-DH	0.388	5.26	92.57%
ZC22060506-DH	0.536	13.4	89.79%
ZC22060507-DH	0.99	15.3	86.84%
ZC22060508-DH	TL	9.02	95.02%
ZC22060509-DH	TL	11.2	87.18%
ZC22060510-DH	2.14	8.82	89.29%
ZC22060511-DH	3.74	10.3	98.54%
ZC22060512-DH	1.85	12.1	98.69%
ZC22060513-DH	0.56	11.6	93.27%
ZC22060514-DH	4.42	11.6	27.72%
ZC22060515-DH	0.254	11.2	99.16%
ZC22060517-DH	TL	1.18	94.20%
ZC22060518-DH	0.746	12.6	40.18%
ZC22060519-DH	TL	8.34	86.71%
ZC22060520-DH	0.6	1.39	99.06%
ZC22060522-DH	0.216	9.28	96.68%
ZC22060523-DH	0.142	10.6	98.99%
ZC22060524-DH	TL	4.12	98.73%
ZC22060525-DH	0.122	17.2	62.83%
ZC22060526-DH	TL	8.4	98.63%
ZC22060527-DH	0.396	8.72	99.17%
ZC22060528-DH	10.1	6.82	94.11%
ZC22060529-DH	0.408	7.04	96.47%
ZC22060530-DH	0.168	11.1	95.03%
ZC22060531-DH	TL	4.32	85.16%
ZC22060532-DH	TL	1.99	89.34%
ZC22060533-DH	0.344	8.28	89.38%
ZC22060534-DH	18.5	9.84	80.53%
ZC22060535-DH	0.57	8.68	91.41%
ZC22060536-DH	TL	2.14	87.84%
ZC22060537-DH	0.11	5.66	92.91%
ZC22060538-DH	TL	3.56	67.55%
ZC22060539-DH	4.8	4.68	94.81%
ZC22060540-DH	TL	3.02	94.45%
ZC22060541-DH	1.41	4.58	95.47%
ZC22060543-DH	0.744	5.44	99.00%
ZC22060544-DH	0.686	5.82	97.50%
ZC22060545-DH	0.69	3.2	97.85%
ZC22060546-DH	0.628	5.54	98.35%
ZC22060547-DH	TL	3.7	91.51%
ZC22060548-DH	TL	4.04	99.09%
ZC22060549-DH	TL	1.14	98.15%
ZC22060550-DH	22.8	5.7	98.58%
ZC22060551-DH	20.6	14.4	99.20%
ZC22060552-DH	TL	2.76	76.64%
ZC22060553-DH	TL	1.09	94.38%
ZC22060554-DH	1.33	7.3	99.31%
ZC22060555-DH	0.318	6.6	97.76%
ZC22060556-DH	0.43	12.3	96.22%
ZC22060557-DH	TL	3.06	94.11%
ZC22060558-DH	TL	2.62	98.22%
ZC22060559-DH	TL	7.42	73.63%
ZC22060560-DH	TL	2.28	97.95%
ZC22060561-DH	TL	14.6	96.34%
ZC22060562-DH	TL	1.28	87.83%
ZC22060563-DH	3.86	10	99.38%
ZC22060564-DH	0.444	6.6	97.64%
ZC22060565-DH	TL	13.4	98.99%
ZC22060566-DH	21	16.6	99.41%
ZC22060571-DH	TL	8.7	96.32%
ZC22060572-DH	TL	1.89	92.99%
ZC22060573-DH	0.144	12.4	91.60%
ZC22070575-DH	0.31	12.2	96.95%
ZC22070576-DH	0.108	16.6	96.25%
ZC22070578-DH	14.3	20.8	98.55%
ZC22070579-DH	TL	0.78	88.35%
ZC22070580-DH	0.21	6.06	98.90%
ZC22070581-DH	1.16	8.82	99.01%
ZC22070582-DH	TL	0.73	90.04%
ZC22070583-DH	TL	3.04	98.37%
ZC22070584-DH	TL	6.08	97.01%
ZC22070585-DH	0.55	8.2	98.70%
ZC22070586-DH	TL	1.42	87.80%
ZC22070587-DH	TL	1.48	75.02%
ZC22070588-DH	TL	2.78	64.24%
ZC22070589-DH	0.604	7.9	99.07%
ZC22070590-DH	TL	8.3	98.90%
ZC22070591-DH	22.4	8.68	98.89%
ZC22070592-DH	TL	9.36	98.82%
ZC22070593-DH	1.22	7.56	85.24%
ZC22070594-DH	2.22	10.8	99.09%
ZC22070595-DH	0.168	7.44	98.58%
ZC22070596-DH	0.704	6.02	98.95%
ZC22070597-DH	2.9	10.1	98.92%
ZC22070598-DH	0.392	6.62	97.80%
ZC22070600-DH	2.02	8.56	99.13%
ZC22070601-DH	0.75	7.6	98.63%
ZC22070602-DH	0.906	11	97.64%
ZC22070603-DH	0.136	9.24	86.67%
ZC22070604-DH	11.8	8.32	97.70%
ZC22070607-DH	TL	0.862	91.88%
ZC22070608-DH	0.72	9.38	92.49%
ZC22070609-DH	1.06	12	89.88%
ZC22070610-DH	8.76	4.84	98.76%
ZC22070611-DH	0.672	9	98.98%
ZC22070612-DH	1.04	6.8	97.39%
ZC22070613-DH	0.286	7.6	98.69%
ZC22070614-DH	3.18	9.58	98.92%
ZC22070615-DH	0.466	4.44	75.35%
ZC22070616-DH	TL	2.14	96.87%
ZC22070617-DH	0.496	10.7	99.08%
ZC22070618-DH	TL	1.67	93.73%
ZC22070619-DH	TL	11.5	93.14%
ZC22070620-DH	0.11	5.42	98.30%
ZC22070621-DH	TL	2.62	93.64%
ZC22070622-DH	TL	3.74	95.11%
ZC22070623-DH	0.108	3.68	98.23%
ZC22070624-DH	0.736	7.16	98.43%
ZC22070625-DH	0.118	5.42	41.68%
ZC22070626-DH	0.44	11.8	99.14%
ZC22070627-DH	32.6	8.5	98.86%
ZC22070628-DH	4.7	8.46	98.27%
ZC22070629-DH	14.3	3.24	86.92%
ZC22070630-DH	2.08	10.5	98.22%
ZC22070631-DH	15.4	8.74	47.85%
ZC22070632-DH	TL	5.78	98.18%
ZC22070633-DH	TL	9.54	98.27%
ZC22070634-DH	TL	2.78	94.40%
ZC22070635-DH	0.138	8.1	98.92%
ZC22070636-DH	TL	4.46	98.73%
ZC22070637-DH	0.632	7.96	98.89%
ZC22070639-DH	0.396	6.04	96.67%
ZC22070640-DH	TL	3.7	84.54%
ZC22070641-DH	TL	1.75	84.09%
ZC22070642-DH	1.94	12	98.73%
ZC22070643-DH	1.71	11.5	99.05%
ZC22070645-DH	0.27	8.24	97.01%
ZC22070646-DH	3.42	11.1	99.13%
ZC22070647-DH	TL	9.28	98.54%
ZC22070648-DH	TL	3.52	98.28%
ZC22070649-DH	1.72	9.58	98.76%
ZC22070650-DH	TL	1.93	95.68%
ZC22070651-DH	TL	4.88	98.51%
ZC22070652-DH	TL	2.02	90.84%
ZC22070653-DH	TL	6.02	98.03%
ZC22070654-DH	0.206	7.18	81.15%
ZC22070655-DH	0.15	12.5	98.92%
ZC22070656-DH	2.18	6.34	98.79%
ZC22070657-DH	11.55	9.8	99.11%
ZC22070658-DH	12.6	11.6	99.31%
ZC22070659-DH	14.1	13.1	99.16%
ZC22070660-DH	TL	2.72	94.54%
ZC22070661-DH	0.1	19.7	98.98%
ZC22070662-DH	0.266	9.32	98.53%
ZC22070663-DH	1.21	12.9	98.99%
ZC22070664-DH	TL	6.54	98.40%
ZC22070665-DH	TL	3.22	85.77%
ZC22070666-DH	TL	2.11	94.61%
ZC22070667-DH	0.416	6.54	97.66%
ZC22070668-DH	4.68	9.1	98.92%
ZC22070669-DH	1.28	8	99.09%
ZC22070671-DH	42	8.84	98.34%
ZC22070672-DH	TL	0.394	64.87%
ZC22070673-DH	TL	1.39	80.49%
ZC22070674-DH	9.14	5.82	90.72%
ZC22070677-DH	5.26	10.6	98.39%
ZC22070679-DH	0.472	8.08	98.91%
ZC22070680-DH	0.426	4.34	52.36%
ZC22070681-DH	TL	2.9	96.79%
ZC22070682-DH	TL	7.08	99.02%
ZC22070684-DH	0.47	12.1	98.83%
ZC22070685-DH	TL	2.18	93.63%
ZC22070686-DH	0.134	8.36	98.43%
ZC22070687-DH	75.2	13.2	98.75%
ZC22070689-DH	7.08	14.7	98.41%
ZC22070690-DH	TL	11.5	98.46%
ZC22070691-DH	TL	11.9	98.99%
ZC22070692-DH	TL	2.3	87.03%
ZC22070693-DH	0.55	10.9	90.76%
ZC22070694-DH	5.14	10.8	91.05%
ZC22070696-DH	0.166	6.92	87.99%
ZC22070697-DH	TL	3.38	64.09%
ZC22070698-DH	TL	8.02	98.91%
ZC22070699-DH	1.17	7.18	95.45%
ZC22070700-DH	12	6.56	98.14%
ZC22070701-DH	0.324	4.72	97.75%
ZC22070703-DH	17	15.1	99.11%
ZC22070704-DH	0.232	12.3	98.88%
ZC22070705-DH	1.93	12.2	98.99%
ZC22070707-DH	TL	2.6	90.21%
ZC22070708-DH	TL	7.12	96.12%
ZC22070709-DH	TL	1.19	85.67%
ZC22070710-DH	TL	0.774	50.68%
ZC22070711-DH	TL	1.55	93.11%
ZC22070712-DH	TL	2.12	87.25%
ZC22070713-DH	TL	1.26	44.35%
ZC22070714-DH	TL	2.1	95.61%
ZC22070715-DH	TL	2.4	87.36%
ZC22070716-DH	0.366	7.64	98.53%
ZC22070717-DH	0.114	8.76	96.31%
ZC22070718-DH	TL	1.04	74.27%
ZC22070719-DH	24	3.12	99.19%
ZC22070720-DH	0.262	9.14	98.64%
ZC22070721-DH	TL	2.48	89.56%
ZC22070722-DH	0.512	0.83	57.50%
ZC22070723-DH	0.36	6.02	97.87%
ZC22070724-DH	TL	3.72	92.11%
ZC22070725-DH	0.426	6.34	96.36%
ZC22070726-DH	TL	3.3	97.90%
ZC22070727-DH	23.4	11.1	98.50%
ZC22070728-DH	0.4	7.02	99.06%
ZC22070729-DH	0.132	10.3	98.28%
ZC22070730-DH	0.888	11.6	98.34%
ZC22070731-DH	0.136	9.42	98.34%
ZC22070734-DH	2.3	11.4	95.31%
ZC22070735-DH	0.15	14.4	99.02%
ZC22070736-DH	TL	5.16	98.17%
ZC22070737-DH	TL	2.7	92.25%
ZC22070738-DH	3.26	11.5	99.30%
ZC22070739-DH	TL	1.18	91.55%
ZC22070740-DH	TL	4.5	90.15%
ZC22070741-DH	0.24	10.1	65.74%
ZC22070742-DH	0.356	11.2	98.32%
ZC22070743-DH	36.8	12.1	99.38%
ZC22070744-DH	0.768	12.3	93.49%
ZC22070745-DH	TL	3.24	77.48%
ZC22070746-DH	TL	9.16	99.04%
ZC22070747-DH	0.256	6.26	98.94%
ZC22070749-DH	TL	11.6	73.31%
ZC22070750-DH	0.122	11.6	99.26%
ZC22070751-DH	0.168	8.48	99.01%
ZC22070752-DH	TL	7.98	98.48%
ZC22070753-DH	0.15	8.26	95.61%
ZC22070754-DH	1.62	8.28	98.85%
ZC22070755-DH	1.1	9.06	99.10%
ZC22070756-DH	0.58	12.6	99.27%
ZC22070757-DH	1.11	7.36	96.72%
ZC22070758-DH	0.114	8.18	98.58%
ZC22070759-DH	0.494	12.7	98.52%
ZC22070760-DH	6.6	6.84	98.79%
ZC22070761-DH	TL	4.14	70.20%
ZC22070762-DH	TL	3.46	96.26%
ZC22070763-DH	17.3	6.14	98.88%
ZC22070764-DH	TL	1.61	78.70%
ZC22070766-DH	0.676	12.1	98.66%
ZC22091104-DH	TL	4.64	99.16%
ZC22091105-DH	TL	1.07	92.24%
ZC22091106-DH	0.05	1.95	63.70%
ZC22091107-DH	7.37	3.3	99.41%
ZC22091109-DH	0.17	6.44	95.26%
ZC22091110-DH	0.04	4.26	95.94%
ZC22091111-DH	0.52	3.3	99.49%
ZC22091112-DH	TL	4.82	67.95%
ZC22091113-DH	0.11	5.96	79.46%
ZC22091114-DH	0.16	0.474	98.63%
ZC22091115-DH	5.97	2.5	99.32%
ZC22091116-DH	TL	0.836	94.36%
ZC22091117-DH	2.63	2.96	99.05%
ZC22091118-DH	TL	3.5	99.13%
ZC22091119-DH	0.25	4.16	83.57%
ZC22091120-DH	0.94	1.66	96.04%
ZC22091121-DH	0.12	6.26	97.56%
ZC22091122-DH	TL	1.71	93.46%
ZC22091123-DH	7.18	1.46	96.39%
ZC22091124-DH	23.02	2.46	99.47%
ZC22091125-DH	21.96	2.9	94.32%
ZC22091126-DH	41.29	4.06	99.26%
ZC22091128-DH	0.94	3.18	99.50%
ZC22091129-DH	TL	4.52	99.25%
ZC22091130-DH	0.27	2.68	98.88%
ZC22091131-DH	1.54	2.22	88.26%
ZC22091132-DH	TL	4.24	99.11%
ZC22091135-DH	1.3	3.6	97.30%
ZC22091136-DH	0.88	3.3	98.38%
ZC22091137-DH	TL	1.32	97.97%
ZC22091138-DH	0.26	4.28	98.59%
ZC22091139-DH	0.14	5.3	91.66%
ZC22091140-DH	TL	1.83	80.70%
ZC22091141-DH	1.5	1.9	99.03%
ZC22091144-DH	0.22	5.48	95.60%
ZC22091145-DH	10.32	0.916	98.61%
ZC22091146-DH	0.29	4.5	98.90%
ZC22091147-DH	0.33	4.76	98.32%
ZC22091148-DH	2.68	1.22	99.23%
ZC22091149-DH	TL	5.98	80.54%
ZC22091150-DH	0.27	3.28	42.46%
ZC22091151-DH	1.01	2.38	97.02%
ZC22091152-DH	TL	7.42	99.21%
ZC22091154-DH	0.21	3.52	77.14%
ZC22091155-DH	0.11	0.484	94.56%
ZC22091156-DH	1.02	2.08	99.27%
ZC22091157-DH	TL	1.77	72.50%
ZC22091158-DH	TL	3.96	91.59%
ZC22091159-DH	TL	1.38	97.35%
ZC22091160-DH	TL	1.88	98.71%
ZC22091161-DH	18	2.42	99.00%
ZC22091162-DH	0.22	3.78	99.07%
ZC22091163-DH	0.07	3.58	98.21%
ZC22091164-DH	TL	1.51	97.07%
ZC22091166-DH	TL	3.6	99.03%
ZC22091167-DH	1.3	2.24	99.30%
ZC22091168-DH	1.13	2.64	91.31%
ZC22091169-DH	TL	2.96	98.91%
ZC22091170-DH	TL	6.5	98.01%
ZC22091171-DH	0.04	5.88	99.00%
ZC22091172-DH	TL	2.68	98.56%
ZC22091173-DH	TL	1.58	87.73%
ZC22091174-DH	TL	4.4	98.41%
ZC22091175-DH	0.59	3.76	97.82%
ZC22091176-DH	TL	2.98	86.98%
ZC22091177-DH	0.16	3.92	99.08%
ZC22091178-DH	TL	8.84	99.12%
ZC22091179-DH	TL	5	98.86%
ZC22091180-DH	TL	2.78	97.38%
ZC22091181-DH	TL	4.9	99.20%
ZC22091182-DH	TL	0.254	88.88%
ZC22091183-DH	TL	2.7	98.42%
ZC22091184-DH	0.19	4.1	98.89%
ZC22091185-DH	TL	1.85	97.77%
ZC22091186-DH	TL	6.34	99.25%
ZC22091187-DH	0.11	4.02	95.59%
ZC22091188-DH	0.34	2.28	93.65%
ZC22091189-DH	1.84	3.96	99.40%
ZC22091190-DH	0.16	4.18	98.09%
ZC22091191-DH	TL	3.26	98.75%
ZC22091192-DH	TL	3.2	98.83%
ZC22091193-DH	TL	1.37	97.00%
ZC22091194-DH	0.42	2.68	98.75%
ZC22091195-DH	0.09	2.66	98.14%
ZC22091196-DH	TL	3.66	98.80%
ZC22091197-DH	0.26	3.6	99.26%
ZC22091198-DH	1.15	6.48	99.57%
ZC22091199-DH	2.93	6.08	99.20%
ZC22091200-DH	0.45	2.76	99.25%
ZC22091201-DH	0.17	4.42	98.71%
ZC22091202-DH	0.17	1.85	98.44%
ZC22091203-DH	TL	1.76	98.79%
ZC22091204-DH	TL	2.08	94.52%
ZC22091205-DH	TL	2.28	97.89%
ZC22091206-DH	TL	2.56	70.89%
ZC22091207-DH	0.28	2.66	52.35%
ZC22091208-DH	TL	1.79	98.74%
ZC22091209-DH	0.78	2.76	99.23%
ZC22091210-DH	1.71	2.58	98.80%
ZC22091211-DH	0.06	2.18	56.52%
ZC22091212-DH	TL	1.34	98.88%

## Sheet: Streptococcus pneumoniae
Sample	Qubit nucleic acid concentration (ng/ul)	Qubit concentration in the library (ng/ul)	Host proportion
ZC22060160-DH	TL	0.488	24.59%
ZC22060161-DH	0.392	5.22	49.42%
ZC22060163-DH	0.75	11.3	51.84%
ZC22060164-DH	6.32	11.4	86.41%
ZC22060165-DH	2.74	12.4	94.36%
ZC22060166-DH	0.334	13.8	98.80%
ZC22060167-DH	2.44	13.7	98.83%
ZC22060168-DH	0.47	6.7	98.63%
ZC22060169-DH	0.304	9.8	93.51%
ZC22060170-DH	0.272	4.38	89.67%
ZC22060171-DH	7.8	7.46	93.81%
ZC22060172-DH	2.8	6.48	96.37%
ZC22060173-DH	6.94	9.34	15.80%
ZC22060174-DH	1.25	7.72	98.89%
ZC22060175-DH	0.516	12.2	99.08%
ZC22060176-DH	39.6	5.16	96.91%
ZC22060177-DH	0.176	5.16	91.83%
ZC22060178-DH	1.93	3.96	98.30%
ZC22060179-DH	TL	0.238	38.29%
ZC22060180-DH	0.156	6	98.61%
ZC22060181-DH	TL	1.91	95.83%
ZC22060182-DH	1.97	4.9	98.00%
ZC22060183-DH	21	5.08	98.43%
ZC22060184-DH	TL	3.32	90.80%
ZC22060185-DH	TL	0.25	23.61%
ZC22060186-DH	0.43	5.82	98.53%
ZC22060187-DH	0.312	4.98	88.95%
ZC22060188-DH	0.198	7.74	98.19%
ZC22060189-DH	TL	7.54	83.60%
ZC22060190-DH	20	3.9	90.64%
ZC22060192-DH	0.3	8.94	76.08%
ZC22060193-DH	0.25	5.86	98.73%
ZC22060194-DH	0.158	4.06	98.61%
ZC22060196-DH	0.196	2.9	82.70%
ZC22060197-DH	1.32	7.8	75.08%
ZC22060198-DH	0.164	2.54	97.67%
ZC22060199-DH	0.222	1.72	98.68%
ZC22060200-DH	TL	0.922	90.50%
ZC22060201-DH	0.154	3.4	97.65%
ZC22060202-DH	0.268	4.98	98.22%
ZC22060203-DH	TL	2.4	42.14%
ZC22060204-DH	1.78	8.6	99.15%
ZC22060205-DH	1.2	8.14	99.09%
ZC22060206-DH	1.41	10.1	98.17%
ZC22060207-DH	0.814	12.7	98.59%
ZC22060208-DH	TL	6.69	97.98%
ZC22060209-DH	0.496	6.16	24.21%
ZC22060210-DH	1.15	4.72	95.45%
ZC22060211-DH	TL	3.86	97.12%
ZC22060212-DH	TL	2.88	97.12%
ZC22060213-DH	0.1	6.14	96.67%
ZC22060214-DH	0.45	5.04	98.24%
ZC22060215-DH	0.6	5.28	93.60%
ZC22060216-DH	0.132	3.68	98.76%
ZC22060217-DH	0.168	4.98	97.14%
ZC22060218-DH	TL	0.688	75.08%
ZC22060219-DH	1.57	7.68	98.96%
ZC22060220-DH	1.54	7.8	94.66%
ZC22060221-DH	0.966	8.1	98.44%
ZC22060222-DH	1.21	8.82	97.78%
ZC22060224-DH	0.888	6.26	81.70%
ZC22060225-DH	0.126	9.26	91.08%
ZC22060226-DH	3.26	5.06	98.27%
ZC22060227-DH	TL	4.88	96.57%
ZC22060228-DH	0.328	6.12	97.77%
ZC22060229-DH	TL	6.58	93.10%
ZC22060230-DH	0.356	5.8	96.46%
ZC22060231-DH	33.2	7.04	98.69%
ZC22060232-DH	0.268	7.28	98.92%
ZC22060233-DH	0.43	13.4	97.93%
ZC22060234-DH	TL	0.582	88.53%
ZC22060235-DH	0.338	8	99.26%
ZC22060236-DH	0.126	2.3	68.97%
ZC22060237-DH	0.312	8.22	86.92%
ZC22060238-DH	0.244	6.78	99.26%
ZC22060239-DH	0.146	3.32	97.54%
ZC22060240-DH	0.225	2.12	94.93%
ZC22060241-DH	2.12	3.82	98.99%
ZC22060242-DH	0.712	5.34	98.70%
ZC22060243-DH	17.7	10.8	99.24%
ZC22060244-DH	2.4	4.1	99.02%
ZC22060245-DH	3.88	5.44	99.09%
ZC22060246-DH	0.104	1.4	93.81%
ZC22060247-DH	0.386	11.1	99.18%
ZC22060248-DH	1.1	7.78	95.07%
ZC22060249-DH	6.1	7.96	98.61%
ZC22060250-DH	7.62	9.76	64.75%
ZC22060251-DH	1.55	9.1	99.09%
ZC22060252-DH	0.308	5.22	98.99%
ZC22060253-DH	0.458	15.2	98.57%
ZC22060254-DH	0.28	14.9	95.66%
ZC22060256-DH	0.788	18.1	99.11%
ZC22060257-DH	0.604	17.2	98.70%
ZC22060258-DH	0.14	3.8	99.01%
ZC22060259-DH	79.6	20.8	90.06%
ZC22060260-DH	13.1	17.8	99.33%
ZC22060261-DH	0.8	8.88	99.18%
ZC22060262-DH	0.676	12.5	98.91%
ZC22060263-DH	2.42	23.4	98.99%
ZC22060264-DH	0.252	6.38	70.97%
ZC22060265-DH	0.568	7.34	98.83%
ZC22060266-DH	0.412	14.2	99.00%
ZC22060267-DH	0.136	3.72	95.50%
ZC22060268-DH	1.32	17.9	99.36%
ZC22060269-DH	0.352	20.8	94.25%
ZC22060270-DH	8.32	12.1	91.96%
ZC22060271-DH	2.08	15.1	99.27%
ZC22060273-DH	0.212	6.18	97.03%
ZC22060274-DH	0.136	3.28	36.28%
ZC22060275-DH	3.3	5.48	1.05%
ZC22060276-DH	TL	3.48	97.94%
ZC22060277-DH	87.2	20	99.12%
ZC22060278-DH	72.6	28	98.06%
ZC22060279-DH	0.254	24.2	57.08%
ZC22060280-DH	TL	7.44	98.49%
ZC22060281-DH	1.83	10.1	63.01%
ZC22060282-DH	0.528	9.7	98.69%
ZC22060283-DH	27.4	7.5	98.96%
ZC22060284-DH	7.18	13.9	97.61%
ZC22060285-DH	1.22	6.58	99.11%
ZC22060288-DH	1.11	14.7	99.01%
ZC22060289-DH	TL	2.96	85.93%
ZC22060290-DH	0.464	5.74	98.81%
ZC22060291-DH	1.36	5.04	82.36%
ZC22060292-DH	TL	1.06	76.56%
ZC22060293-DH	TL	8.16	98.56%
ZC22060294-DH	0.108	3.56	71.22%
ZC22060295-DH	0.204	8.46	92.87%
ZC22060296-DH	0.114	2.54	65.90%
ZC22060297-DH	1.15	12.8	94.90%
ZC22060298-DH	TL	12.2	74.73%
ZC22060299-DH	TL	4.92	98.63%
ZC22060300-DH	TL	5.26	94.27%
ZC22060301-DH	0.348	14.8	98.20%
ZC22060302-DH	2.6	12.7	98.81%
ZC22060304-DH	0.344	13.6	97.51%
ZC22060305-DH	0.686	18.4	93.83%
ZC22060306-DH	18	9.04	99.11%
ZC22060307-DH	TL	2.62	86.35%
ZC22060308-DH	8.74	7.84	98.75%
ZC22060309-DH	TL	1.98	95.51%
ZC22060310-DH	TL	5.88	98.17%
ZC22060311-DH	20.6	11.7	99.24%
ZC22060313-DH	7.18	7.86	65.70%
ZC22060314-DH	TL	1.41	94.92%
ZC22060315-DH	2.9	8.38	96.70%
ZC22060316-DH	TL	3.4	94.38%
ZC22060447-DH	0.496	6.86	92.27%
ZC22060448-DH	0.182	10.6	98.84%
ZC22060449-DH	0.204	16.5	7.44%
ZC22060450-DH	0.888	17.6	94.07%
ZC22060451-DH	TL	3.98	96.75%
ZC22060452-DH	0.468	7.48	98.70%
ZC22060453-DH	1.65	13.1	96.46%
ZC22060454-DH	TL	7.32	94.73%
ZC22060455-DH	0.116	13.2	89.04%
ZC22060456-DH	0.782	15.9	82.98%
ZC22060457-DH	TL	2.42	66.82%
ZC22060458-DH	0.46	11.1	87.69%
ZC22060459-DH	0.57	7.24	80.21%
ZC22060460-DH	TL	2.62	81.26%
ZC22060461-DH	TL	3.8	89.16%
ZC22060462-DH	TL	8.98	73.24%
ZC22060463-DH	TL	2.84	89.94%
ZC22060464-DH	TL	6.88	88.51%
ZC22060465-DH	0.388	8.92	92.13%
ZC22060466-DH	TL	2.04	80.09%
ZC22060467-DH	0.158	8.96	78.00%
ZC22060468-DH	0.574	14.6	86.40%
ZC22060469-DH	TL	8.62	81.90%
ZC22060470-DH	0.248	16.9	94.83%
ZC22060471-DH	TL	14.2	90.58%
ZC22060472-DH	0.592	11.2	27.23%
ZC22060473-DH	19.2	16.1	28.44%
ZC22060474-DH	TL	5.76	86.75%
ZC22060475-DH	28.2	15.5	32.92%
ZC22060476-DH	2.42	16.6	99.39%
ZC22060477-DH	0.512	25.6	30.89%
ZC22060479-DH	1.22	13	90.72%
ZC22060480-DH	TL	9.28	95.13%
ZC22060481-DH	0.516	10.1	98.92%
ZC22060482-DH	1.7	13.2	95.94%
ZC22060483-DH	2.42	8.72	32.81%
ZC22060484-DH	TL	7.2	32.87%
ZC22060485-DH	2.52	5.6	99.10%
ZC22060486-DH	26.2	19.3	98.82%
ZC22060487-DH	TL	2.74	94.75%
ZC22060488-DH	0.148	9.3	32.07%
ZC22060489-DH	0.632	9.02	26.84%
ZC22060490-DH	0.19	8.04	96.75%
ZC22060491-DH	TL	9.46	96.83%
ZC22060492-DH	TL	4.24	97.89%
ZC22060493-DH	98	8.88	28.44%
ZC22060494-DH	0.346	8.2	98.77%
ZC22060496-DH	1.01	9.28	44.53%
ZC22060497-DH	0.108	7.2	93.40%
ZC22060498-DH	TL	1.83	98.24%
ZC22060499-DH	TL	5.76	97.66%
ZC22060500-DH	0.582	8.58	98.29%
ZC22060501-DH	0.106	12.4	33.10%
ZC22060502-DH	0.264	18.1	4.19%
ZC22060503-DH	0.194	11.2	89.59%
ZC22060504-DH	14.3	6.82	86.62%
ZC22060505-DH	0.388	5.26	92.57%
ZC22060506-DH	0.536	13.4	89.79%
ZC22060507-DH	0.99	15.3	86.84%
ZC22060508-DH	TL	9.02	95.02%
ZC22060509-DH	TL	11.2	87.18%
ZC22060511-DH	3.74	10.3	98.54%
ZC22060512-DH	1.85	12.1	98.69%
ZC22060513-DH	0.56	11.6	93.27%
ZC22060514-DH	4.42	11.6	27.72%
ZC22060515-DH	0.254	11.2	99.16%
ZC22060517-DH	TL	1.18	94.20%
ZC22060518-DH	0.746	12.6	40.18%
ZC22060519-DH	TL	8.34	86.71%
ZC22060520-DH	0.6	1.39	99.06%
ZC22060522-DH	0.216	9.28	96.68%
ZC22060523-DH	0.142	10.6	98.99%
ZC22060524-DH	TL	4.12	98.73%
ZC22060525-DH	0.122	17.2	62.83%
ZC22060526-DH	TL	8.4	98.63%
ZC22060527-DH	0.396	8.72	99.17%
ZC22060528-DH	10.1	6.82	94.11%
ZC22060529-DH	0.408	7.04	96.47%
ZC22060530-DH	0.168	11.1	95.03%
ZC22060531-DH	TL	4.32	85.16%
ZC22060532-DH	TL	1.99	89.34%
ZC22060533-DH	0.344	8.28	89.38%
ZC22060534-DH	18.5	9.84	80.53%
ZC22060535-DH	0.57	8.68	91.41%
ZC22060536-DH	TL	2.14	87.84%
ZC22060537-DH	0.11	5.66	92.91%
ZC22060538-DH	TL	3.56	67.55%
ZC22060539-DH	4.8	4.68	94.81%
ZC22060540-DH	TL	3.02	94.45%
ZC22060543-DH	0.744	5.44	99.00%
ZC22060544-DH	0.686	5.82	97.50%
ZC22060545-DH	0.69	3.2	97.85%
ZC22060546-DH	0.628	5.54	98.35%
ZC22060547-DH	TL	3.7	91.51%
ZC22060548-DH	TL	4.04	99.09%
ZC22060550-DH	22.8	5.7	98.58%
ZC22060551-DH	20.6	14.4	99.20%
ZC22060552-DH	TL	2.76	76.64%
ZC22060553-DH	TL	1.09	94.38%
ZC22060554-DH	1.33	7.3	99.31%
ZC22060555-DH	0.318	6.6	97.76%
ZC22060556-DH	0.43	12.3	96.22%
ZC22060557-DH	TL	3.06	94.11%
ZC22060558-DH	TL	2.62	98.22%
ZC22060559-DH	TL	7.42	73.63%
ZC22060560-DH	TL	2.28	97.95%
ZC22060561-DH	TL	14.6	96.34%
ZC22060562-DH	TL	1.28	87.83%
ZC22060563-DH	3.86	10	99.38%
ZC22060564-DH	0.444	6.6	97.64%
ZC22060565-DH	TL	13.4	98.99%
ZC22060566-DH	21	16.6	99.41%
ZC22060571-DH	TL	8.7	96.32%
ZC22060572-DH	TL	1.89	92.99%
ZC22060573-DH	0.144	12.4	91.60%
ZC22070575-DH	0.31	12.2	96.95%
ZC22070576-DH	0.108	16.6	96.25%
ZC22070577-DH	1.51	25.4	44.78%
ZC22070578-DH	14.3	20.8	98.55%
ZC22070579-DH	TL	0.78	88.35%
ZC22070580-DH	0.21	6.06	98.90%
ZC22070581-DH	1.16	8.82	99.01%
ZC22070582-DH	TL	0.73	90.04%
ZC22070583-DH	TL	3.04	98.37%
ZC22070584-DH	TL	6.08	97.01%
ZC22070585-DH	0.55	8.2	98.70%
ZC22070586-DH	TL	1.42	87.80%
ZC22070587-DH	TL	1.48	75.02%
ZC22070588-DH	TL	2.78	64.24%
ZC22070589-DH	0.604	7.9	99.07%
ZC22070590-DH	TL	8.3	98.90%
ZC22070591-DH	22.4	8.68	98.89%
ZC22070592-DH	TL	9.36	98.82%
ZC22070593-DH	1.22	7.56	85.24%
ZC22070594-DH	2.22	10.8	99.09%
ZC22070595-DH	0.168	7.44	98.58%
ZC22070596-DH	0.704	6.02	98.95%
ZC22070597-DH	2.9	10.1	98.92%
ZC22070598-DH	0.392	6.62	97.80%
ZC22070599-DH	1.73	8.08	98.01%
ZC22070600-DH	2.02	8.56	99.13%
ZC22070601-DH	0.75	7.6	98.63%
ZC22070602-DH	0.906	11	97.64%
ZC22070603-DH	0.136	9.24	86.67%
ZC22070604-DH	11.8	8.32	97.70%
ZC22070607-DH	TL	0.862	91.88%
ZC22070608-DH	0.72	9.38	92.49%
ZC22070609-DH	1.06	12	89.88%
ZC22070610-DH	8.76	4.84	98.76%
ZC22070611-DH	0.672	9	98.98%
ZC22070612-DH	1.04	6.8	97.39%
ZC22070613-DH	0.286	7.6	98.69%
ZC22070614-DH	3.18	9.58	98.92%
ZC22070615-DH	0.466	4.44	75.35%
ZC22070616-DH	TL	2.14	96.87%
ZC22070617-DH	0.496	10.7	99.08%
ZC22070618-DH	TL	1.67	93.73%
ZC22070619-DH	TL	11.5	93.14%
ZC22070620-DH	0.11	5.42	98.30%
ZC22070621-DH	TL	2.62	93.64%
ZC22070622-DH	TL	3.74	95.11%
ZC22070623-DH	0.108	3.68	98.23%
ZC22070624-DH	0.736	7.16	98.43%
ZC22070625-DH	0.118	5.42	41.68%
ZC22070626-DH	0.44	11.8	99.14%
ZC22070627-DH	32.6	8.5	98.86%
ZC22070628-DH	4.7	8.46	98.27%
ZC22070629-DH	14.3	3.24	86.92%
ZC22070630-DH	2.08	10.5	98.22%
ZC22070631-DH	15.4	8.74	47.85%
ZC22070632-DH	TL	5.78	98.18%
ZC22070633-DH	TL	9.54	98.27%
ZC22070634-DH	TL	2.78	94.40%
ZC22070635-DH	0.138	8.1	98.92%
ZC22070636-DH	TL	4.46	98.73%
ZC22070637-DH	0.632	7.96	98.89%
ZC22070639-DH	0.396	6.04	96.67%
ZC22070640-DH	TL	3.7	84.54%
ZC22070641-DH	TL	1.75	84.09%
ZC22070642-DH	1.94	12	98.73%
ZC22070643-DH	1.71	11.5	99.05%
ZC22070645-DH	0.27	8.24	97.01%
ZC22070646-DH	3.42	11.1	99.13%
ZC22070647-DH	TL	9.28	98.54%
ZC22070648-DH	TL	3.52	98.28%
ZC22070649-DH	1.72	9.58	98.76%
ZC22070650-DH	TL	1.93	95.68%
ZC22070651-DH	TL	4.88	98.51%
ZC22070652-DH	TL	2.02	90.84%
ZC22070653-DH	TL	6.02	98.03%
ZC22070655-DH	0.15	12.5	98.92%
ZC22070656-DH	2.18	6.34	98.79%
ZC22070657-DH	11.55	9.8	99.11%
ZC22070658-DH	12.6	11.6	99.31%
ZC22070659-DH	14.1	13.1	99.16%
ZC22070660-DH	TL	2.72	94.54%
ZC22070661-DH	0.1	19.7	98.98%
ZC22070662-DH	0.266	9.32	98.53%
ZC22070663-DH	1.21	12.9	98.99%
ZC22070664-DH	TL	6.54	98.40%
ZC22070665-DH	TL	3.22	85.77%
ZC22070666-DH	TL	2.11	94.61%
ZC22070667-DH	0.416	6.54	97.66%
ZC22070668-DH	4.68	9.1	98.92%
ZC22070669-DH	1.28	8	99.09%
ZC22070671-DH	42	8.84	98.34%
ZC22070672-DH	TL	0.394	64.87%
ZC22070673-DH	TL	1.39	80.49%
ZC22070674-DH	9.14	5.82	90.72%
ZC22070677-DH	5.26	10.6	98.39%
ZC22070678-DH	2.2	8.06	97.86%
ZC22070679-DH	0.472	8.08	98.91%
ZC22070680-DH	0.426	4.34	52.36%
ZC22070681-DH	TL	2.9	96.79%
ZC22070682-DH	TL	7.08	99.02%
ZC22070684-DH	0.47	12.1	98.83%
ZC22070685-DH	TL	2.18	93.63%
ZC22070686-DH	0.134	8.36	98.43%
ZC22070687-DH	75.2	13.2	98.75%
ZC22070688-DH	TL	1.68	81.46%
ZC22070689-DH	7.08	14.7	98.41%
ZC22070690-DH	TL	11.5	98.46%
ZC22070691-DH	TL	11.9	98.99%
ZC22070692-DH	TL	2.3	87.03%
ZC22070693-DH	0.55	10.9	90.76%
ZC22070694-DH	5.14	10.8	91.05%
ZC22070696-DH	0.166	6.92	87.99%
ZC22070697-DH	TL	3.38	64.09%
ZC22070698-DH	TL	8.02	98.91%
ZC22070699-DH	1.17	7.18	95.45%
ZC22070700-DH	12	6.56	98.14%
ZC22070701-DH	0.324	4.72	97.75%
ZC22070703-DH	17	15.1	99.11%
ZC22070704-DH	0.232	12.3	98.88%
ZC22070705-DH	1.93	12.2	98.99%
ZC22070706-DH	77.8	9.82	98.99%
ZC22070707-DH	TL	2.6	90.21%
ZC22070708-DH	TL	7.12	96.12%
ZC22070709-DH	TL	1.19	85.67%
ZC22070710-DH	TL	0.774	50.68%
ZC22070711-DH	TL	1.55	93.11%
ZC22070712-DH	TL	2.12	87.25%
ZC22070713-DH	TL	1.26	44.35%
ZC22070714-DH	TL	2.1	95.61%
ZC22070715-DH	TL	2.4	87.36%
ZC22070716-DH	0.366	7.64	98.53%
ZC22070717-DH	0.114	8.76	96.31%
ZC22070718-DH	TL	1.04	74.27%
ZC22070719-DH	24	3.12	99.19%
ZC22070720-DH	0.262	9.14	98.64%
ZC22070721-DH	TL	2.48	89.56%
ZC22070722-DH	0.512	0.83	57.50%
ZC22070723-DH	0.36	6.02	97.87%
ZC22070724-DH	TL	3.72	92.11%
ZC22070725-DH	0.426	6.34	96.36%
ZC22070726-DH	TL	3.3	97.90%
ZC22070727-DH	23.4	11.1	98.50%
ZC22070728-DH	0.4	7.02	99.06%
ZC22070729-DH	0.132	10.3	98.28%
ZC22070730-DH	0.888	11.6	98.34%
ZC22070731-DH	0.136	9.42	98.34%
ZC22070735-DH	0.15	14.4	99.02%
ZC22070736-DH	TL	5.16	98.17%
ZC22070737-DH	TL	2.7	92.25%
ZC22070738-DH	3.26	11.5	99.30%
ZC22070739-DH	TL	1.18	91.55%
ZC22070740-DH	TL	4.5	90.15%
ZC22070741-DH	0.24	10.1	65.74%
ZC22070742-DH	0.356	11.2	98.32%
ZC22070743-DH	36.8	12.1	99.38%
ZC22070744-DH	0.768	12.3	93.49%
ZC22070745-DH	TL	3.24	77.48%
ZC22070746-DH	TL	9.16	99.04%
ZC22070747-DH	0.256	6.26	98.94%
ZC22070748-DH	0.278	8.64	56.21%
ZC22070749-DH	TL	11.6	73.31%
ZC22070750-DH	0.122	11.6	99.26%
ZC22070751-DH	0.168	8.48	99.01%
ZC22070752-DH	TL	7.98	98.48%
ZC22070753-DH	0.15	8.26	95.61%
ZC22070754-DH	1.62	8.28	98.85%
ZC22070755-DH	1.1	9.06	99.10%
ZC22070756-DH	0.58	12.6	99.27%
ZC22070757-DH	1.11	7.36	96.72%
ZC22070758-DH	0.114	8.18	98.58%
ZC22070759-DH	0.494	12.7	98.52%
ZC22070760-DH	6.6	6.84	98.79%
ZC22070761-DH	TL	4.14	70.20%
ZC22070762-DH	TL	3.46	96.26%
ZC22070763-DH	17.3	6.14	98.88%
ZC22070764-DH	TL	1.61	78.70%
ZC22070766-DH	0.676	12.1	98.66%
ZC22091297-DH	3.95	5.14	89.06%
ZC22091298-DH	1.76	7.95	50.98%
ZC22091299-DH	TL	3.5	91.05%
ZC22091300-DH	TH	5.93	99.72%
ZC22091301-DH	4.25	8.07	96.02%
ZC22091302-DH	TH	5.17	99.87%
ZC22091303-DH	TL	0.177	74.61%
ZC22091304-DH	TH	9.39	99.72%
ZC22091305-DH	58	3.55	99.68%
ZC22091306-DH	0.364	10.1	98.57%
ZC22091307-DH	8.7	6.67	99.78%
ZC22091308-DH	8.02	1.94	99.68%
ZC22091309-DH	0.211	10.2	97.60%
ZC22091310-DH	3.82	7.98	27.45%
ZC22091311-DH	2.6	5.98	13.58%
ZC22091312-DH	17.3	4.52	99.87%
ZC22091313-DH	1.18	9.39	98.47%
ZC22091315-DH	4.14	6.35	82.92%
ZC22091316-DH	0.357	7.53	98.94%
ZC22091317-DH	7.46	4.68	62.21%
ZC22091318-DH	0.386	4.14	63.41%
ZC22091319-DH	0.172	8.9	99.37%
ZC22091320-DH	0.74	9.14	60.30%
ZC22091321-DH	1.67	8.22	98.85%
ZC22091322-DH	1.42	8.3	99.43%
ZC22091323-DH	8.99	8.39	99.31%
ZC22091324-DH	1.58	7.04	91.80%
ZC22091325-DH	1.27	6.55	99.33%
ZC22091326-DH	0.573	4.04	81.45%
ZC22091327-DH	TL	0.315	12.62%
